# Supplementary material for: Evaporation of microwave-shielded polar molecules to quantum degeneracy
Source: Nature. 2022 Jul 27;607(7920):677–81. doi: 10.1038/s41586-022-04900-0 (PMC9329123; doi:10.1038/s41586-022-04900-0)
Supplement: Supplementary file 3 — Source Data Fig. 1 [file 41586_2022_4900_MOESM3_ESM.xlsx]

## Sheet: panel c and d
Data for theta = 0°
Intermolecular distance R (a0)	Energy/h (MHz)	Energy/h (MHz)	Energy/h (MHz)	Energy/h (MHz)	Energy/h (MHz)	Energy/h (MHz)	Energy/h (MHz)	Energy/h (MHz)	Energy/h (MHz)	Energy/h (MHz)	Energy/h (MHz)	Energy/h (MHz)	Energy/h (MHz)	Energy/h (MHz)	Energy/h (MHz)	Energy/h (MHz)	Energy/h (MHz)	Energy/h (MHz)	Energy/h (MHz)	Energy/h (MHz)	Energy/h (MHz)	Energy/h (MHz)	Energy/h (MHz)	Energy/h (MHz)	Energy/h (MHz)	Energy/h (MHz)	Energy/h (MHz)	Energy/h (MHz)	Energy/h (MHz)	Energy/h (MHz)	Energy/h (MHz)
20	5629.93	-774715	-769063	-763412	-633575	-627923	-622272	-21.6017	-21.5982	-21.5255	-21.489	-21.4873	5629.82	5629.82	5629.9	5629.93	5629.93	11281.2	11281.2	11281.3	11281.4	11281.4	308290	308290	313941	313941	319593	319593	763385	769036	774688
21	5629.93	-670005	-664354	-658702	-548077	-542426	-536774	-21.6017	-21.5982	-21.5255	-21.489	-21.4873	5629.82	5629.82	5629.9	5629.93	5629.93	11281.2	11281.2	11281.3	11281.4	11281.4	265541	265541	271192	271192	276844	276844	658675	664327	669978
22	5629.93	-583476	-577824	-572173	-477423	-471771	-466120	-21.6018	-21.5982	-21.5255	-21.4889	-21.4873	5629.82	5629.82	5629.9	5629.93	5629.93	11281.2	11281.2	11281.3	11281.4	11281.4	230214	230214	235865	235865	241517	241517	572146	577797	583449
23	5629.93	-511346	-505694	-500043	-418526	-412874	-407223	-21.6018	-21.5982	-21.5255	-21.4889	-21.4873	5629.82	5629.82	5629.9	5629.93	5629.93	11281.2	11281.2	11281.3	11281.4	11281.4	200765	200765	206417	206417	212068	212068	500016	505667	511319
24	5629.93	-450741	-445089	-439438	-369039	-363387	-357736	-21.6019	-21.5982	-21.5255	-21.4889	-21.4873	5629.82	5629.82	5629.9	5629.93	5629.93	11281.2	11281.2	11281.3	11281.4	11281.4	176022	176022	181673	181673	187325	187325	439411	445062	450714
25	5629.93	-399448	-393797	-388146	-327155	-321503	-315852	-21.6019	-21.5982	-21.5255	-21.4889	-21.4873	5629.82	5629.82	5629.9	5629.93	5629.93	11281.2	11281.2	11281.3	11281.4	11281.4	155080	155080	160731	160731	166383	166383	388118	393770	399421
26	5629.93	-355747	-350095	-344444	-291468	-285817	-280165	-21.6019	-21.5982	-21.5255	-21.4889	-21.4873	5629.82	5629.82	5629.9	5629.93	5629.93	11281.2	11281.2	11281.3	11281.4	11281.4	137237	137237	142888	142888	148539	148539	344417	350068	355719
27	5629.93	-318282	-312630	-306979	-260874	-255222	-249571	-21.602	-21.5982	-21.5256	-21.4889	-21.4873	5629.82	5629.82	5629.9	5629.93	5629.93	11281.2	11281.2	11281.3	11281.4	11281.4	121939	121939	127591	127591	133242	133242	306952	312603	318255
28	5629.93	-285980	-280329	-274677	-234495	-228844	-223192	-21.6021	-21.5982	-21.5256	-21.4889	-21.4873	5629.82	5629.82	5629.9	5629.93	5629.93	11281.2	11281.2	11281.3	11281.4	11281.4	108750	108750	114401	114401	120053	120053	274650	280302	285953
29	5629.93	-257983	-252331	-246680	-211630	-205978	-200327	-21.6021	-21.5982	-21.5256	-21.4889	-21.4873	5629.82	5629.82	5629.9	5629.93	5629.93	11281.2	11281.2	11281.3	11281.4	11281.4	97317.4	97317.4	102969	102969	108620	108620	246653	252304	257955
30	5629.93	-233595	-227944	-222293	-191712	-186061	-180409	-21.6022	-21.5982	-21.5256	-21.4888	-21.4873	5629.82	5629.82	5629.9	5629.93	5629.93	11281.2	11281.2	11281.3	11281.4	11281.4	87358.6	87358.6	93010.1	93010.1	98661.5	98661.5	222265	227917	233568
31	5629.93	-212255	-206604	-200952	-174282	-168631	-162979	-21.6022	-21.5982	-21.5256	-21.4888	-21.4873	5629.82	5629.82	5629.9	5629.93	5629.93	11281.2	11281.2	11281.3	11281.4	11281.4	78643.6	78643.6	84295.1	84295.1	89946.5	89946.5	200925	206577	212228
32	5629.93	-193501	-187850	-182198	-158963	-153312	-147660	-21.6023	-21.5982	-21.5257	-21.4888	-21.4873	5629.82	5629.82	5629.9	5629.93	5629.93	11281.2	11281.2	11281.3	11281.4	11281.4	70984.1	70984.1	76635.5	76635.5	82287	82287	182171	187823	193474
33	5629.93	-176953	-171302	-165650	-145445	-139794	-134142	-21.6024	-21.5982	-21.5257	-21.4888	-21.4873	5629.82	5629.82	5629.9	5629.93	5629.93	11281.2	11281.2	11281.3	11281.4	11281.4	64225	64225	69876.5	69876.5	75527.9	75527.9	165623	171274	176926
34	5629.93	-162296	-156645	-150993	-133471	-127819	-122168	-21.6025	-21.5982	-21.5257	-21.4888	-21.4873	5629.82	5629.82	5629.9	5629.93	5629.93	11281.2	11281.2	11281.3	11281.4	11281.4	58237.9	58237.9	63889.3	63889.3	69540.7	69540.7	150966	156618	162269
35	5629.93	-149268	-143617	-137965	-122826	-117174	-111523	-21.6025	-21.5982	-21.5258	-21.4888	-21.4873	5629.82	5629.82	5629.9	5629.93	5629.93	11281.2	11281.2	11281.3	11281.4	11281.4	52915.5	52915.5	58566.9	58566.9	64218.3	64218.3	137938	143590	149241
36	5629.93	-137649	-131998	-126347	-113331	-107680	-102028	-21.6026	-21.5982	-21.5258	-21.4887	-21.4873	5629.82	5629.82	5629.9	5629.93	5629.93	11281.2	11281.2	11281.3	11281.4	11281.4	48168.1	48168.1	53819.5	53819.5	59471	59471	126319	131971	137622
37	5629.93	-127254	-121603	-115952	-104835	-99183.9	-93532.5	-21.6027	-21.5982	-21.5258	-21.4887	-21.4873	5629.82	5629.82	5629.89	5629.93	5629.93	11281.2	11281.2	11281.3	11281.4	11281.4	43920.2	43920.2	49571.6	49571.6	55223	55223	115925	121576	127227
38	5629.93	-117927	-112275	-106624	-97210.3	-91558.9	-85907.4	-21.6028	-21.5982	-21.5258	-21.4887	-21.4873	5629.82	5629.82	5629.89	5629.93	5629.93	11281.2	11281.2	11281.3	11281.4	11281.4	40107.7	40107.7	45759.1	45759.1	51410.5	51410.5	106597	112248	117900
39	5629.93	-109533	-103881	-98229.9	-90347.4	-84695.9	-79044.5	-21.6029	-21.5982	-21.5259	-21.4887	-21.4873	5629.82	5629.82	5629.89	5629.93	5629.93	11281.2	11281.2	11281.3	11281.4	11281.4	36676.2	36676.2	42327.6	42327.6	47979	47979	98202.9	103854	109506
40	5629.93	-101959	-96307.7	-90656.3	-84153.6	-78502.2	-72850.8	-21.6031	-21.5982	-21.5259	-21.4886	-21.4873	5629.82	5629.82	5629.89	5629.93	5629.93	11281.2	11281.2	11281.3	11281.4	11281.4	33579.3	33579.3	39230.8	39230.8	44882.2	44882.2	90629.2	96280.6	101932
41	5629.93	-95108.2	-89456.8	-83805.3	-78549.5	-72898.1	-67246.6	-21.6032	-21.5982	-21.526	-21.4886	-21.4873	5629.82	5629.82	5629.89	5629.93	5629.93	11281.2	11281.2	11281.3	11281.4	11281.4	30777.3	30777.3	36428.7	36428.7	42080.1	42080.1	83778.3	89429.7	95081.1
42	5629.93	-88896	-83244.6	-77593.2	-73466.4	-67815	-62163.6	-21.6033	-21.5982	-21.526	-21.4886	-21.4873	5629.82	5629.82	5629.89	5629.93	5629.93	11281.2	11281.2	11281.3	11281.4	11281.4	28235.7	28235.7	33887.2	33887.2	39538.6	39538.6	77566.2	83217.6	88869
43	5629.93	-83250.3	-77598.8	-71947.4	-68845.2	-63193.8	-57542.4	-21.6034	-21.5982	-21.526	-21.4885	-21.4873	5629.82	5629.82	5629.89	5629.93	5629.93	11281.2	11281.2	11281.3	11281.4	11281.4	25925.1	25925.1	31576.6	31576.6	37228	37228	71920.4	77571.8	83223.2
44	5629.93	-78108	-72456.6	-66805.1	-64634.6	-58983.2	-53331.8	-21.6036	-21.5982	-21.5261	-21.4885	-21.4873	5629.82	5629.82	5629.89	5629.93	5629.93	11281.2	11281.2	11281.3	11281.4	11281.4	23819.8	23819.9	29471.3	29471.3	35122.7	35122.7	66778.1	72429.5	78080.9
45	5629.93	-73414.6	-67763.2	-62111.8	-60790	-55138.6	-49487.2	-21.6037	-21.5982	-21.5261	-21.4885	-21.4873	5629.82	5629.82	5629.89	5629.93	5629.93	11281.2	11281.2	11281.3	11281.4	11281.4	21897.5	21897.6	27549	27549	33200.4	33200.4	62084.7	67736.2	73387.6
46	5629.93	-69122.5	-63471.1	-57819.7	-57272.5	-51621.1	-45969.7	-21.6038	-21.5982	-21.5262	-21.4884	-21.4873	5629.82	5629.82	5629.89	5629.93	5629.93	11281.2	11281.2	11281.3	11281.4	11281.4	20138.8	20138.8	25790.2	25790.2	31441.6	31441.6	57792.7	63444.1	69095.5
47	5629.93	-65190	-59538.6	-54048	-53887.2	-48396.6	-42745.2	-21.604	-21.5982	-21.5262	-21.4884	-21.4873	5629.82	5629.82	5629.89	5629.93	5629.93	11281.2	11281.2	11281.3	11281.4	11281.4	18526.5	18526.5	24177.9	24178	29829.4	29829.4	53860.1	59511.6	65163
48	5629.93	-61580.5	-55929.1	-51086.6	-50277.6	-45435.2	-39783.8	-21.6042	-21.5982	-21.5263	-21.4884	-21.4873	5629.82	5629.82	5629.89	5629.93	5629.93	11281.2	11281.2	11281.3	11281.4	11281.4	17045.8	17045.8	22697.3	22697.3	28348.7	28348.7	50250.6	55902	61553.4
49	5629.93	-58261.7	-52610.3	-48362.1	-46958.9	-42710.6	-37059.2	-21.6043	-21.5982	-21.5263	-21.4883	-21.4873	5629.82	5629.82	5629.89	5629.93	5629.93	11281.2	11281.2	11281.3	11281.4	11281.4	15683.6	15683.6	21335	21335	26986.4	26986.4	46931.8	52583.2	58234.7
50	5629.93	-55205.3	-49553.9	-45851.1	-43902.5	-40199.7	-34548.3	-21.6045	-21.5982	-21.5264	-21.4883	-21.4873	5629.82	5629.82	5629.89	5629.93	5629.93	11281.2	11281.2	11281.3	11281.4	11281.4	14428.1	14428.1	20079.5	20079.5	25730.9	25730.9	43875.4	49526.8	55178.3
51	5629.93	-52386.1	-46734.7	-43533.3	-41083.3	-37881.9	-32230.4	-21.6047	-21.5982	-21.5265	-21.4882	-21.4873	5629.82	5629.82	5629.89	5629.93	5629.93	11281.2	11281.2	11281.3	11281.4	11281.4	13269.2	13269.2	18920.6	18920.6	24572	24572	41056.2	46707.7	52359.1
52	5629.93	-49781.9	-44130.5	-41390.3	-38479.1	-35738.9	-30087.5	-21.6049	-21.5982	-21.5265	-21.4882	-21.4873	5629.81	5629.82	5629.89	5629.93	5629.93	11281.2	11281.2	11281.3	11281.4	11281.4	12197.7	12197.7	17849.1	17849.1	23500.5	23500.5	38452	44103.4	49754.9
53	5629.93	-47372.8	-41721.4	-39406	-36070	-33754.6	-28103.2	-21.6051	-21.5982	-21.5266	-21.4881	-21.4873	5629.81	5629.82	5629.89	5629.93	5629.93	11205.5	11205.6	11281.2	11281.2	11281.3	11281.4	11281.4	16857	16857	22508.4	22508.4	36042.9	41694.3	47345.7
54	5629.93	-45141.2	-39489.7	-37566	-33838.3	-31914.6	-26263.2	-21.6053	-21.5982	-21.5267	-21.4881	-21.4873	5629.81	5629.82	5629.89	5629.93	5629.93	10285.5	10285.6	11281.2	11281.2	11281.3	11281.4	11281.4	15937	15937	21588.4	21588.4	33811.3	39462.7	45114.1
55	5629.93	-43071.2	-37419.8	-35857.4	-31768.4	-30206	-24554.6	-21.6055	-21.5983	-21.5267	-21.488	-21.4873	5629.81	5629.82	5629.89	5629.93	5629.93	9431.23	9431.25	11281.2	11281.2	11281.3	11281.4	11281.4	15082.7	15082.7	20734.1	20734.1	31741.3	37392.8	43044.2
56	5629.93	-41148.9	-35497.5	-34268.7	-29846.1	-28617.3	-22965.8	-21.6057	-21.5983	-21.5268	-21.488	-21.4873	5629.8	5629.82	5629.89	5629.93	5629.93	8636.86	8636.88	11281.2	11281.2	11281.3	11281.4	11281.4	14288.3	14288.3	19939.7	19939.7	29819	35470.4	41121.9
57	5629.93	-39361.6	-33710.1	-32789.5	-28058.7	-27138	-21486.6	-21.6059	-21.5983	-21.5269	-21.4879	-21.4873	5629.8	5629.82	5629.89	5629.93	5629.93	7897.26	7897.28	11281.2	11281.2	11281.3	11281.4	11281.4	13548.7	13548.7	19200.1	19200.1	28031.7	33683.1	39334.5
58	5629.93	-37697.8	-32046.4	-31410.5	-26395	-25759.1	-20107.7	-21.6062	-21.5983	-21.527	-21.4879	-21.4873	5629.79	5629.81	5629.88	5629.93	5629.93	7207.79	7207.82	11281.2	11281.2	11281.3	11281.4	11281.4	12859.2	12859.2	18510.6	18510.6	26367.9	32019.3	37670.8
59	5629.93	-36147.4	-30496	-30123.5	-24844.6	-24472.1	-18820.6	-21.6064	-21.5983	-21.5271	-21.4878	-21.4873	5629.76	5629.81	5629.87	5629.93	5629.93	6564.29	6564.33	11281.2	11281.2	11281.3	11281.4	11281.4	12215.7	12215.8	17867.1	17867.1	24817.5	30469	36120.4
60	5629.93	-34701.2	-29049.8	-28920.8	-23398.4	-23269.4	-17618	-21.6067	-21.5983	-21.5271	-21.4878	-21.4873	5629.64	5629.81	5629.84	5629.93	5629.93	5963	5963.12	11281.1	11281.2	11281.3	11281.4	11281.4	11614.4	11614.5	17265.8	17265.8	23371.3	29022.8	34674.2
61	5629.93	-33350.9	-27795.7	-27699.4	-22144.3	-22048	-16492.9	-21.6069	-21.5983	-21.5272	-21.4877	-21.4873	5400.13	5400.3	5629.82	5629.93	5629.93	5629.98	5630.09	11051.6	11051.7	11281.2	11281.4	11281.4	11281.4	11281.5	16703.2	16703.2	22021	27672.4	33323.8
62	5629.9	-32088.8	-26742.1	-26437.4	-21090.7	-20785.9	-15439.2	-21.6072	-21.5983	-21.5273	-21.4877	-21.4873	4873.48	4873.53	5629.81	5629.9	5629.92	5629.93	5629.93	10524.9	10525	11281.2	11281.3	11281.3	11281.4	11281.4	16176.4	16176.4	20758.9	26410.3	32061.7
63	5629.87	-30908.2	-25754.2	-25256.8	-20102.8	-19605.3	-14451.4	-21.6075	-21.5983	-21.5274	-21.4876	-21.4872	4379.6	4379.63	5629.81	5629.87	5629.91	5629.93	5629.94	10031	10031.1	11281.2	11281.3	11281.3	11281.4	11281.4	15682.5	15682.5	19578.3	25229.7	30881.1
64	5629.86	-29802.9	-24827.2	-24151.4	-19175.8	-18500	-13524.4	-21.6078	-21.5983	-21.5275	-21.4876	-21.4872	3916.09	3916.11	5629.81	5629.86	5629.91	5629.93	5629.94	9567.5	9567.53	11281.2	11281.3	11281.3	11281.4	11281.4	15219	15219	18473	24124.4	29775.8
65	5629.85	-28767.2	-23956.3	-23115.7	-18304.9	-17464.3	-12653.5	-21.6081	-21.5983	-21.5276	-21.4875	-21.4872	3480.65	3480.67	5629.81	5629.85	5629.9	5629.93	5629.94	9132.07	9132.1	11281.2	11281.3	11281.3	11281.4	11281.4	14783.5	14783.5	17437.3	23088.7	28740.1
66	5629.85	-27796	-23137.4	-22144.6	-17486	-16493.1	-11834.6	-21.6084	-21.5983	-21.5277	-21.4875	-21.4871	3071.21	3071.22	5629.81	5629.85	5629.9	5629.93	5629.94	8722.63	8722.65	11281.2	11281.3	11281.3	11281.4	11281.4	14374.1	14374.1	16466.1	22117.5	27768.9
67	5629.84	-26884.6	-22366.7	-21233.2	-16715.3	-15581.8	-11063.9	-21.6087	-21.5983	-21.5278	-21.4875	-21.4871	2685.85	2685.86	5629.81	5629.84	5629.9	5629.93	5629.94	8337.27	8337.29	11281.2	11281.3	11281.3	11281.4	11281.4	13988.7	13988.7	15554.7	21206.1	26857.5
68	5629.84	-26028.8	-21640.6	-20377.3	-15989.2	-14725.9	-10337.8	-21.609	-21.5983	-21.5279	-21.4875	-21.487	2322.82	2322.83	5629.81	5629.84	5629.9	5629.93	5629.94	7974.24	7974.26	11281.2	11281.3	11281.3	11281.4	11281.4	13625.7	13625.7	14698.9	20350.3	26001.7
69	5629.84	-25224.5	-20956.1	-19573.1	-15304.6	-13921.7	-9653.21	-21.6093	-21.5983	-21.528	-21.4874	-21.4869	1980.53	1980.54	5629.81	5629.84	5629.9	5629.93	5629.94	7631.95	7631.97	11281.2	11281.3	11281.3	11281.4	11281.4	13283.4	13283.4	13894.7	19546.1	25197.5
70	5629.84	-24468.4	-20310	-18816.9	-14658.6	-13165.5	-9007.2	-21.6097	-21.5983	-21.5282	-21.4874	-21.4869	1657.53	1657.53	5629.81	5629.84	5629.9	5629.93	5629.94	7308.94	7308.96	11281.2	11281.3	11281.3	11281.4	11281.4	12960.4	12960.4	13138.5	18789.9	24441.3
71	5629.84	-23757	-19699.9	-18105.5	-14048.5	-12454.1	-8397.06	-21.61	-21.5983	-21.5283	-21.4874	-21.4868	1352.46	1352.47	5629.81	5629.84	5629.9	5629.93	5629.94	7003.88	7003.9	11281.2	11281.3	11281.3	11281.4	11281.4	12427.1	12655.3	12655.3	18078.5	23729.9
72	5629.84	-23087.3	-19123.2	-17435.8	-13471.8	-11784.4	-7820.36	-21.6104	-21.5983	-21.5284	-21.4874	-21.4867	1064.11	1064.11	5629.81	5629.84	5629.9	5629.93	5629.94	6715.52	6715.54	11281.2	11281.3	11281.3	11281.4	11281.4	11757.4	12367	12367	17408.8	23060.2
73	5629.84	-22456.5	-18577.7	-16805.1	-12926.2	-11153.7	-7274.82	-21.6108	-21.5983	-21.5285	-21.4874	-21.4866	791.34	791.344	5629.81	5629.84	5629.9	5629.93	5629.94	6442.75	6442.77	11126.7	11281.2	11281.3	11281.3	11281.4	11281.4	12094.2	12094.2	16778.1	22429.5
74	5629.83	-21862.2	-18061.2	-16210.8	-12409.8	-10559.4	-6758.37	-21.6112	-21.5983	-21.5286	-21.4874	-21.4865	533.117	533.121	5629.81	5629.83	5629.9	5629.93	5629.94	6184.53	6184.55	10532.3	11281.2	11281.3	11281.3	11281.4	11281.4	11836	11836	16183.8	21835.2
75	5629.83	-21301.9	-17571.9	-15650.5	-11920.5	-9999.08	-6269.1	-21.6116	-21.5983	-21.5288	-21.4874	-21.4864	288.482	288.486	5629.81	5629.83	5629.9	5629.93	5629.94	5939.9	5939.92	9972.04	11281.2	11281.3	11281.3	11281.4	11281.4	11591.3	11591.3	15623.5	21274.9
76	5629.83	-20773.5	-17108.1	-15122.1	-11456.7	-9470.66	-5805.24	-21.612	-21.5983	-21.5289	-21.4874	-21.4863	56.5541	56.5579	5629.81	5629.83	5629.9	5629.93	5629.94	5707.97	5707.99	9443.62	11281.2	11281.3	11281.3	11281.4	11281.4	11359.4	11359.4	15095	20746.5
77	5487.95	-20274.9	-16668	-14623.5	-11016.6	-8972.08	-5365.17	-163.482	-163.478	-21.6124	-21.5983	-21.5291	-21.4874	-21.4862	5487.93	5487.95	5629.81	5629.83	5629.9	5629.93	5629.94	8945.04	11139.4	11139.4	11281.2	11281.3	11281.3	11281.4	11281.4	14596.5	20247.9
78	5279.06	-19804.3	-16250.2	-14152.9	-10598.8	-8501.49	-4947.38	-372.378	-372.375	-21.6128	-21.5983	-21.5292	-21.4874	-21.4861	5279.03	5279.06	5629.81	5629.83	5629.9	5629.93	5629.94	8474.45	10930.5	10930.5	11281.2	11281.3	11281.3	11281.4	11281.4	14125.9	19777.3
79	5080.6	-19360	-15853.3	-13708.6	-10201.9	-8057.15	-4550.47	-570.831	-570.828	-21.6133	-21.5984	-21.5293	-21.4874	-21.486	5080.58	5080.6	5629.81	5629.83	5629.9	5629.93	5629.94	8030.11	10732	10732	11281.2	11281.3	11281.3	11281.4	11281.4	13681.5	19332.9
80	4891.95	-18940.3	-15476	-13288.9	-9824.58	-7637.47	-4173.16	-759.486	-759.482	-21.6137	-21.5984	-21.5295	-21.4874	-21.4859	4891.92	4891.95	5629.81	5629.83	5629.89	5629.93	5629.94	7610.43	10543.4	10543.4	11281.2	11281.3	11281.3	11281.4	11281.4	13261.9	18913.3
81	4712.5	-18543.8	-15117.1	-12892.4	-9465.68	-7240.95	-3814.25	-938.938	-938.935	-21.6142	-21.5984	-21.5297	-21.4874	-21.4858	4712.47	4712.5	5629.81	5629.83	5629.89	5629.93	5629.94	7213.92	10363.9	10363.9	11281.2	11281.3	11281.3	11281.4	11281.4	12865.3	18516.7
82	4541.69	-18169.1	-14775.5	-12517.6	-9124.07	-6866.22	-3472.64	-1109.74	-1109.74	-21.6146	-21.5984	-21.5298	-21.4874	-21.4856	4541.66	4541.69	5629.81	5629.83	5629.89	5629.94	5629.94	6839.19	10193.1	10193.1	11281.2	11281.3	11281.3	11281.4	11281.4	12490.6	18142
83	4379.02	-17814.8	-14450.1	-12163.4	-8798.72	-6511.98	-3147.3	-1272.42	-1272.41	-21.6151	-21.5984	-21.53	-21.4874	-21.4855	4378.99	4379.02	5629.81	5629.83	5629.89	5629.94	5629.94	6484.94	10030.4	10030.4	11281.2	11281.3	11281.3	11281.4	11281.4	12136.4	17787.8
84	4224	-17479.9	-14140.1	-11828.4	-8488.68	-6177.03	-2837.26	-1427.44	-1427.43	-21.6156	-21.5984	-21.5301	-21.4874	-21.4854	4223.97	4224	5629.81	5629.83	5629.89	5629.94	5629.94	6149.99	9875.4	9875.43	11281.2	11281.3	11281.3	11281.4	11281.4	11801.4	17452.8
85	4076.19	-17163.1	-13844.5	-11511.7	-8193.06	-5860.24	-2541.64	-1575.24	-1575.24	-21.6161	-21.5984	-21.5303	-21.4874	-21.4853	4076.16	4076.19	5629.81	5629.83	5629.89	5629.94	5629.94	5833.21	9727.59	9727.62	11281.2	11281.3	11281.3	11281.4	11281.4	11484.6	17136
86	3935.18	-16863.4	-13562.5	-11212	-7911.03	-5560.58	-2259.61	-1716.26	-1716.26	-21.6167	-21.5984	-21.5305	-21.4874	-21.4851	3935.14	3935.18	5533.55	5629.8	5629.83	5629.89	5629.94	5629.94	9586.57	9586.61	11185	11281.2	11281.3	11281.3	11281.4	11281.4	16836.4
87	3800.58	-16579.9	-13293.2	-10928.5	-7641.82	-5277.06	-1990.4	-1850.86	-1850.86	-21.6172	-21.5984	-21.5307	-21.4874	-21.485	3800.53	3800.58	5250.03	5629.8	5629.83	5629.89	5629.94	5629.94	9451.96	9452	10901.5	11281.2	11281.3	11281.3	11281.4	11281.4	16552.9
88	3672.02	-16311.6	-13036.1	-10660.2	-7384.71	-5008.77	-1979.42	-1979.42	-1733.29	-21.6177	-21.5984	-21.5308	-21.4874	-21.4849	3671.98	3672.02	4981.74	5629.8	5629.83	5629.89	5629.94	5629.94	9323.4	9323.44	10633.2	11281.2	11281.3	11281.3	11281.4	11281.4	16284.6
89	3549.18	-16057.7	-12790.4	-10406.3	-7139.03	-4754.84	-2102.26	-2102.26	-1487.6	-21.6183	-21.5984	-21.531	-21.4874	-21.4847	3549.13	3549.18	4727.82	5629.8	5629.83	5629.89	5629.94	5629.94	9200.56	9200.6	10379.2	11281.2	11281.3	11281.3	11281.4	11281.4	16030.6
90	3431.73	-15817.3	-12555.6	-10165.9	-6904.14	-4514.47	-2219.71	-2219.7	-1252.71	-21.6189	-21.5984	-21.5312	-21.4874	-21.4846	3431.68	3431.73	4487.46	5629.8	5629.83	5629.89	5629.94	5629.94	9083.11	9083.16	10138.9	11281.2	11281.3	11281.3	11281.4	11281.4	15790.3
91	3319.4	-15589.8	-12330.9	-9938.33	-6679.46	-4286.91	-2332.05	-2332.04	-1028.04	-21.6194	-21.5984	-21.5314	-21.4874	-21.4844	3319.34	3319.4	4259.9	5629.8	5629.83	5629.89	5629.94	5629.94	8970.77	8970.82	9911.32	11281.2	11281.3	11281.3	11281.4	11281.4	15562.7
92	3211.89	-15374.3	-12115.9	-9722.87	-6464.45	-4071.44	-2439.55	-2439.55	-813.023	-21.62	-21.5984	-21.5316	-21.4874	-21.4843	3211.83	3211.89	4044.44	5629.8	5629.83	5629.89	5629.94	5629.94	8863.26	8863.31	9695.86	11281.2	11281.3	11281.3	11281.4	11281.4	15347.2
93	3108.96	-15170.2	-11910	-9518.83	-6258.58	-3867.41	-2542.49	-2542.48	-607.158	-21.6206	-21.5985	-21.5318	-21.4874	-21.4841	3108.89	3108.96	3840.41	5629.8	5629.83	5629.89	5629.94	5629.94	8760.32	8760.38	9491.83	11281.2	11281.3	11281.3	11281.4	11281.4	15143.2
94	3010.36	-14977	-11712.8	-9325.59	-6061.38	-3674.17	-2641.09	-2641.08	-409.96	-21.6213	-21.5985	-21.532	-21.4874	-21.484	3010.28	3010.36	3647.17	5629.8	5629.83	5629.89	5629.94	5629.94	8661.71	8661.78	9298.6	11281.2	11281.3	11281.3	11281.4	11281.4	14950
95	2915.87	-14794	-11523.8	-9142.56	-5872.4	-3491.14	-2735.58	-2735.57	-220.977	-21.6219	-21.5985	-21.5322	-21.4874	-21.4838	2915.78	2915.87	3464.15	5629.8	5629.83	5629.89	5629.94	5629.94	8567.21	8567.29	9115.58	11281.2	11281.3	11281.3	11281.4	11281.4	14766.9
96	2825.28	-14620.6	-11342.6	-8969.19	-5691.21	-3317.76	-2826.17	-2826.17	-39.7871	-21.6226	-21.5985	-21.5324	-21.4874	-21.4836	2825.18	2825.28	3290.79	5629.8	5629.83	5629.89	5629.94	5629.94	8476.6	8476.7	8942.21	11281.2	11281.3	11281.3	11281.4	11281.4	14593.6
97	2738.38	-14456.4	-11168.8	-8804.93	-5517.42	-3153.51	-2913.07	-2913.06	-21.6232	-21.5985	-21.5327	-21.4874	-21.4835	134.008	2738.26	2738.38	3126.55	5629.8	5629.83	5629.89	5629.94	5629.94	8389.69	8389.8	8777.98	11281.2	11281.3	11281.3	11281.4	11281.4	14429.3
98	2654.99	-14300.7	-11002.1	-8649.32	-5350.64	-2997.89	-2996.46	-2996.45	-21.6239	-21.5985	-21.5329	-21.4874	-21.4833	300.782	2654.86	2654.99	2970.95	5629.8	5629.83	5629.89	5629.94	5629.94	8306.29	8306.41	8622.38	11281.2	11281.3	11281.3	11281.4	11281.4	14273.7
99	2574.94	-14153.3	-10842	-8501.86	-5190.54	-3076.51	-3076.5	-2850.44	-21.6246	-21.5985	-21.5331	-21.4874	-21.4831	460.885	2574.78	2574.94	2823.53	5629.8	5629.83	5629.89	5629.94	5629.94	8226.2	8226.36	8474.95	11281.2	11281.3	11281.3	11281.4	11281.4	14126.2
100	2498.06	-14013.5	-10688.2	-8362.13	-5036.77	-3153.39	-3153.38	-2710.71	-21.6253	-21.5985	-21.5334	-21.4874	-21.4829	614.648	2497.85	2498.06	2683.84	5629.8	5629.83	5629.89	5629.94	5629.94	8149.27	8149.48	8335.27	11281.2	11281.3	11281.3	11281.4	11281.4	13986.5
101	2424.2	-13881.1	-10540.5	-8229.71	-4889.04	-3227.26	-3227.25	-2578.28	-21.626	-21.5985	-21.5336	-21.4874	-21.4828	762.382	2423.89	2424.2	2551.5	5629.8	5629.83	5629.89	5629.94	5629.94	8075.32	8075.62	8202.93	11281.2	11281.3	11281.3	11281.4	11281.4	13854.1
102	2353.2	-13755.6	-10398.5	-8104.19	-4747.04	-3298.25	-3298.25	-2452.77	-21.6267	-21.5985	-21.5338	-21.4874	-21.4826	904.379	2352.69	2353.2	2426.2	5629.79	5629.83	5629.89	5629.94	5629.94	8004.12	8004.62	8077.62	11281.2	11281.3	11281.3	11281.4	11281.4	13728.6
103	2284.93	-13636.6	-10261.9	-7985.22	-4610.51	-3366.52	-3366.52	-2333.8	-21.6275	-21.5986	-21.5341	-21.4874	-21.4824	1040.91	2283.42	2284.93	2308.24	5629.79	5629.83	5629.89	5629.94	5629.94	7934.84	7936.35	7959.66	11281.2	11281.3	11281.3	11281.4	11281.4	13609.6
104	2219.27	-13523.9	-10130.6	-7872.45	-4479.17	-3432.19	-3432.18	-2221.02	-21.6282	-21.5986	-21.5343	-21.4874	-21.4822	1172.25	2192.67	2219.27	2220.54	5629.79	5629.83	5629.89	5629.94	5629.94	7844.09	7870.68	7871.96	11281.2	11281.3	11281.3	11281.4	11281.4	13496.8
105	2156.08	-13416.9	-10004.2	-7765.52	-4352.79	-3495.38	-3495.37	-2114.1	-21.629	-21.5986	-21.5346	-21.4874	-21.482	1298.63	2086.55	2156.08	2156.54	5629.79	5629.83	5629.89	5629.94	5629.94	7737.98	7807.5	7807.97	11281.2	11281.3	11281.3	11281.4	11281.4	13389.9
106	2095.25	-13315.6	-9882.55	-7664.15	-4231.14	-3556.21	-3556.2	-2012.72	-21.6298	-21.5986	-21.5349	-21.4874	-21.4818	1420.28	1985.36	2095.25	2095.53	5629.79	5629.83	5629.89	5629.94	5629.94	7636.78	7746.67	7746.96	11281.2	11281.3	11281.3	11281.4	11281.4	13288.5
107	2036.68	-13219.4	-9765.4	-7568.01	-4113.99	-3614.78	-3614.77	-1916.59	-21.6306	-21.5986	-21.5351	-21.4874	-21.4816	1537.43	1889.3	2036.68	2036.88	5629.79	5629.83	5629.89	5629.94	5629.94	7540.73	7688.09	7688.3	11281.2	11281.3	11281.3	11281.4	11281.4	13192.4
108	1980.25	-13128.3	-9652.55	-7476.85	-4001.14	-3671.21	-3671.2	-1825.42	-21.6314	-21.5986	-21.5354	-21.4874	-21.4814	1650.28	1798.18	1980.25	1980.41	5629.79	5629.83	5629.89	5629.94	5629.94	7449.61	7631.67	7631.83	11281.2	11281.3	11281.3	11281.4	11281.4	13101.2
109	1925.88	-13041.8	-9543.8	-7390.38	-3892.39	-3725.58	-3725.57	-1738.96	-21.6323	-21.5986	-21.5357	-21.4874	-21.4812	1711.74	1759.03	1925.88	1926	5629.79	5629.83	5629.89	5629.94	5629.94	7363.17	7577.3	7577.43	11281.2	11281.3	11281.3	11281.4	11281.4	13014.7
110	1873.47	-12959.8	-9438.98	-7308.36	-3787.56	-3778	-3777.99	-1656.93	-21.6331	-21.5986	-21.536	-21.4874	-21.481	1629.74	1863.86	1873.47	1873.57	5629.79	5629.83	5629.89	5629.94	5629.94	7281.17	7524.88	7525	11281.2	11281.3	11281.3	11281.4	11281.4	12932.7
111	1823.01	-12882	-9337.89	-7230.55	-3828.54	-3828.53	-3686.48	-1579.12	-21.634	-21.5987	-21.5362	-21.4874	-21.4807	1551.95	1822.93	1823.01	1964.95	5629.79	5629.83	5629.89	5629.94	5629.94	7203.37	7474.34	7474.44	11281.2	11281.3	11281.3	11281.4	11281.4	12854.9
112	1774.25	-12808.1	-9240.38	-7156.72	-3877.29	-3877.28	-3588.97	-1505.3	-21.6349	-21.5987	-21.5365	-21.4874	-21.4805	1478.13	1774.17	1774.25	2062.45	5629.79	5629.83	5629.89	5629.94	5629.94	7129.55	7425.59	7425.67	11281.2	11281.3	11281.3	11281.4	11281.4	12781.1
113	1727.2	-12738.1	-9146.3	-7086.67	-3924.34	-3924.32	-3494.88	-1435.24	-21.6358	-21.5987	-21.5368	-21.4874	-21.4803	1408.08	1727.13	1727.2	2156.54	5629.79	5629.83	5629.89	5629.94	5629.94	7059.51	7378.55	7378.62	11281.2	11281.3	11281.3	11281.4	11281.4	12711
114	1681.78	-12671.6	-9055.48	-7020.18	-3969.74	-3969.73	-3404.07	-1368.76	-21.6367	-21.5987	-21.5371	-21.4874	-21.48	1341.6	1681.73	1681.78	2247.35	5629.78	5629.83	5629.89	5629.94	5629.94	6993.03	7333.14	7333.21	11281.2	11281.3	11281.3	11281.4	11281.4	12644.5
115	1637.94	-12608.5	-8967.8	-6957.08	-4013.58	-4013.57	-3316.39	-1305.65	-21.6376	-21.5987	-21.5374	-21.4874	-21.4798	1278.5	1637.89	1637.94	2335.04	5629.78	5629.83	5629.89	5629.94	5629.94	6929.93	7289.3	7289.36	11281.2	11281.3	11281.3	11281.4	11281.4	12581.4
116	1595.59	-12548.6	-8883.11	-6897.17	-4055.93	-4055.91	-3231.7	-1245.74	-21.6386	-21.5987	-21.5377	-21.4874	-21.4796	1218.6	1595.54	1595.59	2419.72	5629.78	5629.83	5629.89	5629.94	5629.94	6870.02	7246.96	7247.02	11281.2	11281.3	11281.3	11281.4	11281.4	12521.5
117	1554.68	-12491.7	-8801.3	-6840.29	-4096.83	-4096.82	-3149.89	-1188.86	-21.6395	-21.5987	-21.5381	-21.4874	-21.4793	1161.72	1554.64	1554.68	2501.54	5629.78	5629.83	5629.89	5629.94	5629.94	6813.15	7206.05	7206.1	11281.2	11281.3	11281.3	11281.4	11281.4	12464.6
118	1515.14	-12437.7	-8722.23	-6786.28	-4136.37	-4136.35	-3070.82	-1134.85	-21.6405	-21.5988	-21.5384	-21.4874	-21.4791	1107.71	1515.11	1515.14	2580.6	5629.78	5629.83	5629.88	5629.94	5629.94	6759.14	7166.52	7166.57	11281.2	11281.3	11281.3	11281.4	11281.4	12410.6
119	1476.93	-12386.4	-8645.81	-6734.98	-4174.58	-4174.56	-2994.39	-1083.55	-21.6415	-21.5988	-21.5387	-21.4874	-21.4788	1056.42	1476.89	1476.93	2657.03	5629.78	5629.83	5629.88	5629.94	5629.94	6707.84	7128.31	7128.35	11281.2	11281.3	11281.3	11281.4	11281.4	12359.3
120	1439.97	-12337.7	-8571.9	-6686.25	-4211.53	-4211.52	-2920.49	-1034.82	-21.6425	-21.5988	-21.539	-21.4874	-21.4785	1007.69	1439.94	1439.97	2730.93	5629.78	5629.83	5629.88	5629.94	5629.94	6659.11	7091.35	7091.4	11281.2	11281.3	11281.3	11281.4	11281.4	12310.6
121	1404.23	-12291.4	-8500.42	-6639.95	-4247.27	-4247.25	-2849.01	-988.527	-21.6435	-21.5988	-21.5394	-21.4874	-21.4783	961.396	1404.21	1404.23	2802.41	5629.78	5629.83	5629.88	5629.94	5629.94	6612.82	7055.62	7055.66	11281.2	11281.3	11281.3	11281.4	11281.4	12264.3
122	1369.65	-12247.4	-8431.27	-6595.96	-4281.85	-4281.83	-2779.86	-944.534	-21.6446	-21.5988	-21.5397	-21.4874	-21.478	917.404	1369.63	1369.65	2871.57	5629.78	5629.83	5629.88	5629.94	5629.94	6568.83	7021.04	7021.08	11281.2	11281.3	11281.3	11281.4	11281.4	12220.3
123	1336.19	-12205.5	-8364.34	-6554.15	-4315.31	-4315.29	-2712.93	-902.723	-21.6456	-21.5989	-21.5401	-21.4874	-21.4777	875.594	1336.17	1336.19	2938.49	5629.78	5629.83	5629.88	5629.94	5629.94	6527.02	6987.58	6987.61	11281.2	11281.3	11281.3	11281.4	11281.4	12178.5
124	1303.8	-12165.8	-8299.56	-6514.4	-4347.7	-4347.68	-2648.15	-862.979	-21.6467	-21.5989	-21.5404	-21.4874	-21.4775	835.85	1303.78	1303.8	3003.28	5629.77	5629.83	5629.88	5629.94	5629.94	6487.27	6955.19	6955.22	11281.2	11281.3	11281.3	11281.4	11281.4	12138.8
125	1272.43	-12128	-8236.83	-6476.62	-4379.07	-4379.05	-2585.42	-825.191	-21.6478	-21.5989	-21.5408	-21.4874	-21.4772	798.063	1272.41	1272.43	3066	5629.77	5629.83	5629.88	5629.94	5629.94	6449.49	6923.82	6923.85	11281.2	11281.3	11281.3	11281.4	11281.4	12101
126	1242.06	-12092.1	-8176.08	-6440.68	-4409.44	-4409.42	-2524.67	-789.257	-21.6489	-21.5989	-21.5412	-21.4874	-21.4769	762.13	1242.04	1242.06	3126.75	5629.77	5629.83	5629.88	5629.94	5629.94	6413.55	6893.45	6893.48	11281.2	11281.3	11281.3	11281.4	11281.4	12065
127	1212.63	-12057.9	-8117.23	-6406.5	-4438.87	-4438.85	-2465.82	-755.079	-21.6501	-21.5989	-21.5415	-21.4874	-21.4766	727.952	1212.61	1212.63	3185.61	5629.77	5629.83	5629.88	5629.94	5629.94	6379.38	6864.02	6864.05	11281.2	11281.3	11281.3	11281.4	11281.4	12030.8
128	1184.12	-12025.4	-8060.2	-6373.99	-4467.38	-4467.36	-2408.79	-722.565	-21.6512	-21.599	-21.5419	-21.4874	-21.4763	695.439	1184.1	1184.12	3242.63	5629.77	5629.83	5629.88	5629.94	5629.95	6346.86	6835.51	6835.54	11281.2	11281.3	11281.3	11281.4	11281.4	11998.3
129	1156.48	-11994.4	-8004.92	-6343.05	-4495.02	-4495	-2353.52	-691.628	-21.6524	-21.599	-21.5423	-21.4874	-21.476	664.501	1156.46	1156.48	3297.91	5629.77	5629.83	5629.88	5629.94	5629.95	6315.92	6807.87	6807.9	11281.2	11281.3	11281.3	11281.4	11281.4	11967.4
130	1129.69	-11965	-7951.34	-6313.61	-4521.81	-4521.79	-2299.93	-662.184	-21.6536	-21.599	-21.5427	-21.4874	-21.4757	635.058	1129.67	1129.69	3351.49	5629.77	5629.83	5629.88	5629.94	5629.95	6286.48	6781.08	6781.11	11281.2	11281.3	11281.3	11281.4	11281.4	11938
131	1103.71	-11937	-7899.38	-6285.58	-4547.8	-4547.77	-2247.97	-634.157	-21.6548	-21.599	-21.5431	-21.4874	-21.4754	607.03	1103.69	1103.71	3403.45	5629.77	5629.83	5629.88	5629.94	5629.95	6258.45	6755.1	6755.12	11281.2	11281.3	11281.3	11281.4	11281.4	11909.9
132	1078.51	-11910.3	-7848.98	-6258.9	-4572.99	-4572.97	-2197.57	-607.472	-21.656	-21.5991	-21.5435	-21.4874	-21.4751	580.345	1078.49	1078.51	3453.85	5629.77	5629.83	5629.88	5629.94	5629.95	6231.77	6729.9	6729.92	11281.2	11281.3	11281.3	11281.4	11281.4	11883.2
133	1054.07	-11884.9	-7800.08	-6233.48	-4597.44	-4597.41	-2148.67	-582.06	-21.6572	-21.5991	-21.5439	-21.4874	-21.4748	554.932	1054.04	1054.07	3502.75	5629.76	5629.83	5629.88	5629.94	5629.95	6206.36	6705.46	6705.48	11281.2	11281.3	11281.3	11281.4	11281.4	11857.8
134	1030.35	-11860.7	-7752.64	-6209.28	-4621.17	-4621.14	-2101.23	-557.854	-21.6585	-21.5991	-21.5443	-21.4874	-21.4744	530.726	1030.32	1030.35	3550.2	5629.76	5629.83	5629.88	5629.94	5629.95	6182.15	6681.74	6681.75	11281.2	11281.3	11281.3	11281.4	11281.4	11833.6
135	1007.32	-11837.6	-7706.58	-6186.22	-4644.19	-4644.16	-2055.18	-534.793	-21.6598	-21.5991	-21.5447	-21.4874	-21.4741	507.665	1007.29	1007.32	3596.25	5629.76	5629.83	5629.88	5629.94	5629.95	6159.09	6658.71	6658.73	11281.2	11281.3	11281.3	11281.4	11281.4	11810.6
136	984.973	-11815.6	-7661.88	-6164.24	-4666.54	-4666.51	-2010.47	-512.817	-21.661	-21.5992	-21.5451	-21.4874	-21.4738	485.688	984.941	984.973	3640.95	5629.76	5629.83	5629.88	5629.94	5629.95	6137.11	6636.36	6636.38	11281.2	11281.3	11281.3	11281.4	11281.4	11788.6
137	963.27	-11794.7	-7618.47	-6143.3	-4688.25	-4688.22	-1967.06	-491.871	-21.6624	-21.5992	-21.5455	-21.4874	-21.4734	464.741	963.236	963.27	3684.36	5629.76	5629.83	5629.88	5629.94	5629.95	6116.16	6614.65	6614.67	11281.2	11281.3	11281.3	11281.4	11281.4	11767.6
138	942.192	-11774.7	-7576.31	-6123.33	-4709.33	-4709.3	-1924.9	-471.901	-21.6637	-21.5992	-21.546	-21.4874	-21.4731	444.771	942.156	942.192	3726.52	5629.76	5629.83	5629.88	5629.94	5629.95	6096.19	6593.57	6593.59	11281.2	11281.3	11281.3	11281.4	11281.4	11747.7
139	921.715	-11755.7	-7535.35	-6104.28	-4729.81	-4729.77	-1883.94	-452.859	-21.665	-21.5993	-21.5464	-21.4874	-21.4727	425.728	921.677	921.715	3767.48	5629.76	5629.83	5629.88	5629.94	5629.95	6077.15	6573.1	6573.11	11281.2	11281.3	11281.3	11281.4	11281.4	11728.6
140	901.82	-11737.5	-7495.55	-6086.12	-4749.71	-4749.67	-1844.15	-434.697	-21.6664	-21.5993	-21.5468	-21.4874	-21.4724	407.565	901.78	901.82	3807.28	5629.76	5629.83	5629.88	5629.94	5629.95	6058.99	6553.2	6553.22	11281.2	11281.3	11281.3	11281.4	11281.4	11710.5
141	882.486	-11720.2	-7456.88	-6068.8	-4769.04	-4769.01	-1805.47	-417.37	-21.6678	-21.5993	-21.5473	-21.4874	-21.472	390.237	882.443	882.486	3845.95	5629.75	5629.83	5629.88	5629.94	5629.95	6041.66	6533.86	6533.88	11281.2	11281.3	11281.3	11281.4	11281.4	11693.1
142	863.692	-11703.6	-7419.29	-6052.26	-4787.84	-4787.8	-1767.88	-400.836	-21.6692	-21.5994	-21.5477	-21.4874	-21.4717	373.702	863.647	863.692	3883.54	5629.75	5629.83	5629.88	5629.94	5629.95	6025.13	6515.07	6515.08	11281.2	11281.3	11281.3	11281.4	11281.4	11676.6
143	845.421	-11687.9	-7382.74	-6036.48	-4806.11	-4806.07	-1731.33	-385.056	-21.6706	-21.5994	-21.5482	-21.4874	-21.4713	357.921	845.374	845.421	3920.09	5629.75	5629.83	5629.88	5629.94	5629.95	6009.34	6496.8	6496.81	11281.2	11281.3	11281.3	11281.4	11281.4	11660.8
144	827.653	-11672.8	-7347.2	-6021.42	-4823.88	-4823.84	-1695.8	-369.99	-21.6721	-21.5994	-21.5487	-21.4874	-21.4709	342.854	827.604	827.653	3955.63	5629.75	5629.83	5629.87	5629.94	5629.95	5994.28	6479.03	6479.04	11281.2	11281.3	11281.3	11281.4	11281.4	11645.7
145	810.373	-11658.4	-7312.63	-6007.03	-4841.17	-4841.12	-1661.23	-355.605	-21.6736	-21.5995	-21.5491	-21.4874	-21.4705	328.468	810.321	810.373	3990.19	5629.75	5629.83	5629.87	5629.94	5629.95	5979.89	6461.74	6461.76	11281.2	11281.3	11281.3	11281.4	11281.4	11631.4
146	793.563	-11644.7	-7279.01	-5993.29	-4857.98	-4857.94	-1627.6	-341.865	-21.675	-21.5995	-21.5496	-21.4874	-21.4702	314.727	793.509	793.563	4023.82	5629.75	5629.83	5629.87	5629.94	5629.95	5966.15	6444.93	6444.95	11281.2	11281.3	11281.3	11281.4	11281.4	11617.6
147	777.207	-11631.5	-7246.29	-5980.17	-4874.34	-4874.29	-1594.89	-328.74	-21.6765	-21.5995	-21.5501	-21.4874	-21.4698	301.6	777.151	777.207	4056.54	5629.74	5629.83	5629.87	5629.94	5629.95	5953.02	6428.57	6428.59	11281.2	11281.3	11281.3	11281.4	11281.4	11604.5
148	761.29	-11619	-7214.45	-5967.62	-4890.26	-4890.21	-1563.05	-316.198	-21.6781	-21.5996	-21.5506	-21.4874	-21.4694	289.057	761.232	761.29	4088.38	5629.74	5629.83	5629.87	5629.94	5629.95	5940.48	6412.66	6412.67	11281.2	11281.3	11281.3	11281.4	11281.4	11591.9
149	745.798	-11607	-7183.46	-5955.64	-4905.75	-4905.7	-1532.06	-304.21	-21.6796	-21.5996	-21.5511	-21.4874	-21.469	277.068	745.737	745.798	4119.36	5629.74	5629.83	5629.87	5629.94	5629.95	5928.49	6397.16	6397.18	11281.2	11281.3	11281.3	11281.4	11281.4	11580
150	730.717	-11595.5	-7153.29	-5944.18	-4920.84	-4920.79	-1501.89	-292.751	-21.6812	-21.5997	-21.5516	-21.4874	-21.4686	265.607	730.653	730.717	4149.53	5629.74	5629.83	5629.87	5629.94	5629.95	5917.03	6382.08	6382.09	11281.2	11281.3	11281.3	11281.4	11281.4	11568.5
151	716.033	-11584.6	-7123.92	-5933.22	-4935.53	-4935.47	-1472.52	-281.793	-21.6828	-21.5997	-21.5521	-21.4874	-21.4681	254.648	715.966	716.033	4178.91	5629.74	5629.83	5629.87	5629.94	5629.95	5906.07	6367.39	6367.41	11281.2	11281.3	11281.3	11281.4	11281.4	11557.5
152	701.732	-11574.1	-7095.31	-5922.74	-4949.83	-4949.77	-1443.91	-271.313	-21.6844	-21.5998	-21.5526	-21.4874	-21.4677	244.166	701.663	701.732	4207.51	5629.74	5629.83	5629.87	5629.94	5629.95	5895.59	6353.09	6353.11	11281.2	11281.3	11281.3	11281.4	11281.4	11547.1
153	687.803	-11564.1	-7067.45	-5912.71	-4963.76	-4963.71	-1416.05	-261.287	-21.686	-21.5998	-21.5531	-21.4874	-21.4673	234.139	687.732	687.803	4235.38	5629.74	5629.83	5629.87	5629.94	5629.95	5885.56	6339.16	6339.18	11281.2	11281.3	11281.3	11281.4	11281.4	11537
154	674.234	-11554.5	-7040.3	-5903.12	-4977.33	-4977.28	-1388.9	-251.694	-21.6877	-21.5999	-21.5536	-21.4874	-21.4669	224.544	674.16	674.234	4262.52	5629.73	5629.83	5629.87	5629.94	5629.95	5875.97	6325.59	6325.6	11281.2	11281.3	11281.3	11281.4	11281.4	11527.4
155	661.013	-11545.3	-7013.85	-5893.94	-4990.56	-4990.5	-1362.45	-242.512	-21.6893	-21.5999	-21.5541	-21.4874	-21.4664	215.361	660.936	661.013	4288.97	5629.73	5629.83	5629.87	5629.94	5629.96	5866.78	6312.36	6312.38	11281.2	11281.3	11281.3	11281.4	11281.4	11518.2
156	648.128	-11536.5	-6988.08	-5885.15	-5003.45	-5003.39	-1336.68	-233.723	-21.691	-21.6	-21.5547	-21.4874	-21.466	206.57	648.049	648.128	4314.75	5629.73	5629.83	5629.87	5629.94	5629.96	5857.99	6299.47	6299.5	11281.2	11281.3	11281.3	11281.4	11281.4	11509.5
157	635.57	-11528.1	-6962.95	-5876.73	-5016.01	-5015.94	-1311.56	-225.307	-21.6927	-21.6	-21.5552	-21.4874	-21.4655	198.153	635.489	635.57	4339.87	5629.73	5629.83	5629.87	5629.94	5629.96	5849.58	6286.91	6286.94	11281.2	11281.3	11281.3	11281.4	11281.4	11501
158	623.328	-11520	-6938.46	-5868.67	-5028.25	-5028.19	-1287.07	-217.247	-21.6945	-21.6001	-21.5557	-21.4874	-21.4651	190.091	623.244	623.328	4364.36	5629.73	5629.83	5629.87	5629.94	5629.96	5841.51	6274.67	6274.69	11281.2	11281.3	11281.3	11281.4	11281.4	11493
159	611.393	-11512.3	-6914.58	-5860.95	-5040.19	-5040.13	-1263.19	-209.526	-21.6962	-21.6001	-21.5563	-21.4874	-21.4646	182.368	611.305	611.393	4388.24	5629.73	5629.83	5629.87	5629.94	5629.96	5833.79	6262.73	6262.75	11281.2	11281.3	11281.3	11281.4	11281.4	11485.3
160	599.754	-11504.9	-6891.3	-5853.55	-5051.83	-5051.77	-1239.9	-202.128	-21.698	-21.6002	-21.5568	-21.4874	-21.4642	174.968	599.664	599.754	4411.52	5629.72	5629.83	5629.87	5629.94	5629.96	5826.39	6251.09	6251.11	11281.2	11281.3	11281.3	11281.4	11281.4	11477.9
161	588.402	-11497.8	-6868.59	-5846.46	-5063.19	-5063.12	-1217.19	-195.038	-21.6998	-21.6003	-21.5574	-21.4874	-21.4637	167.876	588.309	588.402	4434.23	5629.72	5629.83	5629.87	5629.94	5629.96	5819.3	6239.73	6239.76	11281.2	11281.3	11281.3	11281.4	11281.4	11470.8
162	577.329	-11491	-6846.44	-5839.67	-5074.27	-5074.19	-1195.04	-188.241	-21.7016	-21.6003	-21.558	-21.4874	-21.4632	161.078	577.233	577.329	4456.38	5629.72	5629.83	5629.87	5629.94	5629.96	5812.5	6228.66	6228.69	11281.2	11281.3	11281.3	11281.4	11281.4	11464
163	566.526	-11484.5	-6824.82	-5833.15	-5085.07	-5085	-1173.43	-181.725	-21.7034	-21.6004	-21.5585	-21.4874	-21.4627	154.56	566.428	566.526	4478	5629.72	5629.83	5629.86	5629.94	5629.96	5805.98	6217.85	6217.88	11281.2	11281.3	11281.3	11281.4	11281.4	11457.4
164	555.986	-11478.2	-6803.73	-5826.9	-5095.62	-5095.54	-1152.34	-175.476	-21.7053	-21.6005	-21.5591	-21.4874	-21.4622	148.309	555.884	555.986	4499.08	5629.72	5629.83	5629.86	5629.94	5629.96	5799.73	6207.31	6207.34	11281.2	11281.3	11281.3	11281.4	11281.4	11451.2
165	545.699	-11472.3	-6783.15	-5820.91	-5105.91	-5105.83	-1131.76	-169.482	-21.7072	-21.6005	-21.5597	-21.4874	-21.4617	142.313	545.595	545.699	4519.66	5629.71	5629.83	5629.86	5629.94	5629.96	5793.74	6197.02	6197.05	11281.2	11281.3	11281.3	11281.4	11281.4	11445.2
166	535.659	-11466.5	-6763.07	-5815.16	-5115.95	-5115.87	-1111.67	-163.731	-21.7091	-21.6006	-21.5603	-21.4874	-21.4612	136.56	535.552	535.659	4539.75	5629.71	5629.83	5629.86	5629.94	5629.96	5787.98	6186.98	6187.01	11281.2	11281.3	11281.3	11281.4	11281.4	11439.4
167	525.858	-11461	-6743.46	-5809.64	-5125.75	-5125.68	-1092.06	-158.212	-21.711	-21.6007	-21.5609	-21.4874	-21.4607	131.039	525.748	525.858	4559.36	5629.71	5629.83	5629.86	5629.94	5629.96	5782.46	6177.17	6177.2	11281.2	11281.3	11281.3	11281.4	11281.4	11433.9
168	516.289	-11455.7	-6724.31	-5804.34	-5135.33	-5135.25	-1072.92	-152.915	-21.713	-21.6008	-21.5614	-21.4874	-21.4602	125.74	516.176	516.289	4578.51	5629.71	5629.83	5629.86	5629.94	5629.96	5777.16	6167.6	6167.63	11281.2	11281.3	11281.3	11281.4	11281.4	11428.6
169	506.946	-11450.6	-6705.62	-5799.26	-5144.67	-5144.59	-1054.22	-147.83	-21.7149	-21.6009	-21.562	-21.4874	-21.4597	120.653	506.829	506.946	4597.2	5629.71	5629.83	5629.86	5629.94	5629.96	5772.08	6158.26	6158.29	11281.2	11281.3	11281.3	11281.4	11281.4	11423.5
170	497.821	-11445.7	-6687.36	-5794.37	-5153.8	-5153.72	-1035.97	-142.947	-21.7169	-21.601	-21.5626	-21.4874	-21.4592	115.767	497.702	497.821	4615.46	5629.7	5629.83	5629.86	5629.94	5629.96	5767.19	6149.13	6149.16	11281.2	11281.3	11281.3	11281.4	11281.4	11418.7
171	488.909	-11441	-6669.53	-5789.68	-5162.72	-5162.63	-1018.14	-138.257	-21.7189	-21.6011	-21.5632	-21.4874	-21.4586	111.075	488.786	488.909	4633.29	5629.7	5629.83	5629.86	5629.94	5629.96	5762.5	6140.21	6140.25	11281.2	11281.3	11281.3	11281.4	11281.4	11414
172	480.203	-11436.5	-6652.11	-5785.18	-5171.43	-5171.34	-1000.71	-133.752	-21.721	-21.6012	-21.5638	-21.4874	-21.4581	106.568	480.077	480.203	4650.71	5629.7	5629.83	5629.86	5629.94	5629.96	5757.99	6131.5	6131.54	11281.2	11281.3	11281.3	11281.4	11281.4	11409.5
173	471.697	-11432.2	-6635.09	-5780.85	-5179.94	-5179.85	-983.695	-129.423	-21.723	-21.6013	-21.5645	-21.4874	-21.4575	102.237	471.567	471.697	4667.73	5629.7	5629.83	5629.86	5629.94	5629.96	5753.66	6122.99	6123.03	11281.2	11281.3	11281.3	11281.4	11281.4	11405.1
174	463.385	-11428	-6618.45	-5776.69	-5188.26	-5188.16	-967.065	-125.263	-21.7251	-21.6014	-21.5651	-21.4874	-21.457	98.0746	463.253	463.385	4684.36	5629.7	5629.83	5629.86	5629.94	5629.96	5749.5	6114.68	6114.72	11281.2	11281.2	11281.3	11281.4	11281.4	11401
175	455.263	-11424	-6602.2	-5772.69	-5196.38	-5196.29	-950.812	-121.265	-21.7272	-21.6015	-21.5657	-21.4874	-21.4564	94.0736	455.127	455.263	4700.61	5629.69	5629.83	5629.86	5629.94	5629.97	5745.5	6106.55	6106.59	11281.2	11281.2	11281.3	11281.4	11281.4	11397
176	447.324	-11420.2	-6586.31	-5768.85	-5204.33	-5204.23	-934.927	-117.42	-21.7293	-21.6016	-21.5663	-21.4874	-21.4559	90.2268	447.185	447.324	4716.5	5629.69	5629.83	5629.86	5629.94	5629.97	5741.65	6098.61	6098.65	11281.2	11281.2	11281.3	11281.4	11281.4	11393.1
177	439.564	-11416.5	-6570.79	-5765.15	-5212.09	-5211.99	-919.398	-113.723	-21.7315	-21.6018	-21.5669	-21.4874	-21.4553	86.5276	439.422	439.564	4732.03	5629.69	5629.83	5629.86	5629.94	5629.97	5737.95	6090.85	6090.89	11281.2	11281.2	11281.3	11281.4	11281.4	11389.4
178	431.978	-11412.9	-6555.6	-5761.59	-5219.68	-5219.58	-904.217	-110.168	-21.7336	-21.6019	-21.5675	-21.4874	-21.4547	82.9696	431.832	431.978	4747.21	5629.69	5629.82	5629.86	5629.94	5629.97	5734.39	6083.26	6083.3	11281.2	11281.2	11281.3	11281.4	11281.4	11385.9
179	424.56	-11409.5	-6540.76	-5758.17	-5227.1	-5227	-889.373	-106.747	-21.7358	-21.602	-21.5682	-21.4874	-21.4541	79.5466	424.41	424.56	4762.05	5629.69	5629.82	5629.86	5629.94	5629.97	5730.97	6075.84	6075.88	11281.2	11281.2	11281.3	11281.4	11281.4	11382.4
180	417.306	-11406.2	-6526.24	-5754.88	-5234.36	-5234.25	-874.857	-103.456	-21.738	-21.6022	-21.5688	-21.4874	-21.4535	76.2531	417.153	417.306	4776.57	5629.68	5629.82	5629.85	5629.94	5629.97	5727.68	6068.58	6068.62	11281.2	11281.2	11281.3	11281.4	11281.4	11379.1
181	410.212	-11403	-6512.05	-5751.71	-5241.46	-5241.35	-860.66	-100.289	-21.7403	-21.6023	-21.5694	-21.4874	-21.4529	73.0833	410.056	410.212	4790.76	5629.68	5629.82	5629.85	5629.94	5629.97	5724.51	6061.48	6061.53	11281.2	11281.2	11281.3	11281.4	11281.4	11376
182	403.273	-11400	-6498.16	-5748.67	-5248.4	-5248.29	-846.774	-97.2405	-21.7425	-21.6025	-21.5701	-21.4874	-21.4523	70.0321	403.113	403.273	4804.65	5629.68	5629.82	5629.85	5629.94	5629.97	5721.45	6054.54	6054.59	11281.2	11281.2	11281.3	11281.4	11281.4	11372.9
183	396.485	-11397	-6484.57	-5745.73	-5255.2	-5255.08	-833.189	-94.3056	-21.7448	-21.6027	-21.5707	-21.4874	-21.4517	67.0945	396.321	396.485	4818.23	5629.68	5629.82	5629.85	5629.94	5629.97	5718.52	6047.75	6047.8	11281.2	11281.2	11281.3	11281.4	11281.4	11370
184	389.844	-11394.2	-6471.28	-5742.91	-5261.84	-5261.73	-819.898	-91.4795	-21.7471	-21.6028	-21.5713	-21.4874	-21.4511	64.2657	389.677	389.844	4831.53	5629.67	5629.82	5629.85	5629.94	5629.97	5715.69	6041.1	6041.15	11281.2	11281.2	11281.3	11281.4	11281.4	11367.2
185	383.346	-11391.5	-6458.28	-5740.18	-5268.35	-5268.23	-806.893	-88.7577	-21.7494	-21.603	-21.5719	-21.4874	-21.4505	61.5412	383.175	383.346	4844.53	5629.67	5629.82	5629.85	5629.94	5629.97	5712.96	6034.6	6034.65	11281.2	11281.2	11281.3	11281.4	11281.4	11364.4
186	376.987	-11388.9	-6445.55	-5737.56	-5274.71	-5274.59	-794.166	-86.1359	-21.7518	-21.6032	-21.5726	-21.4874	-21.4498	58.9166	376.812	376.987	4857.26	5629.67	5629.82	5629.85	5629.94	5629.97	5710.34	6028.24	6028.29	11281.2	11281.2	11281.3	11281.4	11281.4	11361.8
187	370.764	-11386.3	-6433.09	-5735.04	-5280.94	-5280.81	-781.71	-83.6099	-21.7541	-21.6034	-21.5732	-21.4874	-21.4492	56.3878	370.585	370.764	4869.71	5629.67	5629.82	5629.85	5629.94	5629.97	5707.81	6022.01	6022.07	11281.2	11281.2	11281.3	11281.4	11281.4	11359.3
188	364.672	-11383.9	-6420.9	-5732.6	-5287.03	-5286.91	-769.518	-81.1757	-21.7565	-21.6036	-21.5738	-21.4874	-21.4485	53.9508	364.49	364.672	4881.91	5629.66	5629.82	5629.85	5629.94	5629.97	5705.37	6015.92	6015.97	11281.2	11281.2	11281.3	11281.4	11281.4	11356.8
189	358.709	-11381.5	-6408.96	-5730.26	-5293	-5292.87	-757.582	-78.8297	-21.7589	-21.6039	-21.5744	-21.4874	-21.4479	51.6019	358.523	358.709	4893.84	5629.66	5629.82	5629.85	5629.94	5629.97	5703.02	6009.95	6010.01	11281.2	11281.2	11281.3	11281.4	11281.4	11354.5
190	352.871	-11379.3	-6397.28	-5727.99	-5298.85	-5298.71	-745.896	-76.5682	-21.7614	-21.6041	-21.5751	-21.4874	-21.4472	49.3375	352.681	352.871	4905.53	5629.66	5629.82	5629.85	5629.94	5629.97	5700.76	6004.11	6004.16	11281.2	11281.2	11281.3	11281.4	11281.4	11352.2
191	347.154	-11377.1	-6385.83	-5725.81	-5304.57	-5304.43	-734.454	-74.3878	-21.7638	-21.6044	-21.5757	-21.4874	-21.4466	47.1541	346.96	347.154	4916.97	5629.66	5629.82	5629.85	5629.94	5629.97	5698.58	5998.39	5998.45	11281.2	11281.2	11281.3	11281.4	11281.4	11350
192	341.557	-11375	-6374.63	-5723.71	-5310.17	-5310.03	-723.249	-72.2852	-21.7663	-21.6046	-21.5763	-21.4874	-21.4459	45.0485	341.359	341.557	4928.17	5629.65	5629.82	5629.85	5629.94	5629.98	5696.47	5992.79	5992.85	11281.2	11281.2	11281.3	11281.4	11281.4	11347.9
193	336.075	-11373	-6363.65	-5721.68	-5315.66	-5315.52	-712.275	-70.2573	-21.7688	-21.6049	-21.5769	-21.4874	-21.4452	43.0175	335.872	336.075	4939.15	5629.65	5629.82	5629.85	5629.94	5629.98	5694.44	5987.3	5987.36	11281.2	11281.2	11281.3	11281.4	11281.4	11345.9
194	330.705	-11371	-6352.9	-5719.73	-5321.03	-5320.89	-701.526	-68.301	-21.7713	-21.6052	-21.5775	-21.4874	-21.4445	41.0582	330.499	330.705	4949.9	5629.65	5629.82	5629.85	5629.94	5629.98	5692.48	5981.93	5981.99	11281.2	11281.2	11281.3	11281.4	11281.4	11344
195	325.445	-11369.1	-6342.37	-5717.84	-5326.3	-5326.15	-690.996	-66.4136	-21.7739	-21.6055	-21.5781	-21.4874	-21.4438	39.1676	325.235	325.445	4960.43	5629.65	5629.82	5629.85	5629.94	5629.98	5690.59	5976.66	5976.73	11281.2	11281.2	11281.3	11281.4	11281.4	11342.1
196	320.292	-11367.3	-6332.06	-5716.02	-5331.46	-5331.31	-680.681	-64.5922	-21.7765	-21.6058	-21.5786	-21.4874	-21.4431	37.3431	320.078	320.292	4970.74	5629.64	5629.82	5629.85	5629.94	5629.98	5688.77	5971.5	5971.57	11281.2	11281.2	11281.3	11281.4	11281.4	11340.2
197	315.244	-11365.5	-6321.95	-5714.26	-5336.51	-5336.36	-670.573	-62.8344	-21.779	-21.6062	-21.5792	-21.4874	-21.4424	35.5821	315.025	315.244	4980.85	5629.64	5629.82	5629.84	5629.94	5629.98	5687	5966.45	5966.52	11281.2	11281.2	11281.3	11281.4	11281.4	11338.5
198	310.297	-11363.8	-6312.04	-5712.56	-5341.46	-5341.31	-660.669	-61.1375	-21.7816	-21.6066	-21.5798	-21.4874	-21.4417	33.8819	310.074	310.297	4990.75	5629.64	5629.82	5629.84	5629.94	5629.98	5685.3	5961.5	5961.57	11281.2	11281.2	11281.3	11281.4	11281.4	11336.8
199	305.449	-11362.2	-6302.34	-5710.92	-5346.31	-5346.16	-650.963	-59.4992	-21.7843	-21.6069	-21.5803	-21.4874	-21.4409	32.2404	305.222	305.449	5000.46	5629.64	5629.82	5629.84	5629.94	5629.98	5683.66	5956.65	5956.72	11281.2	11281.2	11281.3	11281.4	11281.4	11335.1
200	300.698	-11360.6	-6292.82	-5709.34	-5351.07	-5350.91	-641.45	-57.9173	-21.7869	-21.6074	-21.5809	-21.4874	-21.4402	30.6551	300.466	300.698	5009.97	5629.63	5629.82	5629.84	5629.94	5629.98	5682.08	5951.89	5951.96	11281.2	11281.2	11281.3	11281.4	11281.4	11333.5
201	296.041	-11359.1	-6283.5	-5707.81	-5355.73	-5355.57	-632.126	-56.3895	-21.7896	-21.6078	-21.5814	-21.4874	-21.4394	29.1239	295.805	296.041	5019.3	5629.63	5629.82	5629.84	5629.94	5629.98	5680.55	5947.23	5947.3	11281.2	11281.2	11281.3	11281.4	11281.4	11332
202	291.476	-11357.6	-6274.36	-5706.34	-5360.31	-5360.14	-622.985	-54.9137	-21.7923	-21.6082	-21.5819	-21.4874	-21.4387	27.6447	291.236	291.476	5028.44	5629.63	5629.82	5629.84	5629.94	5629.98	5679.07	5942.66	5942.74	11281.2	11281.2	11281.3	11281.4	11281.4	11330.5
203	287.001	-11356.2	-6265.39	-5704.91	-5364.79	-5364.62	-614.023	-53.488	-21.795	-21.6087	-21.5824	-21.4874	-21.4379	26.2155	286.756	287.001	5037.4	5629.63	5629.82	5629.84	5629.94	5629.98	5677.64	5938.18	5938.26	11281.2	11281.2	11281.3	11281.4	11281.4	11329.1
204	282.613	-11354.8	-6256.61	-5703.54	-5369.18	-5369.01	-605.237	-52.1104	-21.7977	-21.6092	-21.5829	-21.4874	-21.4372	24.8344	282.364	282.613	5046.19	5629.62	5629.82	5629.84	5629.94	5629.98	5676.26	5933.79	5933.87	11281.2	11281.2	11281.3	11281.4	11281.4	11327.7
205	278.31	-11353.5	-6247.99	-5702.2	-5373.49	-5373.31	-596.621	-50.7791	-21.8005	-21.6097	-21.5834	-21.4874	-21.4364	23.4996	278.057	278.31	5054.8	5629.62	5629.82	5629.84	5629.94	5629.99	5674.92	5929.48	5929.56	11281.2	11281.2	11281.3	11281.4	11281.4	11326.4
206	274.091	-11352.2	-6239.54	-5700.92	-5377.71	-5377.54	-588.171	-49.4923	-21.8032	-21.6102	-21.5839	-21.4874	-21.4356	22.2092	273.833	274.091	5063.25	5629.62	5629.82	5629.84	5629.94	5629.99	5673.63	5925.26	5925.34	11281.2	11281.2	11281.3	11281.4	11281.4	11325.1
207	269.953	-11350.9	-6231.25	-5699.67	-5381.86	-5381.68	-579.884	-48.2484	-21.806	-21.6108	-21.5843	-21.4874	-21.4348	20.9616	269.69	269.953	5071.54	5629.61	5629.81	5629.84	5629.94	5629.99	5672.38	5921.12	5921.2	11281.2	11281.2	11281.3	11281.4	11281.4	11323.9
208	265.895	-11349.7	-6223.12	-5698.47	-5385.92	-5385.74	-571.756	-47.0458	-21.8088	-21.6114	-21.5847	-21.4874	-21.434	19.7553	265.627	265.895	5079.67	5629.61	5629.81	5629.84	5629.94	5629.99	5671.18	5917.05	5917.14	11281.2	11281.2	11281.3	11281.4	11281.4	11322.7
209	261.914	-11348.5	-6215.15	-5697.31	-5389.91	-5389.72	-563.783	-45.8829	-21.8116	-21.612	-21.5852	-21.4874	-21.4332	18.5886	261.642	261.914	5087.64	5629.61	5629.81	5629.84	5629.94	5629.99	5670.01	5913.07	5913.15	11281.2	11281.2	11281.3	11281.4	11281.4	11321.5
210	258.009	-11347.4	-6207.32	-5696.18	-5393.82	-5393.63	-555.96	-44.7582	-21.8144	-21.6127	-21.5856	-21.4874	-21.4324	17.4601	257.731	258.009	5095.46	5629.61	5629.81	5629.84	5629.94	5629.99	5668.88	5909.16	5909.24	11281.2	11281.2	11281.3	11281.4	11281.4	11320.4
211	254.177	-11346.3	-6199.65	-5695.09	-5397.66	-5397.46	-548.286	-43.6703	-21.8173	-21.6133	-21.5859	-21.4874	-21.4316	16.3684	253.895	254.177	5103.14	5629.6	5629.81	5629.84	5629.94	5629.99	5667.79	5905.32	5905.41	11281.2	11281.2	11281.3	11281.4	11281.4	11319.3
212	250.418	-11345.3	-6192.12	-5694.04	-5401.42	-5401.23	-540.755	-42.6179	-21.8201	-21.614	-21.5863	-21.4874	-21.4307	15.3121	250.131	250.418	5110.67	5629.6	5629.81	5629.84	5629.94	5629.99	5666.73	5901.56	5901.65	11281.2	11281.2	11281.3	11281.4	11281.4	11318.2
213	246.729	-11344.2	-6184.73	-5693.02	-5405.12	-5404.92	-533.365	-41.5996	-21.823	-21.6147	-21.5867	-21.4874	-21.4299	14.2899	246.437	246.729	5118.06	5629.6	5629.81	5629.84	5629.94	5629.99	5665.71	5897.86	5897.95	11281.2	11281.2	11281.3	11281.4	11281.4	11317.2
214	243.109	-11343.3	-6177.47	-5692.04	-5408.75	-5408.54	-526.113	-40.6143	-21.8259	-21.6155	-21.587	-21.4874	-21.429	13.3005	242.812	243.109	5125.31	5629.59	5629.81	5629.84	5629.94	5629.99	5664.72	5894.24	5894.33	11281.2	11281.2	11281.3	11281.4	11281.4	11316.2
215	239.556	-11342.3	-6170.36	-5691.08	-5412.31	-5412.1	-518.995	-39.6607	-21.8288	-21.6162	-21.5873	-21.4874	-21.4282	12.3428	239.254	239.556	5132.43	5629.59	5629.81	5629.84	5629.94	5629.99	5663.77	5890.68	5890.77	11281.2	11281.2	11281.3	11281.4	11281.4	11315.2
216	236.069	-11341.4	-6163.37	-5690.16	-5415.8	-5415.59	-512.008	-38.7376	-21.8316	-21.617	-21.5877	-21.4874	-21.4273	11.4156	235.762	236.069	5139.42	5629.59	5629.81	5629.84	5629.94	5629.99	5662.84	5887.19	5887.28	11281.2	11281.2	11281.3	11281.4	11281.4	11314.3
217	232.646	-11340.5	-6156.51	-5689.27	-5419.23	-5419.01	-505.15	-37.844	-21.8345	-21.6178	-21.588	-21.4874	-21.4264	10.5178	232.334	232.646	5146.27	5629.58	5629.81	5629.84	5629.94	5630	5661.94	5883.76	5883.86	11281.2	11281.2	11281.3	11281.4	11281.4	11313.4
218	229.286	-11339.6	-6149.77	-5688.4	-5422.6	-5422.38	-498.417	-36.9788	-21.8374	-21.6186	-21.5882	-21.4874	-21.4256	9.64836	228.968	229.286	5153.01	5629.58	5629.81	5629.84	5629.94	5630	5661.07	5880.39	5880.49	11281.2	11281.2	11281.3	11281.4	11281.4	11312.5
219	225.987	-11338.8	-6143.16	-5687.56	-5425.9	-5425.68	-491.806	-36.1411	-21.8403	-21.6195	-21.5885	-21.4874	-21.4247	8.80624	225.664	225.987	5159.62	5629.58	5629.81	5629.84	5629.94	5630	5660.23	5877.09	5877.19	11281.2	11281.2	11281.3	11281.4	11281.4	11311.7
220	222.747	-11337.9	-6136.67	-5686.75	-5429.15	-5428.92	-485.315	-35.3297	-21.8432	-21.6204	-21.5888	-21.4874	-21.4238	7.99048	222.42	222.747	5166.11	5629.57	5629.8	5629.84	5629.94	5630	5659.41	5873.85	5873.95	11281.2	11281.2	11281.3	11281.4	11281.4	11310.9
221	219.567	-11337.2	-6130.3	-5685.97	-5432.34	-5432.11	-478.941	-34.5439	-21.846	-21.6213	-21.589	-21.4874	-21.4229	7.20014	219.234	219.567	5172.48	5629.57	5629.8	5629.84	5629.94	5630	5658.62	5870.66	5870.76	11281.2	11281.2	11281.3	11281.4	11281.4	11310.1
222	216.443	-11336.4	-6124.04	-5685.2	-5435.47	-5435.23	-472.681	-33.7826	-21.8489	-21.6222	-21.5893	-21.4874	-21.4219	6.43431	216.105	216.443	5178.74	5629.57	5629.8	5629.84	5629.94	5630	5657.86	5867.53	5867.64	11281.2	11281.2	11281.3	11281.4	11281.4	11309.3
223	213.376	-11335.7	-6117.89	-5684.47	-5438.54	-5438.3	-466.533	-33.0451	-21.8517	-21.6231	-21.5895	-21.4874	-21.421	5.69214	213.032	213.376	5184.89	5629.56	5629.8	5629.84	5629.94	5630	5657.11	5864.46	5864.57	11281.2	11281.2	11281.3	11281.4	11281.4	11308.6
224	210.363	-11334.9	-6111.85	-5683.75	-5441.56	-5441.32	-460.494	-32.3306	-21.8545	-21.6241	-21.5897	-21.4874	-21.4201	4.9728	210.014	210.363	5190.93	5629.56	5629.8	5629.84	5629.94	5630	5656.4	5861.44	5861.55	11281.2	11281.2	11281.3	11281.4	11281.4	11307.9
225	207.404	-11334.2	-6105.91	-5683.06	-5444.53	-5444.28	-454.563	-31.6381	-21.8572	-21.6251	-21.5899	-21.4874	-21.4191	4.27548	207.049	207.404	5196.86	5629.56	5629.8	5629.84	5629.94	5630	5655.7	5858.48	5858.59	11281.2	11281.2	11281.3	11281.4	11281.4	11307.2
226	204.497	-11333.6	-6100.09	-5682.39	-5447.44	-5447.19	-448.735	-30.9671	-21.8599	-21.6261	-21.5901	-21.4874	-21.4182	3.59942	204.137	204.497	5202.69	5629.55	5629.8	5629.84	5629.94	5630	5655.02	5855.56	5855.68	11281.2	11281.2	11281.3	11281.4	11281.4	11306.5
227	201.642	-11332.9	-6094.36	-5681.74	-5450.3	-5450.05	-443.01	-30.3167	-21.8626	-21.6271	-21.5903	-21.4874	-21.4172	2.94389	201.276	201.642	5208.41	5629.55	5629.8	5629.84	5629.94	5630	5654.37	5852.7	5852.82	11281.2	11281.2	11281.3	11281.4	11281.4	11305.8
228	198.836	-11332.3	-6088.73	-5681.1	-5453.12	-5452.86	-437.386	-29.6863	-21.8651	-21.6282	-21.5905	-21.4874	-21.4163	2.30817	198.464	198.836	5214.04	5629.55	5629.8	5629.83	5629.94	5630.01	5653.73	5849.89	5850.01	11281.2	11281.2	11281.3	11281.4	11281.4	11305.2
229	196.08	-11331.7	-6083.21	-5680.49	-5455.88	-5455.62	-431.858	-29.0752	-21.8675	-21.6292	-21.5906	-21.4874	-21.4153	1.69159	195.702	196.08	5219.57	5629.54	5629.8	5629.83	5629.94	5630.01	5653.11	5847.13	5847.25	11281.2	11281.2	11281.3	11281.4	11281.4	11304.6
230	193.371	-11331.1	-6077.77	-5679.9	-5458.6	-5458.33	-426.427	-28.4827	-21.8698	-21.6303	-21.5908	-21.4874	-21.4143	1.09348	192.988	193.371	5225	5629.54	5629.79	5629.83	5629.94	5630.01	5652.52	5844.41	5844.53	11281.2	11281.2	11281.3	11281.4	11281.4	11304
231	190.709	-11330.5	-6072.44	-5679.32	-5461.27	-5461	-421.089	-27.9084	-21.8719	-21.6314	-21.591	-21.4874	-21.4133	0.513234	190.32	190.709	5230.33	5629.54	5629.79	5629.83	5629.94	5630.01	5651.94	5841.75	5841.87	11281.2	11281.2	11281.3	11281.4	11281.4	11303.4
232	188.093	-11329.9	-6067.19	-5678.76	-5463.89	-5463.62	-415.844	-27.3517	-21.8738	-21.6325	-21.5911	-21.4874	-21.4123	-0.0497719	187.698	188.093	5235.58	5629.53	5629.79	5629.83	5629.94	5630.01	5651.37	5839.12	5839.25	11281.2	11281.2	11281.3	11281.4	11281.4	11302.9
233	185.522	-11329.4	-6062.03	-5678.22	-5466.47	-5466.19	-410.687	-26.812	-21.8753	-21.6337	-21.5913	-21.4874	-21.4113	-0.596115	185.121	185.522	5240.74	5629.53	5629.79	5629.83	5629.94	5630.01	5650.83	5836.55	5836.67	11281.2	11281.2	11281.3	11281.4	11281.4	11302.3
234	182.995	-11328.8	-6056.96	-5677.7	-5469	-5468.72	-405.619	-26.2888	-21.8765	-21.6348	-21.5914	-21.4874	-21.4102	-1.12636	182.588	182.995	5245.81	5629.53	5629.79	5629.83	5629.94	5630.01	5650.3	5834.01	5834.14	11281.2	11281.2	11281.3	11281.4	11281.4	11301.8
235	180.511	-11328.3	-6051.98	-5677.19	-5471.49	-5471.21	-400.636	-25.7819	-21.8771	-21.636	-21.5915	-21.4874	-21.4092	-1.64104	180.098	180.511	5250.79	5629.52	5629.79	5629.83	5629.94	5630.01	5649.78	5831.52	5831.65	11281.2	11281.2	11281.3	11281.4	11281.4	11301.3
236	178.07	-11327.8	-6047.08	-5676.69	-5473.94	-5473.66	-395.738	-25.2908	-21.8769	-21.6371	-21.5916	-21.4874	-21.4082	-2.14067	177.651	178.07	5255.69	5629.52	5629.79	5629.83	5629.94	5630.01	5649.28	5829.08	5829.21	11281.2	11281.2	11281.3	11281.4	11281.4	11300.8
237	175.669	-11327.3	-6042.26	-5676.21	-5476.35	-5476.06	-390.922	-24.8156	-21.8756	-21.6383	-21.5918	-21.4874	-21.4071	-2.62577	175.244	175.669	5260.5	5629.52	5629.79	5629.83	5629.94	5630.01	5648.8	5826.67	5826.8	11281.2	11281.2	11281.3	11281.4	11281.4	11300.3
238	173.309	-11326.9	-6037.52	-5675.75	-5478.72	-5478.42	-386.186	-24.3561	-21.8725	-21.6395	-21.5919	-21.4874	-21.406	-3.0968	172.877	173.309	5265.24	5629.51	5629.78	5629.83	5629.94	5630.02	5648.33	5824.3	5824.44	11281.2	11281.2	11281.3	11281.4	11281.4	11299.8
239	170.988	-11326.4	-6032.87	-5675.29	-5481.05	-5480.75	-381.53	-23.9131	-21.8667	-21.6407	-21.592	-21.4874	-21.405	-3.55424	170.55	170.988	5269.89	5629.51	5629.78	5629.83	5629.94	5630.02	5647.87	5821.98	5822.11	11281.2	11281.2	11281.3	11281.4	11281.4	11299.4
240	168.706	-11326	-6028.29	-5674.85	-5483.34	-5483.03	-376.95	-23.4881	-21.8561	-21.6419	-21.5921	-21.4874	-21.4039	-3.99852	168.262	168.706	5274.47	5629.5	5629.78	5629.83	5629.94	5630.02	5647.42	5819.69	5819.83	11281.2	11281.2	11281.3	11281.4	11281.4	11298.9
241	166.462	-11325.5	-6023.78	-5674.43	-5485.59	-5485.28	-372.447	-23.0851	-21.8364	-21.6431	-21.5922	-21.4874	-21.4028	-4.43009	166.012	166.462	5278.98	5629.5	5629.78	5629.83	5629.94	5630.02	5646.99	5817.44	5817.58	11281.2	11281.2	11281.3	11281.4	11281.4	11298.5
242	164.255	-11325.1	-6019.35	-5674.01	-5487.81	-5487.49	-368.018	-22.7144	-21.7969	-21.6442	-21.5923	-21.4874	-21.4017	-4.84934	163.798	164.255	5283.41	5629.5	5629.78	5629.83	5629.94	5630.02	5646.57	5815.22	5815.37	11281.2	11281.2	11281.3	11281.4	11281.4	11298.1
243	162.085	-11324.7	-6014.99	-5673.61	-5489.99	-5489.67	-363.661	-22.403	-21.7112	-21.6443	-21.5923	-21.4874	-21.4006	-5.25669	161.621	162.085	5287.76	5629.49	5629.78	5629.83	5629.94	5630.02	5646.17	5813.05	5813.19	11281.2	11281.2	11281.3	11281.4	11281.4	11297.7
244	159.95	-11324.3	-6010.71	-5673.22	-5492.13	-5491.81	-359.375	-22.1967	-21.6486	-21.5927	-21.5273	-21.4874	-21.3995	-5.65252	159.48	159.95	5292.05	5629.49	5629.78	5629.83	5629.94	5630.02	5645.77	5810.91	5811.05	11281.2	11281.2	11281.3	11281.4	11281.4	11297.3
245	157.85	-11323.9	-6006.49	-5672.84	-5494.24	-5493.91	-355.16	-22.0965	-21.6491	-21.5926	-21.4874	-21.3983	-21.2528	-6.0372	157.373	157.85	5296.26	5629.48	5629.78	5629.83	5629.94	5630.02	5645.39	5808.8	5808.95	11281.2	11281.2	11281.3	11281.4	11281.4	11296.9
246	155.784	-11323.6	-6002.34	-5672.47	-5496.31	-5495.98	-351.012	-22.0517	-21.6503	-21.5927	-21.4874	-21.3972	-20.933	-6.41109	155.301	155.784	5300.41	5629.48	5629.77	5629.83	5629.94	5630.02	5645.01	5806.73	5806.88	11281.2	11281.2	11281.3	11281.4	11281.4	11296.5
247	153.752	-11323.2	-5998.26	-5672.11	-5498.35	-5498.01	-346.931	-22.0298	-21.6516	-21.5928	-21.4874	-21.396	-20.6007	-6.77452	153.262	153.752	5304.49	5629.48	5629.77	5629.83	5629.94	5630.03	5644.65	5804.69	5804.84	11281.2	11281.2	11281.3	11281.4	11281.4	11296.1
248	151.752	-11322.8	-5994.24	-5671.77	-5500.36	-5500.02	-342.916	-22.0184	-21.6529	-21.5928	-21.4874	-21.3949	-20.2681	-7.12784	151.256	151.752	5308.51	5629.47	5629.77	5629.83	5629.94	5630.03	5644.29	5802.68	5802.84	11281.2	11281.2	11281.3	11281.4	11281.4	11295.8
249	149.785	-11322.5	-5990.29	-5671.43	-5502.34	-5501.99	-338.966	-22.0123	-21.6543	-21.5929	-21.4874	-21.3937	-19.9401	-7.47137	149.282	149.785	5312.46	5629.47	5629.77	5629.83	5629.94	5630.03	5643.95	5800.71	5800.86	11281.2	11281.2	11281.3	11281.4	11281.4	11295.4
250	147.85	-11322.2	-5986.4	-5671.1	-5504.28	-5503.93	-335.078	-22.0092	-21.6556	-21.593	-21.4874	-21.3925	-19.6185	-7.8054	147.34	147.85	5316.35	5629.46	5629.77	5629.83	5629.94	5630.03	5643.62	5798.77	5798.92	11281.2	11281.2	11281.3	11281.4	11281.4	11295.1
251	145.945	-11321.8	-5982.58	-5670.78	-5506.2	-5505.84	-331.252	-22.0081	-21.657	-21.593	-21.4874	-21.3913	-19.3043	-8.13025	145.428	145.945	5320.17	5629.46	5629.77	5629.83	5629.94	5630.03	5643.29	5796.85	5797.01	11281.2	11281.2	11281.3	11281.4	11281.4	11294.8
252	144.071	-11321.5	-5978.81	-5670.47	-5508.08	-5507.72	-327.486	-22.0082	-21.6585	-21.5931	-21.4874	-21.3901	-18.9978	-8.4462	143.547	144.071	5323.94	5629.46	5629.77	5629.83	5629.94	5630.03	5642.98	5794.97	5795.13	11281.2	11281.2	11281.3	11281.4	11281.4	11294.5
253	142.226	-11321.2	-5975.1	-5670.17	-5509.93	-5509.56	-323.78	-22.0092	-21.6599	-21.5932	-21.4874	-21.3889	-18.699	-8.75352	141.695	142.226	5327.64	5629.45	5629.76	5629.83	5629.94	5630.03	5642.67	5793.12	5793.29	11281.2	11281.2	11281.3	11281.4	11281.4	11294.2
254	140.411	-11320.9	-5971.45	-5669.87	-5511.76	-5511.38	-320.132	-22.0109	-21.6614	-21.5932	-21.4874	-21.3877	-18.4081	-9.05249	139.872	140.411	5331.29	5629.45	5629.76	5629.83	5629.94	5630.03	5642.37	5791.3	5791.46	11281.2	11281.2	11281.3	11281.4	11281.4	11293.9
255	138.624	-11320.6	-5967.86	-5669.59	-5513.55	-5513.18	-316.541	-22.013	-21.6628	-21.5933	-21.4874	-21.3865	-18.1248	-9.34337	138.078	138.624	5334.88	5629.44	5629.76	5629.83	5629.94	5630.04	5642.08	5789.5	5789.67	11281.2	11281.2	11281.3	11281.4	11281.4	11293.6
256	136.865	-11320.4	-5964.32	-5669.31	-5515.32	-5514.94	-313.006	-22.0156	-21.6643	-21.5933	-21.4874	-21.3852	-17.8491	-9.62639	136.312	136.865	5338.42	5629.44	5629.76	5629.83	5629.94	5630.04	5641.8	5787.74	5787.91	11281.2	11281.2	11281.3	11281.4	11281.4	11293.3
257	135.133	-11320.1	-5960.84	-5669.04	-5517.06	-5516.67	-309.526	-22.0184	-21.6658	-21.5934	-21.4874	-21.384	-17.5807	-9.90181	134.574	135.133	5341.9	5629.44	5629.76	5629.83	5629.94	5630.04	5641.52	5786	5786.17	11281.2	11281.2	11281.3	11281.4	11281.4	11293
258	133.429	-11319.8	-5957.41	-5668.78	-5518.78	-5518.38	-306.099	-22.0215	-21.6673	-21.5934	-21.4874	-21.3827	-17.3196	-10.1699	132.862	133.429	5345.32	5629.43	5629.76	5629.83	5629.94	5630.04	5641.25	5784.29	5784.46	11281.2	11281.2	11281.3	11281.4	11281.4	11292.8
259	131.751	-11319.5	-5954.04	-5668.52	-5520.46	-5520.06	-302.726	-22.0248	-21.6689	-21.5935	-21.4874	-21.3814	-17.0654	-10.4308	131.177	131.751	5348.7	5629.43	5629.75	5629.83	5629.94	5630.04	5640.99	5782.6	5782.78	11281.2	11281.2	11281.3	11281.4	11281.4	11292.5
260	130.099	-11319.3	-5950.72	-5668.28	-5522.12	-5521.72	-299.404	-22.0283	-21.6704	-21.5936	-21.4874	-21.3801	-16.8181	-10.6847	129.517	130.099	5352.02	5629.42	5629.75	5629.83	5629.94	5630.04	5640.74	5780.94	5781.12	11281.2	11281.2	11281.3	11281.4	11281.4	11292.2
261	128.472	-11319	-5947.44	-5668.03	-5523.76	-5523.35	-296.132	-22.0319	-21.672	-21.5936	-21.4874	-21.3788	-16.5774	-10.932	127.883	128.472	5355.29	5629.42	5629.75	5629.83	5629.94	5630.04	5640.49	5779.31	5779.49	11281.2	11281.2	11281.3	11281.4	11281.4	11292
262	126.871	-11318.8	-5944.22	-5667.8	-5525.37	-5524.96	-292.911	-22.0357	-21.6736	-21.5936	-21.4874	-21.3775	-16.3432	-11.1727	126.274	126.871	5358.51	5629.41	5629.75	5629.83	5629.94	5630.04	5640.25	5777.7	5777.88	11281.2	11281.2	11281.3	11281.4	11281.4	11291.8
263	125.294	-11318.6	-5941.05	-5667.57	-5526.96	-5526.54	-289.738	-22.0395	-21.6752	-21.5937	-21.4874	-21.3762	-16.1153	-11.4071	124.689	125.294	5361.69	5629.41	5629.75	5629.83	5629.94	5630.05	5640.01	5776.12	5776.3	11281.2	11281.2	11281.3	11281.4	11281.4	11291.5
264	123.741	-11318.3	-5937.92	-5667.35	-5528.52	-5528.1	-286.614	-22.0435	-21.6768	-21.5937	-21.4874	-21.3749	-15.8935	-11.6353	123.128	123.741	5364.81	5629.41	5629.75	5629.83	5629.94	5630.05	5639.79	5774.55	5774.74	11281.2	11281.2	11281.3	11281.4	11281.4	11291.3
265	122.211	-11318.1	-5934.84	-5667.13	-5530.06	-5529.63	-283.536	-22.0476	-21.6784	-21.5938	-21.4874	-21.3736	-15.6776	-11.8576	121.591	122.211	5367.89	5629.4	5629.75	5629.83	5629.94	5630.05	5639.56	5773.02	5773.21	11281.2	11281.2	11281.3	11281.4	11281.4	11291.1
266	120.705	-11317.9	-5931.81	-5666.92	-5531.58	-5531.14	-280.505	-22.0517	-21.68	-21.5938	-21.4874	-21.3722	-15.4675	-12.0741	120.077	120.705	5370.92	5629.4	5629.74	5629.83	5629.94	5630.05	5639.35	5771.5	5771.7	11281.2	11281.2	11281.3	11281.4	11281.4	11290.9
267	119.221	-11317.7	-5928.82	-5666.72	-5533.07	-5532.63	-277.518	-22.056	-21.6817	-21.5939	-21.4874	-21.3708	-15.263	-12.285	118.585	119.221	5373.91	5629.39	5629.74	5629.83	5629.94	5630.05	5639.14	5770.01	5770.21	11281.2	11281.2	11281.3	11281.4	11281.4	11290.6
268	117.759	-11317.5	-5925.88	-5666.52	-5534.54	-5534.1	-274.576	-22.0603	-21.6834	-21.5939	-21.4874	-21.3695	-15.064	-12.4905	117.116	117.759	5376.85	5629.39	5629.74	5629.83	5629.94	5630.05	5638.93	5768.54	5768.74	11281.2	11281.2	11281.3	11281.4	11281.4	11290.4
269	116.32	-11317.3	-5922.98	-5666.33	-5535.99	-5535.54	-271.678	-22.0647	-21.6851	-21.5939	-21.4874	-21.3681	-14.8703	-12.6906	115.668	116.32	5379.75	5629.38	5629.74	5629.83	5629.94	5630.05	5638.73	5767.09	5767.29	11281.2	11281.2	11281.3	11281.4	11281.4	11290.2
270	114.902	-11317.1	-5920.12	-5666.14	-5537.42	-5536.96	-268.823	-22.0691	-21.6868	-21.594	-21.4874	-21.3667	-14.6818	-12.8855	114.242	114.902	5382.6	5629.38	5629.74	5629.83	5629.94	5630.05	5638.54	5765.67	5765.87	11281.2	11281.2	11281.3	11281.4	11281.4	11290
271	113.505	-11316.9	-5917.31	-5665.95	-5538.83	-5538.36	-266.01	-22.0736	-21.6885	-21.594	-21.4874	-21.3653	-14.4983	-13.0754	112.837	113.505	5385.41	5629.37	5629.74	5629.83	5629.94	5630.06	5638.35	5764.26	5764.47	11281.2	11281.2	11281.3	11281.4	11281.4	11289.9
272	112.129	-11316.7	-5914.53	-5665.77	-5540.22	-5539.74	-263.237	-22.0782	-21.6902	-21.5941	-21.4874	-21.3639	-14.3199	-13.2603	111.453	112.129	5388.19	5629.37	5629.73	5629.83	5629.94	5630.06	5638.16	5762.88	5763.09	11281.2	11281.2	11281.3	11281.4	11281.4	11289.7
273	110.773	-11316.5	-5911.8	-5665.6	-5541.58	-5541.11	-260.506	-22.0828	-21.692	-21.5941	-21.4874	-21.3624	-14.1466	-13.4401	110.089	110.773	5390.92	5629.36	5629.73	5629.83	5629.94	5630.06	5637.98	5761.52	5761.72	11281.2	11281.2	11281.3	11281.4	11281.4	11289.5
274	109.437	-11316.4	-5909.11	-5665.43	-5542.93	-5542.45	-257.814	-22.0874	-21.6937	-21.5941	-21.4874	-21.361	-13.9795	-13.6137	108.744	109.437	5393.61	5629.36	5629.73	5629.83	5629.94	5630.06	5637.8	5760.17	5760.38	11281.2	11281.2	11281.3	11281.4	11281.4	11289.3
275	108.12	-11316.2	-5906.45	-5665.27	-5544.26	-5543.77	-255.161	-22.0921	-21.6955	-21.5942	-21.4874	-21.3595	-13.8437	-13.756	107.419	108.12	5396.26	5629.35	5629.73	5629.83	5629.94	5630.06	5637.63	5758.85	5759.06	11281.2	11281.2	11281.3	11281.4	11281.4	11289.1
276	106.823	-11316	-5903.84	-5665.1	-5545.56	-5545.07	-252.547	-22.0969	-21.6973	-21.5942	-21.4874	-21.3581	-13.9636	-13.6427	106.114	106.823	5398.88	5629.35	5629.73	5629.83	5629.94	5630.06	5637.46	5757.54	5757.76	11281.2	11281.2	11281.3	11281.4	11281.4	11289
277	105.545	-11315.9	-5901.26	-5664.95	-5546.85	-5546.35	-249.97	-22.1017	-21.6991	-21.5942	-21.4874	-21.3566	-14.1239	-13.489	104.827	105.545	5401.45	5629.35	5629.72	5629.83	5629.94	5630.06	5637.3	5756.25	5756.47	11281.2	11281.2	11281.3	11281.4	11281.4	11288.8
278	104.285	-11315.7	-5898.72	-5664.8	-5548.12	-5547.62	-247.43	-22.1066	-21.7009	-21.5943	-21.4874	-21.3551	-14.2821	-13.3374	103.559	104.285	5403.99	5629.34	5629.72	5629.83	5629.94	5630.07	5637.14	5754.99	5755.21	11281.2	11281.2	11281.3	11281.4	11281.4	11288.7
279	103.043	-11315.6	-5896.21	-5664.65	-5549.38	-5548.86	-244.926	-22.1115	-21.7028	-21.5943	-21.4874	-21.3536	-14.4368	-13.1893	102.309	103.043	5406.5	5629.34	5629.72	5629.83	5629.94	5630.07	5636.99	5753.74	5753.96	11281.2	11281.2	11281.3	11281.4	11281.4	11288.5
280	101.82	-11315.4	-5893.74	-5664.5	-5550.61	-5550.09	-242.459	-22.1164	-21.7046	-21.5943	-21.4874	-21.3521	-14.5879	-13.0449	101.076	101.82	5408.97	5629.33	5629.72	5629.83	5629.94	5630.07	5636.84	5752.5	5752.73	11281.2	11281.2	11281.3	11281.4	11281.4	11288.3
281	100.614	-11315.3	-5891.31	-5664.36	-5551.83	-5551.3	-240.026	-22.1214	-21.7065	-21.5944	-21.4874	-21.3506	-14.7353	-12.9042	99.8617	100.614	5411.4	5629.33	5629.72	5629.83	5629.94	5630.07	5636.69	5751.29	5751.52	11281.2	11281.2	11281.3	11281.4	11281.4	11288.2
282	99.425	-11315.1	-5888.91	-5664.23	-5553.03	-5552.49	-237.627	-22.1264	-21.7084	-21.5944	-21.4874	-21.349	-14.8792	-12.767	98.6642	99.425	5413.8	5629.32	5629.72	5629.83	5629.94	5630.07	5636.54	5750.09	5750.32	11281.2	11281.2	11281.3	11281.4	11281.4	11288.1
283	98.2532	-11315	-5886.54	-5664.09	-5554.21	-5553.67	-235.263	-22.1315	-21.7103	-21.5944	-21.4874	-21.3475	-15.0197	-12.6334	97.4836	98.2532	5416.16	5629.32	5629.71	5629.83	5629.94	5630.07	5636.4	5748.91	5749.14	11281.2	11281.2	11281.3	11281.4	11281.4	11287.9
284	97.0982	-11314.8	-5884.21	-5663.96	-5555.38	-5554.83	-232.931	-22.1366	-21.7122	-21.5944	-21.4874	-21.3459	-15.1567	-12.5032	96.3196	97.0982	5418.49	5629.31	5629.71	5629.83	5629.94	5630.08	5636.27	5747.75	5747.98	11281.2	11281.2	11281.3	11281.4	11281.4	11287.8
285	95.9595	-11314.7	-5881.91	-5663.84	-5556.53	-5555.97	-230.633	-22.1417	-21.7142	-21.5945	-21.4874	-21.3444	-15.2904	-12.3763	95.172	95.9595	5420.79	5629.31	5629.71	5629.83	5629.94	5630.08	5636.13	5746.6	5746.84	11281.2	11281.2	11281.3	11281.4	11281.4	11287.6
286	94.8369	-11314.6	-5879.64	-5663.71	-5557.66	-5557.1	-228.366	-22.1469	-21.7161	-21.5945	-21.4874	-21.3428	-15.4209	-12.2527	94.0404	94.8369	5423.06	5629.3	5629.71	5629.83	5629.94	5630.08	5636	5745.47	5745.71	11281.2	11281.2	11281.3	11281.4	11281.4	11287.5
287	93.7302	-11314.4	-5877.4	-5663.59	-5558.78	-5558.21	-226.131	-22.1521	-21.7181	-21.5945	-21.4874	-21.3412	-15.5482	-12.1322	92.9245	93.7302	5425.29	5629.3	5629.71	5629.83	5629.94	5630.08	5635.87	5744.35	5744.59	11281.2	11281.2	11281.3	11281.4	11281.4	11287.4
288	92.639	-11314.3	-5875.2	-5663.47	-5559.88	-5559.31	-223.927	-22.1574	-21.7201	-21.5945	-21.4874	-21.3396	-15.6725	-12.0149	91.8242	92.639	5427.5	5629.29	5629.7	5629.83	5629.94	5630.08	5635.75	5743.25	5743.5	11281.2	11281.2	11281.3	11281.4	11281.4	11287.3
289	91.5631	-11314.2	-5873.02	-5663.36	-5560.97	-5560.39	-221.753	-22.1627	-21.7221	-21.5946	-21.4874	-21.3379	-15.7938	-11.9006	90.7391	91.5631	5429.67	5629.29	5629.7	5629.83	5629.94	5630.08	5635.63	5742.17	5742.41	11281.2	11281.2	11281.3	11281.4	11281.4	11287.1
290	90.5022	-11314.1	-5870.88	-5663.25	-5562.04	-5561.46	-219.609	-22.168	-21.7242	-21.5946	-21.4874	-21.3363	-15.9123	-11.7891	89.6689	90.5022	5431.81	5629.28	5629.7	5629.83	5629.94	5630.09	5635.51	5741.1	5741.35	11281.2	11281.2	11281.3	11281.4	11281.4	11287
291	89.4561	-11314	-5868.76	-5663.14	-5563.1	-5562.51	-217.495	-22.1734	-21.7262	-21.5946	-21.4874	-21.3347	-16.0279	-11.6806	88.6134	89.4561	5433.93	5629.28	5629.7	5629.83	5629.94	5630.09	5635.39	5740.04	5740.29	11281.2	11281.2	11281.3	11281.4	11281.4	11286.9
292	88.4246	-11313.9	-5866.67	-5663.04	-5564.15	-5563.54	-215.409	-22.1788	-21.7283	-21.5946	-21.4874	-21.333	-16.1408	-11.5748	87.5725	88.4246	5436.01	5629.27	5629.7	5629.83	5629.94	5630.09	5635.28	5739	5739.25	11281.2	11281.2	11281.3	11281.4	11281.4	11286.8
293	87.4073	-11313.7	-5864.62	-5662.93	-5565.18	-5564.57	-213.352	-22.1843	-21.7304	-21.5947	-21.4874	-21.3313	-16.2511	-11.4717	86.5457	87.4073	5438.07	5629.27	5629.69	5629.83	5629.94	5630.09	5635.17	5737.97	5738.23	11281.2	11281.2	11281.3	11281.4	11281.4	11286.7
294	86.404	-11313.6	-5862.59	-5662.83	-5566.19	-5565.57	-211.323	-22.1898	-21.7325	-21.5947	-21.4874	-21.3296	-16.3587	-11.3712	85.5329	86.404	5440.1	5629.26	5629.69	5629.83	5629.94	5630.09	5635.06	5736.96	5737.22	11281.2	11281.2	11281.3	11281.4	11281.4	11286.6
295	85.4146	-11313.5	-5860.58	-5662.74	-5567.19	-5566.57	-209.321	-22.1953	-21.7346	-21.5947	-21.4874	-21.3279	-16.4638	-11.2733	84.5338	85.4146	5442.1	5629.25	5629.69	5629.83	5629.94	5630.09	5634.96	5735.96	5736.22	11281.2	11281.2	11281.3	11281.4	11281.4	11286.5
296	84.4387	-11313.4	-5858.61	-5662.64	-5568.18	-5567.55	-207.347	-22.2008	-21.7367	-21.5947	-21.4874	-21.3262	-16.5665	-11.1779	83.5482	84.4387	5444.08	5629.25	5629.69	5629.83	5629.94	5630.1	5634.86	5734.97	5735.24	11281.2	11281.2	11281.3	11281.4	11281.4	11286.4
297	83.4761	-11313.3	-5856.66	-5662.55	-5569.16	-5568.52	-205.398	-22.2064	-21.7389	-21.5948	-21.4874	-21.3245	-16.6668	-11.085	82.5759	83.4761	5446.03	5629.24	5629.68	5629.83	5629.94	5630.1	5634.76	5734	5734.27	11281.2	11281.2	11281.3	11281.4	11281.4	11286.3
298	82.5267	-11313.2	-5854.73	-5662.46	-5570.12	-5569.47	-203.476	-22.212	-21.7411	-21.5948	-21.4874	-21.3228	-16.7647	-10.9944	81.6167	82.5267	5447.95	5629.24	5629.68	5629.83	5629.94	5630.1	5634.66	5733.04	5733.31	11281.2	11281.2	11281.3	11281.4	11281.4	11286.2
299	81.5902	-11313.1	-5852.83	-5662.37	-5571.07	-5570.41	-201.58	-22.2177	-21.7433	-21.5948	-21.4874	-21.321	-16.8604	-10.9061	80.6703	81.5902	5449.84	5629.23	5629.68	5629.83	5629.94	5630.1	5634.56	5732.1	5732.37	11281.2	11281.2	11281.3	11281.4	11281.4	11286.1
300	80.6664	-11313	-5850.96	-5662.29	-5572	-5571.34	-199.709	-22.2234	-21.7455	-21.5948	-21.4874	-21.3193	-16.9539	-10.82	79.7365	80.6664	5451.72	5629.23	5629.68	5629.83	5629.94	5630.1	5634.47	5731.16	5731.44	11281.2	11281.2	11281.3	11281.4	11281.4	11286
301	79.7551	-11313	-5849.11	-5662.2	-5572.93	-5572.26	-197.862	-22.2291	-21.7477	-21.5948	-21.4874	-21.3175	-17.0452	-10.7361	78.8152	79.7551	5453.56	5629.22	5629.68	5629.83	5629.94	5630.1	5634.38	5730.24	5730.52	11281.2	11281.2	11281.3	11281.4	11281.4	11285.9
302	78.856	-11312.9	-5847.29	-5662.12	-5573.84	-5573.16	-196.04	-22.2349	-21.75	-21.5949	-21.4874	-21.3157	-17.1345	-10.6544	77.906	78.856	5455.38	5629.22	5629.67	5629.83	5629.94	5630.11	5634.29	5729.33	5729.61	11281.2	11281.2	11281.3	11281.4	11281.4	11285.8
303	77.969	-11312.8	-5845.49	-5662.04	-5574.74	-5574.06	-194.242	-22.2407	-21.7522	-21.5949	-21.4874	-21.3139	-17.2217	-10.5747	77.0089	77.969	5457.18	5629.21	5629.67	5629.83	5629.94	5630.11	5634.2	5728.44	5728.72	11281.2	11281.2	11281.3	11281.4	11281.4	11285.7
304	77.0939	-11312.7	-5843.71	-5661.96	-5575.63	-5574.94	-192.468	-22.2465	-21.7545	-21.5949	-21.4874	-21.3121	-17.3069	-10.4971	76.1236	77.0939	5458.96	5629.21	5629.67	5629.83	5629.94	5630.11	5634.12	5727.55	5727.84	11281.2	11281.2	11281.3	11281.4	11281.4	11285.6
305	76.2305	-11312.6	-5841.96	-5661.89	-5576.5	-5575.81	-190.717	-22.2524	-21.7569	-21.5949	-21.4874	-21.3102	-17.3901	-10.4215	75.2499	76.2305	5460.71	5629.2	5629.67	5629.83	5629.94	5630.11	5634.03	5726.68	5726.97	11281.2	11281.2	11281.3	11281.4	11281.4	11285.6
306	75.3786	-11312.5	-5840.23	-5661.82	-5577.37	-5576.66	-188.989	-22.2583	-21.7592	-21.5949	-21.4874	-21.3084	-17.4715	-10.3477	74.3876	75.3786	5462.44	5629.2	5629.66	5629.83	5629.94	5630.11	5633.95	5725.81	5726.11	11281.2	11281.2	11281.3	11281.4	11281.4	11285.5
307	74.538	-11312.5	-5838.52	-5661.75	-5578.22	-5577.51	-187.283	-22.2642	-21.7615	-21.595	-21.4874	-21.3065	-17.5511	-10.2759	73.5366	74.538	5464.14	5629.19	5629.66	5629.83	5629.94	5630.11	5633.87	5724.96	5725.26	11281.2	11281.2	11281.3	11281.4	11281.4	11285.4
308	73.7086	-11312.4	-5836.84	-5661.68	-5579.06	-5578.34	-185.599	-22.2701	-21.7639	-21.595	-21.4874	-21.3047	-17.6289	-10.2059	72.6967	73.7086	5465.82	5629.18	5629.66	5629.83	5629.94	5630.12	5633.79	5724.12	5724.42	11281.2	11281.2	11281.3	11281.4	11281.4	11285.3
309	72.8901	-11312.3	-5835.17	-5661.61	-5579.9	-5579.17	-183.938	-22.2761	-21.7663	-21.595	-21.4874	-21.3028	-17.7049	-10.1376	71.8676	72.8901	5467.49	5629.18	5629.66	5629.83	5629.94	5630.12	5633.72	5723.29	5723.6	11281.2	11281.2	11281.3	11281.4	11281.4	11285.2
310	72.0824	-11312.2	-5833.53	-5661.54	-5580.72	-5579.98	-182.297	-22.2822	-21.7687	-21.595	-21.4874	-21.3009	-17.7792	-10.0712	71.0493	72.0824	5469.13	5629.17	5629.65	5629.83	5629.94	5630.12	5633.64	5722.48	5722.78	11281.2	11281.2	11281.3	11281.4	11281.4	11285.2
311	71.2852	-11312.2	-5831.91	-5661.48	-5581.53	-5580.78	-180.678	-22.2882	-21.7712	-21.595	-21.4874	-21.299	-17.8519	-10.0064	70.2415	71.2852	5470.75	5629.17	5629.65	5629.83	5629.94	5630.12	5633.57	5721.67	5721.98	11281.2	11281.2	11281.3	11281.4	11281.4	11285.1
312	70.4986	-11312.1	-5830.31	-5661.42	-5582.33	-5581.57	-179.079	-22.2943	-21.7736	-21.595	-21.4874	-21.297	-17.9229	-9.94322	69.444	70.4986	5472.34	5629.16	5629.65	5629.83	5629.94	5630.12	5633.5	5720.87	5721.18	11281.2	11281.2	11281.3	11281.4	11281.4	11285
313	69.7222	-11312	-5828.73	-5661.36	-5583.12	-5582.36	-177.501	-22.3004	-21.7761	-21.5951	-21.4874	-21.2951	-17.9924	-9.8817	68.6568	69.7222	5473.92	5629.16	5629.65	5629.83	5629.94	5630.13	5633.43	5720.08	5720.4	11281.2	11281.2	11281.3	11281.4	11281.4	11285
314	68.9559	-11311.9	-5827.17	-5661.3	-5583.9	-5583.13	-175.943	-22.3066	-21.7786	-21.5951	-21.4874	-21.2931	-18.0603	-9.82175	67.8796	68.9559	5475.48	5629.15	5629.65	5629.83	5629.94	5630.13	5633.36	5719.31	5719.62	11281.2	11281.2	11281.3	11281.4	11281.4	11284.9
315	68.1996	-11311.9	-5825.63	-5661.24	-5584.67	-5583.89	-174.404	-22.3128	-21.7812	-21.5951	-21.4874	-21.2912	-18.1267	-9.76335	67.1123	68.1996	5477.02	5629.14	5629.64	5629.83	5629.94	5630.13	5633.3	5718.54	5718.86	11281.2	11281.2	11281.3	11281.4	11281.4	11284.8
316	67.4531	-11311.8	-5824.11	-5661.18	-5585.43	-5584.64	-172.885	-22.319	-21.7837	-21.5951	-21.4874	-21.2892	-18.1917	-9.70644	66.3548	67.4531	5478.54	5629.14	5629.64	5629.83	5629.94	5630.13	5633.23	5717.78	5718.1	11281.2	11281.2	11281.3	11281.4	11281.4	11284.8
317	66.7162	-11311.8	-5822.6	-5661.13	-5586.18	-5585.38	-171.385	-22.3253	-21.7863	-21.5951	-21.4874	-21.2872	-18.2553	-9.651	65.6068	66.7162	5480.04	5629.13	5629.64	5629.83	5629.94	5630.13	5633.17	5717.03	5717.36	11281.2	11281.2	11281.3	11281.4	11281.4	11284.7
318	65.9888	-11311.7	-5821.12	-5661.07	-5586.92	-5586.12	-169.904	-22.3316	-21.7889	-21.5951	-21.4874	-21.2852	-18.3174	-9.59699	64.8682	65.9888	5481.52	5629.13	5629.63	5629.83	5629.94	5630.14	5633.1	5716.29	5716.62	11281.2	11281.2	11281.3	11281.4	11281.4	11284.6
319	65.2708	-11311.6	-5819.66	-5661.02	-5587.65	-5586.84	-168.442	-22.3379	-21.7915	-21.5952	-21.4874	-21.2831	-18.3782	-9.54438	64.139	65.2708	5482.98	5629.12	5629.63	5629.83	5629.94	5630.14	5633.04	5715.57	5715.9	11281.2	11281.2	11281.3	11281.4	11281.4	11284.6
320	64.5619	-11311.6	-5818.21	-5660.97	-5588.38	-5587.55	-166.998	-22.3442	-21.7941	-21.5952	-21.4874	-21.2811	-18.4377	-9.49313	63.4188	64.5619	5484.43	5629.12	5629.63	5629.83	5629.94	5630.14	5632.98	5714.85	5715.18	11281.2	11281.2	11281.3	11281.4	11281.4	11284.5
321	63.8622	-11311.5	-5816.78	-5660.92	-5589.09	-5588.26	-165.572	-22.3506	-21.7968	-21.5952	-21.4874	-21.279	-18.4959	-9.44321	62.7077	63.8622	5485.85	5629.11	5629.63	5629.83	5629.94	5630.14	5632.93	5714.13	5714.47	11281.2	11281.2	11281.3	11281.4	11281.4	11284.5
322	63.1714	-11311.5	-5815.37	-5660.88	-5589.8	-5588.96	-164.163	-22.357	-21.7995	-21.5952	-21.4874	-21.277	-18.5529	-9.39459	62.0054	63.1714	5487.26	5629.1	5629.62	5629.83	5629.94	5630.14	5632.87	5713.43	5713.77	11281.2	11281.2	11281.3	11281.4	11281.4	11284.4
323	62.4893	-11311.4	-5813.98	-5660.83	-5590.49	-5589.64	-162.772	-22.3635	-21.8022	-21.5952	-21.4874	-21.2749	-18.6086	-9.34723	61.3118	62.4893	5488.65	5629.1	5629.62	5629.83	5629.94	5630.15	5632.81	5712.74	5713.08	11281.2	11281.2	11281.3	11281.4	11281.4	11284.3
324	61.8159	-11311.3	-5812.6	-5660.78	-5591.18	-5590.32	-161.398	-22.37	-21.805	-21.5952	-21.4874	-21.2728	-18.6631	-9.30112	60.6269	61.8159	5490.03	5629.09	5629.62	5629.83	5629.94	5630.15	5632.76	5712.05	5712.4	11281.2	11281.2	11281.3	11281.4	11281.4	11284.3
325	61.1511	-11311.3	-5811.24	-5660.74	-5591.86	-5590.99	-160.041	-22.3765	-21.8077	-21.5953	-21.4874	-21.2707	-18.7164	-9.25622	59.9503	61.1511	5491.38	5629.09	5629.62	5629.83	5629.94	5630.15	5632.71	5711.38	5711.73	11281.2	11281.2	11281.3	11281.4	11281.4	11284.2
326	60.4946	-11311.2	-5809.9	-5660.7	-5592.53	-5591.66	-158.701	-22.383	-21.8105	-21.5953	-21.4874	-21.2685	-18.7686	-9.2125	59.2821	60.4946	5492.72	5629.08	5629.61	5629.83	5629.94	5630.15	5632.65	5710.71	5711.06	11281.2	11281.2	11281.3	11281.4	11281.4	11284.2
327	59.8464	-11311.2	-5808.58	-5660.66	-5593.2	-5592.31	-157.377	-22.3896	-21.8133	-21.5953	-21.4874	-21.2664	-18.8197	-9.16993	58.6221	59.8464	5494.05	5629.07	5629.61	5629.83	5629.94	5630.16	5632.6	5710.05	5710.4	11281.2	11281.2	11281.3	11281.4	11281.4	11284.1
328	59.2064	-11311.1	-5807.27	-5660.62	-5593.85	-5592.95	-156.069	-22.3962	-21.8162	-21.5953	-21.4874	-21.2642	-18.8697	-9.1285	57.9702	59.2064	5495.35	5629.07	5629.61	5629.83	5629.94	5630.16	5632.55	5709.4	5709.75	11281.2	11281.2	11281.3	11281.4	11281.4	11284.1
329	58.5743	-11311.1	-5805.97	-5660.58	-5594.5	-5593.59	-154.777	-22.4028	-21.819	-21.5953	-21.4874	-21.262	-18.9186	-9.08816	57.3262	58.5743	5496.65	5629.06	5629.6	5629.83	5629.94	5630.16	5632.5	5708.75	5709.11	11281.2	11281.2	11281.3	11281.4	11281.4	11284
330	57.9502	-11311	-5804.69	-5660.54	-5595.14	-5594.22	-153.501	-22.4095	-21.8219	-21.5953	-21.4874	-21.2598	-18.9665	-9.04891	56.6901	57.9502	5497.92	5629.05	5629.6	5629.83	5629.94	5630.16	5632.46	5708.12	5708.48	11281.2	11281.2	11281.3	11281.4	11281.4	11284
331	57.3339	-11311	-5803.43	-5660.5	-5595.77	-5594.84	-152.24	-22.4162	-21.8248	-21.5954	-21.4874	-21.2576	-19.0133	-9.0107	56.0617	57.3339	5499.18	5629.05	5629.6	5629.83	5629.94	5630.16	5632.41	5707.49	5707.85	11281.2	11281.2	11281.3	11281.4	11281.4	11283.9
332	56.7252	-11311	-5802.18	-5660.46	-5596.39	-5595.46	-150.994	-22.4229	-21.8278	-21.5954	-21.4874	-21.2554	-19.0592	-8.97353	55.4408	56.7252	5500.43	5629.04	5629.6	5629.83	5629.94	5630.17	5632.36	5706.87	5707.24	11281.2	11281.2	11281.3	11281.4	11281.4	11283.9
333	56.1241	-11310.9	-5800.95	-5660.43	-5597.01	-5596.07	-149.764	-22.4296	-21.8307	-21.5954	-21.4874	-21.2532	-19.1041	-8.93736	54.8275	56.1241	5501.66	5629.04	5629.59	5629.83	5629.94	5630.17	5632.32	5706.25	5706.63	11281.2	11281.2	11281.3	11281.4	11281.4	11283.9
334	55.5304	-11310.9	-5799.73	-5660.4	-5597.62	-5596.66	-148.548	-22.4364	-21.8337	-21.5954	-21.4874	-21.2509	-19.1481	-8.90218	54.2215	55.5304	5502.88	5629.03	5629.59	5629.83	5629.94	5630.17	5632.27	5705.65	5706.02	11281.2	11281.2	11281.3	11281.4	11281.4	11283.8
335	54.944	-11310.8	-5798.53	-5660.36	-5598.22	-5597.26	-147.346	-22.4432	-21.8367	-21.5954	-21.4874	-21.2486	-19.1911	-8.86796	53.6228	54.944	5504.08	5629.02	5629.59	5629.83	5629.94	5630.17	5632.23	5705.05	5705.43	11281.2	11281.2	11281.3	11281.4	11281.4	11283.8
336	54.3649	-11310.8	-5797.34	-5660.33	-5598.81	-5597.84	-146.159	-22.4501	-21.8398	-21.5954	-21.4874	-21.2463	-19.2333	-8.83468	53.0312	54.3649	5505.26	5629.02	5629.58	5629.83	5629.94	5630.18	5632.19	5704.46	5704.84	11281.2	11281.2	11281.3	11281.4	11281.4	11283.7
337	53.7929	-11310.7	-5796.16	-5660.3	-5599.4	-5598.42	-144.986	-22.457	-21.8428	-21.5954	-21.4874	-21.244	-19.2745	-8.80232	52.4467	53.7929	5506.44	5629.01	5629.58	5629.83	5629.94	5630.18	5632.15	5703.87	5704.26	11281.2	11281.2	11281.3	11281.4	11281.4	11283.7
338	53.228	-11310.7	-5795	-5660.27	-5599.98	-5598.99	-143.827	-22.4639	-21.8459	-21.5955	-21.4874	-21.2417	-19.3149	-8.77086	51.8692	53.228	5507.6	5629	5629.58	5629.83	5629.94	5630.18	5632.11	5703.3	5703.68	11281.2	11281.2	11281.3	11281.4	11281.4	11283.6
339	52.6699	-11310.7	-5793.85	-5660.24	-5600.56	-5599.55	-142.681	-22.4708	-21.8491	-21.5955	-21.4874	-21.2394	-19.3545	-8.74028	51.2985	52.6699	5508.74	5629	5629.57	5629.83	5629.94	5630.18	5632.07	5702.73	5703.12	11281.2	11281.2	11281.3	11281.4	11281.4	11283.6
340	52.1186	-11310.6	-5792.72	-5660.21	-5601.12	-5600.11	-141.549	-22.4778	-21.8522	-21.5955	-21.4874	-21.237	-19.3932	-8.71056	50.7345	52.1186	5509.87	5628.99	5629.57	5629.83	5629.94	5630.18	5632.03	5702.16	5702.56	11281.2	11281.2	11281.3	11281.4	11281.4	11283.6
341	51.5741	-11310.6	-5791.6	-5660.18	-5601.68	-5600.66	-140.431	-22.4848	-21.8554	-21.5955	-21.4874	-21.2347	-19.4312	-8.68168	50.1772	51.5741	5510.99	5628.99	5629.57	5629.83	5629.94	5630.19	5631.99	5701.6	5702	11281.2	11281.2	11281.3	11281.4	11281.4	11283.5
342	51.0362	-11310.5	-5790.49	-5660.16	-5602.24	-5601.2	-139.325	-22.4918	-21.8586	-21.5955	-21.4874	-21.2323	-19.4683	-8.65362	49.6264	51.0362	5512.1	5628.98	5629.57	5629.83	5629.94	5630.19	5631.95	5701.05	5701.45	11281.2	11281.2	11281.3	11281.4	11281.4	11283.5
343	50.5048	-11310.5	-5789.39	-5660.13	-5602.79	-5601.74	-138.232	-22.4988	-21.8618	-21.5955	-21.4874	-21.2299	-19.5047	-8.62638	49.0821	50.5048	5513.19	5628.97	5629.56	5629.83	5629.94	5630.19	5631.92	5700.51	5700.91	11281.2	11281.2	11281.3	11281.4	11281.4	11283.5
344	49.9799	-11310.5	-5788.31	-5660.11	-5603.33	-5602.27	-137.152	-22.5059	-21.8651	-21.5955	-21.4874	-21.2275	-19.5403	-8.59992	48.5441	49.9799	5514.27	5628.97	5629.56	5629.83	5629.94	5630.19	5631.88	5699.97	5700.38	11281.2	11281.2	11281.3	11281.4	11281.4	11283.4
345	49.4612	-11310.4	-5787.24	-5660.08	-5603.86	-5602.8	-136.085	-22.513	-21.8684	-21.5955	-21.4874	-21.225	-19.5752	-8.57423	48.0124	49.4612	5515.34	5628.96	5629.56	5629.83	5629.94	5630.2	5631.85	5699.44	5699.85	11281.2	11281.2	11281.3	11281.4	11281.4	11283.4
346	48.9489	-11310.4	-5786.18	-5660.06	-5604.39	-5603.31	-135.03	-22.5202	-21.8717	-21.5956	-21.4874	-21.2226	-19.6094	-8.5493	47.4869	48.9489	5516.39	5628.95	5629.55	5629.83	5629.94	5630.2	5631.81	5698.91	5699.33	11281.2	11281.2	11281.3	11281.4	11281.4	11283.4
347	48.4427	-11310.4	-5785.14	-5660.03	-5604.91	-5603.83	-133.987	-22.5273	-21.875	-21.5956	-21.4874	-21.2201	-19.6429	-8.52511	46.9675	48.4427	5517.44	5628.95	5629.55	5629.83	5629.94	5630.2	5631.78	5698.39	5698.81	11281.2	11281.2	11281.3	11281.4	11281.4	11283.3
348	47.9425	-11310.3	-5784.11	-5660.01	-5605.43	-5604.33	-132.956	-22.5345	-21.8784	-21.5956	-21.4874	-21.2176	-19.6757	-8.50164	46.4541	47.9425	5518.47	5628.94	5629.55	5629.83	5629.94	5630.2	5631.75	5697.88	5698.3	11281.2	11281.2	11281.3	11281.4	11281.4	11283.3
349	47.4484	-11310.3	-5783.08	-5659.99	-5605.94	-5604.83	-131.937	-22.5418	-21.8818	-21.5956	-21.4874	-21.2151	-19.7078	-8.47888	45.9466	47.4484	5519.49	5628.93	5629.54	5629.83	5629.94	5630.21	5631.71	5697.37	5697.8	11281.2	11281.2	11281.3	11281.4	11281.4	11283.3
350	46.9601	-11310.3	-5782.07	-5659.97	-5606.45	-5605.33	-130.929	-22.549	-21.8852	-21.5956	-21.4874	-21.2126	-19.7392	-8.45682	45.4449	46.9601	5520.49	5628.93	5629.54	5629.83	5629.94	5630.21	5631.68	5696.87	5697.3	11281.2	11281.2	11281.3	11281.4	11281.4	11283.2
351	46.4777	-11310.2	-5781.08	-5659.95	-5606.95	-5605.81	-129.933	-22.5563	-21.8887	-21.5956	-21.4874	-21.21	-19.77	-8.43543	44.949	46.4777	5521.49	5628.92	5629.54	5629.83	5629.94	5630.21	5631.65	5696.38	5696.81	11281.2	11281.2	11281.3	11281.4	11281.4	11283.2
352	46.001	-11310.2	-5780.09	-5659.93	-5607.44	-5606.3	-128.948	-22.5636	-21.8922	-21.5956	-21.4874	-21.2075	-19.8002	-8.41472	44.4587	46.001	5522.48	5628.91	5629.53	5629.83	5629.94	5630.21	5631.62	5695.89	5696.32	11281.2	11281.2	11281.3	11281.4	11281.4	11283.2
353	45.53	-11310.2	-5779.11	-5659.91	-5607.93	-5606.77	-127.975	-22.5709	-21.8957	-21.5957	-21.4874	-21.2049	-19.8298	-8.39465	43.974	45.53	5523.45	5628.91	5629.53	5629.83	5629.94	5630.22	5631.59	5695.4	5695.84	11281.2	11281.2	11281.3	11281.4	11281.4	11283.1
354	45.0646	-11310.2	-5778.15	-5659.9	-5608.41	-5607.25	-127.012	-22.5783	-21.8992	-21.5957	-21.4874	-21.2023	-19.8588	-8.37522	43.4949	45.0646	5524.41	5628.9	5629.52	5629.83	5629.94	5630.22	5631.56	5694.92	5695.36	11281.2	11281.2	11281.3	11281.4	11281.4	11283.1
355	44.6047	-11310.1	-5777.19	-5659.88	-5608.89	-5607.71	-126.061	-22.5857	-21.9028	-21.5957	-21.4874	-21.1997	-19.8871	-8.35642	43.0212	44.6047	5525.36	5628.89	5629.52	5629.83	5629.94	5630.22	5631.53	5694.45	5694.89	11281.2	11281.2	11281.3	11281.4	11281.4	11283.1
356	44.1501	-11310.1	-5776.25	-5659.86	-5609.36	-5608.17	-125.12	-22.5931	-21.9064	-21.5957	-21.4874	-21.1971	-19.9149	-8.33824	42.5528	44.1501	5526.3	5628.89	5629.52	5629.83	5629.94	5630.22	5631.51	5693.98	5694.43	11281.2	11281.2	11281.3	11281.4	11281.4	11283
357	43.701	-11310.1	-5775.32	-5659.85	-5609.82	-5608.63	-124.19	-22.6006	-21.91	-21.5957	-21.4874	-21.1944	-19.9422	-8.32065	42.0897	43.701	5527.23	5628.88	5629.51	5629.83	5629.94	5630.23	5631.48	5693.52	5693.97	11281.2	11281.2	11281.3	11281.4	11281.4	11283
358	43.2571	-11310	-5774.39	-5659.83	-5610.29	-5609.08	-123.27	-22.608	-21.9137	-21.5957	-21.4874	-21.1918	-19.9689	-8.30365	41.6318	43.2571	5528.15	5628.87	5629.51	5629.83	5629.94	5630.23	5631.45	5693.06	5693.51	11281.2	11281.2	11281.3	11281.4	11281.4	11283
359	42.8184	-11310	-5773.48	-5659.82	-5610.74	-5609.52	-122.36	-22.6155	-21.9174	-21.5957	-21.4874	-21.1891	-19.995	-8.28723	41.1791	42.8184	5529.06	5628.87	5629.51	5629.83	5629.94	5630.23	5631.43	5692.61	5693.06	11281.2	11281.2	11281.3	11281.4	11281.4	11283
360	42.3849	-11310	-5772.58	-5659.8	-5611.19	-5609.96	-121.461	-22.6231	-21.9211	-21.5957	-21.4874	-21.1864	-20.0206	-8.27137	40.7314	42.3849	5529.96	5628.86	5629.5	5629.83	5629.94	5630.24	5631.4	5692.16	5692.62	11281.2	11281.2	11281.3	11281.4	11281.4	11282.9
361	41.9564	-11310	-5771.69	-5659.79	-5611.64	-5610.39	-120.571	-22.6306	-21.9248	-21.5958	-21.4874	-21.1837	-20.0457	-8.25607	40.2887	41.9564	5530.85	5628.85	5629.5	5629.83	5629.94	5630.24	5631.38	5691.72	5692.18	11281.2	11281.2	11281.3	11281.4	11281.4	11282.9
362	41.533	-11309.9	-5770.8	-5659.77	-5612.08	-5610.82	-119.691	-22.6382	-21.9286	-21.5958	-21.4874	-21.181	-20.0703	-8.24132	39.851	41.533	5531.73	5628.85	5629.5	5629.83	5629.94	5630.24	5631.35	5691.28	5691.74	11281.2	11281.2	11281.3	11281.4	11281.4	11282.9
363	41.1144	-11309.9	-5769.93	-5659.76	-5612.52	-5611.25	-118.821	-22.6458	-21.9324	-21.5958	-21.4874	-21.1782	-20.0944	-8.22709	39.4181	41.1144	5532.6	5628.84	5629.49	5629.83	5629.94	5630.24	5631.33	5690.84	5691.31	11281.2	11281.2	11281.3	11281.4	11281.4	11282.9
364	40.7008	-11309.9	-5769.07	-5659.75	-5612.95	-5611.67	-117.961	-22.6534	-21.9362	-21.5958	-21.4874	-21.1754	-20.118	-8.21339	38.99	40.7008	5533.46	5628.83	5629.49	5629.83	5629.94	5630.25	5631.3	5690.42	5690.89	11281.2	11281.2	11281.3	11281.4	11281.4	11282.8
365	40.2919	-11309.9	-5768.21	-5659.74	-5613.38	-5612.08	-117.11	-22.6611	-21.9401	-21.5958	-21.4874	-21.1726	-20.1412	-8.2002	38.5666	40.2919	5534.31	5628.83	5629.48	5629.83	5629.94	5630.25	5631.28	5689.99	5690.47	11281.2	11281.2	11281.3	11281.4	11281.4	11282.8
366	39.8877	-11309.8	-5767.37	-5659.73	-5613.8	-5612.49	-116.268	-22.6688	-21.9439	-21.5958	-21.4874	-21.1698	-20.1639	-8.18751	38.1479	39.8877	5535.16	5628.82	5629.48	5629.83	5629.94	5630.25	5631.26	5689.57	5690.05	11281.2	11281.2	11281.3	11281.4	11281.4	11282.8
367	39.4883	-11309.8	-5766.54	-5659.72	-5614.22	-5612.9	-115.436	-22.6765	-21.9479	-21.5958	-21.4874	-21.167	-20.1861	-8.17532	37.7338	39.4883	5535.99	5628.81	5629.48	5629.83	5629.94	5630.25	5631.24	5689.16	5689.64	11281.2	11281.2	11281.3	11281.4	11281.4	11282.8
368	39.0934	-11309.8	-5765.71	-5659.71	-5614.63	-5613.3	-114.613	-22.6842	-21.9518	-21.5958	-21.4874	-21.1642	-20.2079	-8.1636	37.3242	39.0934	5536.81	5628.81	5629.47	5629.83	5629.94	5630.26	5631.21	5688.75	5689.24	11281.2	11281.2	11281.3	11281.4	11281.4	11282.8
369	38.7031	-11309.8	-5764.89	-5659.7	-5615.04	-5613.69	-113.798	-22.692	-21.9558	-21.5959	-21.4874	-21.1613	-20.2292	-8.15237	36.9191	38.7031	5537.63	5628.8	5629.47	5629.83	5629.94	5630.26	5631.19	5688.35	5688.84	11281.2	11281.2	11281.3	11281.4	11281.4	11282.7
370	38.3172	-11309.8	-5764.08	-5659.69	-5615.44	-5614.09	-112.993	-22.6998	-21.9598	-21.5959	-21.4874	-21.1584	-20.2501	-8.14159	36.5184	38.3172	5538.43	5628.79	5629.46	5629.83	5629.94	5630.26	5631.17	5687.94	5688.44	11281.2	11281.2	11281.3	11281.4	11281.4	11282.7
371	37.9358	-11309.7	-5763.28	-5659.68	-5615.84	-5614.47	-112.196	-22.7076	-21.9638	-21.5959	-21.4874	-21.1555	-20.2706	-8.13128	36.1221	37.9358	5539.23	5628.78	5629.46	5629.83	5629.94	5630.27	5631.15	5687.55	5688.05	11281.2	11281.2	11281.3	11281.4	11281.4	11282.7
372	37.5588	-11309.7	-5762.49	-5659.67	-5616.24	-5614.86	-111.408	-22.7154	-21.9678	-21.5959	-21.4874	-21.1526	-20.2907	-8.12141	35.7301	37.5588	5540.02	5628.78	5629.46	5629.83	5629.94	5630.27	5631.13	5687.16	5687.66	11281.2	11281.2	11281.3	11281.4	11281.4	11282.7
373	37.186	-11309.7	-5761.71	-5659.67	-5616.63	-5615.23	-110.628	-22.7233	-21.9719	-21.5959	-21.4874	-21.1496	-20.3103	-8.11198	35.3423	37.186	5540.8	5628.77	5629.45	5629.83	5629.94	5630.27	5631.11	5686.77	5687.27	11281.2	11281.2	11281.3	11281.4	11281.4	11282.6
374	36.8176	-11309.7	-5760.94	-5659.66	-5617.02	-5615.61	-109.856	-22.7312	-21.976	-21.5959	-21.4874	-21.1467	-20.3296	-8.10298	34.9587	36.8176	5541.57	5628.76	5629.45	5629.83	5629.94	5630.27	5631.09	5686.39	5686.89	11281.2	11281.2	11281.3	11281.4	11281.4	11282.6
375	36.4533	-11309.7	-5760.17	-5659.65	-5617.4	-5615.98	-109.093	-22.7391	-21.9801	-21.5959	-21.4874	-21.1437	-20.3485	-8.0944	34.5792	36.4533	5542.33	5628.76	5629.44	5629.83	5629.94	5630.28	5631.07	5686.01	5686.52	11281.2	11281.2	11281.3	11281.4	11281.4	11282.6
376	36.0931	-11309.6	-5759.41	-5659.65	-5617.78	-5616.34	-108.338	-22.747	-21.9843	-21.5959	-21.4874	-21.1407	-20.367	-8.08624	34.2038	36.0931	5543.09	5628.75	5629.44	5629.83	5629.94	5630.28	5631.05	5685.63	5686.14	11281.2	11281.2	11281.3	11281.4	11281.4	11282.6
377	35.7371	-11309.6	-5758.66	-5659.64	-5618.15	-5616.71	-107.591	-22.755	-21.9885	-21.5959	-21.4874	-21.1377	-20.3852	-8.07849	33.8324	35.7371	5543.83	5628.74	5629.44	5629.83	5629.94	5630.28	5631.04	5685.26	5685.78	11281.2	11281.2	11281.3	11281.4	11281.4	11282.6
378	35.3851	-11309.6	-5757.92	-5659.64	-5618.52	-5617.06	-106.852	-22.763	-21.9927	-21.596	-21.4874	-21.1346	-20.403	-8.07114	33.465	35.3851	5544.57	5628.74	5629.43	5629.83	5629.94	5630.29	5631.02	5684.89	5685.41	11281.2	11281.2	11281.3	11281.4	11281.4	11282.6
379	35.0371	-11309.6	-5757.18	-5659.63	-5618.89	-5617.42	-106.121	-22.771	-21.9969	-21.596	-21.4874	-21.1316	-20.4204	-8.06418	33.1015	35.0371	5545.3	5628.73	5629.43	5629.83	5629.94	5630.29	5631	5684.53	5685.05	11281.2	11281.2	11281.3	11281.4	11281.4	11282.5
380	34.693	-11309.6	-5756.46	-5659.63	-5619.25	-5617.77	-105.398	-22.779	-22.0012	-21.596	-21.4874	-21.1285	-20.4375	-8.0576	32.7418	34.693	5546.03	5628.72	5629.42	5629.83	5629.94	5630.29	5630.98	5684.17	5684.7	11281.2	11281.2	11281.3	11281.4	11281.4	11282.5
381	34.3527	-11309.5	-5755.74	-5659.62	-5619.61	-5618.11	-104.682	-22.787	-22.0055	-21.596	-21.4874	-21.1254	-20.4542	-8.05141	32.386	34.3527	5546.74	5628.71	5629.42	5629.83	5629.94	5630.3	5630.97	5683.81	5684.34	11281.2	11281.2	11281.3	11281.4	11281.4	11282.5
382	34.0164	-11309.5	-5755.03	-5659.62	-5619.97	-5618.45	-103.973	-22.7951	-22.0098	-21.596	-21.4874	-21.1223	-20.4707	-8.04559	32.034	34.0164	5547.45	5628.71	5629.41	5629.83	5629.94	5630.3	5630.95	5683.46	5683.99	11281.2	11281.2	11281.3	11281.4	11281.4	11282.5
383	33.6838	-11309.5	-5754.32	-5659.62	-5620.32	-5618.79	-103.273	-22.8032	-22.0141	-21.596	-21.4874	-21.1191	-20.4867	-8.04013	31.6856	33.6838	5548.15	5628.7	5629.41	5629.83	5629.94	5630.3	5630.94	5683.11	5683.65	11281.2	11281.2	11281.3	11281.4	11281.4	11282.5
384	33.3549	-11309.5	-5753.63	-5659.62	-5620.67	-5619.13	-102.579	-22.8113	-22.0185	-21.596	-21.4874	-21.1159	-20.5025	-8.03503	31.3409	33.3549	5548.84	5628.69	5629.41	5629.83	5629.94	5630.31	5630.92	5682.77	5683.31	11281.2	11281.2	11281.3	11281.4	11281.4	11282.4
385	33.0297	-11309.5	-5752.94	-5659.61	-5621.01	-5619.46	-101.893	-22.8195	-22.0229	-21.596	-21.4874	-21.1128	-20.518	-8.03028	30.9999	33.0297	5549.53	5628.69	5629.4	5629.83	5629.94	5630.31	5630.9	5682.43	5682.97	11281.2	11281.2	11281.3	11281.4	11281.4	11282.4
386	32.7082	-11309.5	-5752.26	-5659.61	-5621.36	-5619.79	-101.214	-22.8276	-22.0273	-21.5961	-21.4874	-21.1096	-20.5331	-8.02588	30.6624	32.7082	5550.21	5628.68	5629.4	5629.83	5629.94	5630.31	5630.89	5682.09	5682.64	11281.2	11281.2	11281.3	11281.4	11281.4	11282.4
387	32.3902	-11309.4	-5751.58	-5659.61	-5621.69	-5620.11	-100.541	-22.8358	-22.0317	-21.5961	-21.4874	-21.1063	-20.548	-8.02182	30.3284	32.3902	5550.88	5628.67	5629.39	5629.83	5629.94	5630.32	5630.87	5681.75	5682.31	11281.2	11281.2	11281.3	11281.4	11281.4	11282.4
388	32.0758	-11309.4	-5750.91	-5659.61	-5622.03	-5620.43	-99.8763	-22.844	-22.0361	-21.5961	-21.4874	-21.1031	-20.5625	-8.01809	29.9979	32.0758	5551.55	5628.66	5629.39	5629.83	5629.94	5630.32	5630.86	5681.42	5681.98	11281.2	11281.2	11281.3	11281.4	11281.4	11282.4
389	31.7649	-11309.4	-5750.25	-5659.61	-5622.36	-5620.75	-99.218	-22.8522	-22.0406	-21.5961	-21.4874	-21.0998	-20.5768	-8.0147	29.6709	31.7649	5552.21	5628.66	5629.38	5629.83	5629.94	5630.32	5630.85	5681.1	5681.66	11281.2	11281.2	11281.3	11281.4	11281.4	11282.4
390	31.4575	-11309.4	-5749.6	-5659.61	-5622.69	-5621.06	-98.5666	-22.8605	-22.0451	-21.5961	-21.4874	-21.0965	-20.5908	-8.01162	29.3472	31.4575	5552.86	5628.65	5629.38	5629.83	5629.94	5630.32	5630.83	5680.77	5681.34	11281.2	11281.2	11281.3	11281.4	11281.4	11282.4
391	31.1534	-11309.4	-5748.95	-5659.61	-5623.01	-5621.37	-97.9218	-22.8687	-22.0496	-21.5961	-21.4874	-21.0932	-20.6045	-8.00886	29.0269	31.1534	5553.5	5628.64	5629.37	5629.83	5629.94	5630.33	5630.82	5680.45	5681.02	11281.2	11281.2	11281.3	11281.4	11281.4	11282.3
392	30.8528	-11309.4	-5748.31	-5659.61	-5623.33	-5621.67	-97.2837	-22.877	-22.0542	-21.5961	-21.4874	-21.0899	-20.6179	-8.00642	28.7099	30.8528	5554.14	5628.63	5629.37	5629.83	5629.94	5630.33	5630.8	5680.14	5680.71	11281.2	11281.2	11281.3	11281.4	11281.4	11282.3
393	30.5555	-11309.4	-5747.67	-5659.61	-5623.65	-5621.98	-96.652	-22.8853	-22.0587	-21.5961	-21.4874	-21.0865	-20.6311	-8.00428	28.3962	30.5555	5554.77	5628.63	5629.37	5629.83	5629.94	5630.33	5630.79	5679.82	5680.4	11281.2	11281.2	11281.3	11281.4	11281.4	11282.3
394	30.2614	-11309.3	-5747.04	-5659.61	-5623.96	-5622.28	-96.0269	-22.8937	-22.0633	-21.5961	-21.4874	-21.0832	-20.644	-8.00244	28.0857	30.2614	5555.4	5628.62	5629.36	5629.83	5629.94	5630.34	5630.78	5679.51	5680.09	11281.2	11281.2	11281.3	11281.4	11281.4	11282.3
395	29.9706	-11309.3	-5746.42	-5659.61	-5624.27	-5622.57	-95.4081	-22.902	-22.0679	-21.5962	-21.4874	-21.0798	-20.6566	-8.00089	27.7783	29.9706	5556.02	5628.61	5629.36	5629.83	5629.94	5630.34	5630.77	5679.2	5679.79	11281.2	11281.2	11281.3	11281.4	11281.4	11282.3
396	29.6831	-11309.3	-5745.8	-5659.61	-5624.58	-5622.87	-94.7956	-22.9104	-22.0726	-21.5962	-21.4874	-21.0763	-20.669	-7.99964	27.4742	29.6831	5556.63	5628.61	5629.35	5629.83	5629.94	5630.35	5630.75	5678.9	5679.48	11281.2	11281.2	11281.3	11281.4	11281.4	11282.3
397	29.3987	-11309.3	-5745.19	-5659.61	-5624.89	-5623.16	-94.1893	-22.9188	-22.0772	-21.5962	-21.4874	-21.0729	-20.6812	-7.99867	27.1731	29.3987	5557.23	5628.6	5629.35	5629.83	5629.94	5630.35	5630.74	5678.6	5679.19	11281.2	11281.2	11281.3	11281.4	11281.4	11282.3
398	29.1174	-11309.3	-5744.59	-5659.62	-5625.19	-5623.44	-93.5891	-22.9272	-22.0819	-21.5962	-21.4874	-21.0694	-20.6931	-7.99798	26.875	29.1174	5557.83	5628.59	5629.34	5629.83	5629.94	5630.35	5630.73	5678.3	5678.89	11281.2	11281.2	11281.3	11281.4	11281.4	11282.2
399	28.8392	-11309.3	-5743.99	-5659.62	-5625.49	-5623.73	-92.995	-22.9356	-22.0865	-21.5962	-21.4874	-21.0659	-20.7048	-7.99757	26.5801	28.8392	5558.43	5628.58	5629.34	5629.83	5629.94	5630.36	5630.72	5678.01	5678.6	11281.2	11281.2	11281.3	11281.4	11281.4	11282.2
400	28.564	-11309.3	-5743.4	-5659.62	-5625.78	-5624.01	-92.4069	-22.944	-22.0912	-21.5962	-21.4874	-21.0624	-20.7162	-7.99744	26.288	28.564	5559.02	5628.58	5629.33	5629.83	5629.94	5630.36	5630.71	5677.71	5678.31	11281.2	11281.2	11281.3	11281.4	11281.4	11282.2
401	28.2919	-11309.3	-5742.82	-5659.63	-5626.07	-5624.28	-91.8247	-22.9525	-22.0959	-21.5962	-21.4874	-21.0589	-20.7275	-7.99757	25.999	28.2919	5559.6	5628.57	5629.33	5629.83	5629.94	5630.36	5630.69	5677.43	5678.03	11281.2	11281.2	11281.3	11281.4	11281.4	11282.2
402	28.0227	-11309.2	-5742.24	-5659.63	-5626.36	-5624.56	-91.2484	-22.961	-22.1007	-21.5962	-21.4874	-21.0554	-20.7385	-7.99796	25.7129	28.0227	5560.18	5628.56	5629.32	5629.83	5629.94	5630.37	5630.68	5677.14	5677.74	11281.2	11281.2	11281.3	11281.4	11281.4	11282.2
403	27.7565	-11309.2	-5741.66	-5659.63	-5626.65	-5624.83	-90.6778	-22.9695	-22.1054	-21.5963	-21.4874	-21.0518	-20.7493	-7.99861	25.4296	27.7565	5560.75	5628.55	5629.32	5629.83	5629.94	5630.37	5630.67	5676.86	5677.46	11281.2	11281.2	11281.3	11281.4	11281.4	11282.2
404	27.4932	-11309.2	-5741.09	-5659.64	-5626.94	-5625.1	-90.1129	-22.978	-22.1102	-21.5963	-21.4874	-21.0482	-20.7599	-7.99951	25.1492	27.4932	5561.31	5628.55	5629.31	5629.83	5629.94	5630.37	5630.66	5676.58	5677.19	11281.2	11281.2	11281.3	11281.4	11281.4	11282.2
405	27.2328	-11309.2	-5740.53	-5659.64	-5627.22	-5625.36	-89.5536	-22.9865	-22.115	-21.5963	-21.4874	-21.0446	-20.7702	-8.00066	24.8716	27.2328	5561.87	5628.54	5629.31	5629.83	5629.94	5630.38	5630.65	5676.3	5676.91	11281.2	11281.2	11281.3	11281.4	11281.4	11282.2
406	26.9752	-11309.2	-5739.97	-5659.65	-5627.5	-5625.63	-88.9998	-22.9951	-22.1198	-21.5963	-21.4874	-21.0409	-20.7804	-8.00206	24.5967	26.9752	5562.42	5628.53	5629.3	5629.83	5629.94	5630.38	5630.64	5676.02	5676.64	11281.2	11281.2	11281.3	11281.4	11281.4	11282.2
407	26.7204	-11309.2	-5739.42	-5659.65	-5627.77	-5625.89	-88.4516	-23.0037	-22.1246	-21.5963	-21.4874	-21.0372	-20.7904	-8.00371	24.3246	26.7204	5562.97	5628.52	5629.3	5629.83	5629.94	5630.38	5630.63	5675.75	5676.37	11281.2	11281.2	11281.3	11281.4	11281.4	11282.1
408	26.4684	-11309.2	-5738.87	-5659.66	-5628.05	-5626.14	-87.9088	-23.0123	-22.1294	-21.5963	-21.4874	-21.0336	-20.8002	-8.00558	24.0552	26.4684	5563.52	5628.52	5629.29	5629.83	5629.94	5630.39	5630.62	5675.48	5676.11	11281.2	11281.2	11281.3	11281.4	11281.4	11282.1
409	26.2191	-11309.2	-5738.33	-5659.66	-5628.32	-5626.4	-87.3713	-23.0209	-22.1342	-21.5963	-21.4874	-21.0298	-20.8098	-8.0077	23.7885	26.2191	5564.05	5628.51	5629.29	5629.83	5629.94	5630.39	5630.61	5675.22	5675.85	11281.2	11281.2	11281.3	11281.4	11281.4	11282.1
410	25.9725	-11309.2	-5737.8	-5659.67	-5628.58	-5626.65	-86.8391	-23.0295	-22.1391	-21.5963	-21.4874	-21.0261	-20.8192	-8.01004	23.5244	25.9725	5564.58	5628.5	5629.29	5629.83	5629.94	5630.4	5630.6	5674.95	5675.58	11281.2	11281.2	11281.3	11281.4	11281.4	11282.1
411	25.7285	-11309.1	-5737.27	-5659.67	-5628.85	-5626.9	-86.3122	-23.0381	-22.1439	-21.5963	-21.4874	-21.0223	-20.8284	-8.01261	23.263	25.7285	5565.11	5628.49	5629.28	5629.83	5629.94	5630.4	5630.59	5674.69	5675.33	11281.2	11281.2	11281.3	11281.4	11281.4	11282.1
412	25.4872	-11309.1	-5736.74	-5659.68	-5629.11	-5627.15	-85.7904	-23.0468	-22.1488	-21.5964	-21.4874	-21.0185	-20.8374	-8.0154	23.0041	25.4872	5565.63	5628.49	5629.28	5629.83	5629.94	5630.4	5630.58	5674.43	5675.07	11281.2	11281.2	11281.3	11281.4	11281.4	11282.1
413	25.2485	-11309.1	-5736.22	-5659.69	-5629.37	-5627.39	-85.2737	-23.0554	-22.1537	-21.5964	-21.4874	-21.0147	-20.8463	-8.01841	22.7477	25.2485	5566.15	5628.48	5629.27	5629.83	5629.94	5630.41	5630.58	5674.17	5674.82	11281.2	11281.2	11281.3	11281.4	11281.4	11282.1
414	25.0124	-11309.1	-5735.71	-5659.69	-5629.63	-5627.63	-84.7621	-23.0641	-22.1586	-21.5964	-21.4874	-21.0109	-20.855	-8.02164	22.4939	25.0124	5566.66	5628.47	5629.27	5629.83	5629.94	5630.41	5630.57	5673.92	5674.57	11281.2	11281.2	11281.3	11281.4	11281.4	11282.1
415	24.7788	-11309.1	-5735.19	-5659.7	-5629.89	-5627.87	-84.2554	-23.0728	-22.1635	-21.5964	-21.4874	-21.007	-20.8635	-8.02508	22.2425	24.7788	5567.17	5628.46	5629.26	5629.83	5629.94	5630.41	5630.56	5673.67	5674.32	11281.2	11281.2	11281.3	11281.4	11281.4	11282.1
416	24.5478	-11309.1	-5734.69	-5659.71	-5630.14	-5628.1	-83.7537	-23.0815	-22.1684	-21.5964	-21.4874	-21.0032	-20.8719	-8.02873	21.9936	24.5478	5567.67	5628.46	5629.26	5629.83	5629.94	5630.42	5630.55	5673.42	5674.08	11281.2	11281.2	11281.3	11281.4	11281.4	11282.1
417	24.3192	-11309.1	-5734.19	-5659.72	-5630.39	-5628.34	-83.2568	-23.0903	-22.1734	-21.5964	-21.4874	-20.9993	-20.8801	-8.03258	21.7471	24.3192	5568.17	5628.45	5629.25	5629.83	5629.94	5630.42	5630.54	5673.17	5673.83	11281.2	11281.2	11281.3	11281.4	11281.4	11282
418	24.093	-11309.1	-5733.69	-5659.72	-5630.64	-5628.57	-82.7647	-23.099	-22.1783	-21.5964	-21.4874	-20.9953	-20.8881	-8.03664	21.5031	24.093	5568.66	5628.44	5629.25	5629.83	5629.94	5630.43	5630.53	5672.93	5673.59	11281.2	11281.2	11281.3	11281.4	11281.4	11282
419	23.8693	-11309.1	-5733.2	-5659.73	-5630.88	-5628.8	-82.2774	-23.1078	-22.1832	-21.5964	-21.4874	-20.9914	-20.896	-8.04089	21.2614	23.8693	5569.15	5628.43	5629.24	5629.83	5629.94	5630.43	5630.53	5672.69	5673.35	11281.2	11281.2	11281.3	11281.4	11281.4	11282
420	23.648	-11309.1	-5732.71	-5659.74	-5631.13	-5629.02	-81.7948	-23.1166	-22.1882	-21.5964	-21.4874	-20.9874	-20.9038	-8.04534	21.022	23.648	5569.63	5628.43	5629.24	5629.83	5629.94	5630.43	5630.52	5672.45	5673.12	11281.2	11281.2	11281.3	11281.4	11281.4	11282
421	23.4291	-11309.1	-5732.23	-5659.75	-5631.37	-5629.25	-81.3168	-23.1253	-22.1932	-21.5965	-21.4874	-20.9834	-20.9114	-8.04998	20.7849	23.4291	5570.11	5628.42	5629.23	5629.83	5629.94	5630.44	5630.51	5672.21	5672.89	11281.2	11281.2	11281.3	11281.4	11281.4	11282
422	23.2125	-11309	-5731.76	-5659.76	-5631.61	-5629.47	-80.8434	-23.1341	-22.1981	-21.5965	-21.4874	-20.9793	-20.9188	-8.05481	20.5502	23.2125	5570.58	5628.41	5629.23	5629.83	5629.94	5630.44	5630.5	5671.98	5672.65	11281.2	11281.2	11281.3	11281.4	11281.4	11282
423	22.9982	-11309	-5731.28	-5659.77	-5631.84	-5629.69	-80.3745	-23.143	-22.2031	-21.5965	-21.4874	-20.9753	-20.9261	-8.05983	20.3177	22.9982	5571.05	5628.4	5629.22	5629.83	5629.94	5630.45	5630.5	5671.74	5672.43	11281.2	11281.2	11281.3	11281.4	11281.4	11282
424	22.7862	-11309	-5730.81	-5659.78	-5632.08	-5629.9	-79.9101	-23.1518	-22.2081	-21.5965	-21.4874	-20.9712	-20.9333	-8.06503	20.0874	22.7862	5571.51	5628.4	5629.22	5629.83	5629.94	5630.45	5630.49	5671.51	5672.2	11281.2	11281.2	11281.3	11281.4	11281.4	11282
425	22.5764	-11309	-5730.35	-5659.79	-5632.31	-5630.12	-79.4501	-23.1606	-22.2131	-21.5965	-21.4874	-20.9671	-20.9403	-8.07041	19.8593	22.5764	5571.97	5628.39	5629.21	5629.83	5629.94	5630.45	5630.48	5671.29	5671.97	11281.2	11281.2	11281.3	11281.4	11281.4	11282
426	22.3689	-11309	-5729.89	-5659.8	-5632.54	-5630.33	-78.9945	-23.1695	-22.2181	-21.5965	-21.4874	-20.963	-20.9472	-8.07597	19.6334	22.3689	5572.43	5628.38	5629.21	5629.83	5629.94	5630.46	5630.47	5671.06	5671.75	11281.2	11281.2	11281.3	11281.4	11281.4	11282
427	22.1636	-11309	-5729.43	-5659.81	-5632.77	-5630.54	-78.5432	-23.1783	-22.2231	-21.5965	-21.4874	-20.9588	-20.954	-8.08171	19.4097	22.1636	5572.88	5628.37	5629.2	5629.83	5629.94	5630.46	5630.47	5670.84	5671.53	11281.2	11281.2	11281.3	11281.4	11281.4	11282
428	21.9605	-11309	-5728.98	-5659.82	-5632.99	-5630.75	-78.0962	-23.1872	-22.2281	-21.5965	-21.4874	-20.9606	-20.9546	-8.08761	19.1881	21.9605	5573.33	5628.36	5629.2	5629.83	5629.94	5630.46	5630.47	5670.61	5671.31	11281.2	11281.2	11281.3	11281.4	11281.4	11282
429	21.7595	-11309	-5728.54	-5659.83	-5633.21	-5630.95	-77.6534	-23.1961	-22.2331	-21.5965	-21.4874	-20.9672	-20.9504	-8.09369	18.9685	21.7595	5573.77	5628.36	5629.19	5629.83	5629.94	5630.45	5630.47	5670.4	5671.1	11281.2	11281.2	11281.3	11281.4	11281.4	11281.9
430	21.5606	-11309	-5728.09	-5659.84	-5633.44	-5631.16	-77.2148	-23.205	-22.2382	-21.5965	-21.4874	-20.9736	-20.9462	-8.09993	18.7511	21.5606	5574.21	5628.35	5629.19	5629.83	5629.94	5630.45	5630.48	5670.18	5670.88	11281.2	11281.2	11281.3	11281.4	11281.4	11281.9
431	21.3639	-11309	-5727.65	-5659.85	-5633.66	-5631.36	-76.7803	-23.2139	-22.2432	-21.5966	-21.4874	-20.9798	-20.9419	-8.10634	18.5357	21.3639	5574.64	5628.34	5629.18	5629.83	5629.94	5630.44	5630.48	5669.96	5670.67	11281.2	11281.2	11281.3	11281.4	11281.4	11281.9
432	21.1692	-11309	-5727.22	-5659.86	-5633.87	-5631.56	-76.3499	-23.2228	-22.2482	-21.5966	-21.4874	-20.986	-20.9376	-8.1129	18.3224	21.1692	5575.07	5628.33	5629.18	5629.83	5629.94	5630.44	5630.48	5669.75	5670.46	11281.2	11281.2	11281.3	11281.4	11281.4	11281.9
433	20.9766	-11309	-5726.79	-5659.87	-5634.09	-5631.75	-75.9236	-23.2318	-22.2533	-21.5966	-21.4874	-20.992	-20.9333	-8.11963	18.111	20.9766	5575.5	5628.33	5629.17	5629.83	5629.94	5630.43	5630.49	5669.54	5670.25	11281.2	11281.2	11281.3	11281.4	11281.4	11281.9
434	20.7861	-11309	-5726.36	-5659.88	-5634.3	-5631.95	-75.5012	-23.2407	-22.2583	-21.5966	-21.4874	-20.998	-20.9289	-8.12651	17.9017	20.7861	5575.92	5628.32	5629.17	5629.83	5629.94	5630.42	5630.49	5669.33	5670.05	11281.2	11281.2	11281.3	11281.4	11281.4	11281.9
435	20.5975	-11308.9	-5725.94	-5659.89	-5634.51	-5632.14	-75.0827	-23.2497	-22.2633	-21.5966	-21.4874	-21.0038	-20.9246	-8.13355	17.6943	20.5975	5576.34	5628.31	5629.16	5629.83	5629.94	5630.42	5630.5	5669.12	5669.85	11281.2	11281.2	11281.3	11281.4	11281.4	11281.9
436	20.4109	-11308.9	-5725.52	-5659.91	-5634.72	-5632.33	-74.6682	-23.2586	-22.2684	-21.5966	-21.4874	-21.0095	-20.9202	-8.14074	17.4889	20.4109	5576.76	5628.3	5629.16	5629.83	5629.94	5630.41	5630.5	5668.92	5669.64	11281.2	11281.2	11281.3	11281.4	11281.4	11281.9
437	20.2263	-11308.9	-5725.11	-5659.92	-5634.93	-5632.52	-74.2575	-23.2676	-22.2734	-21.5966	-21.4874	-21.0151	-20.9157	-8.14807	17.2853	20.2263	5577.17	5628.3	5629.15	5629.83	5629.94	5630.41	5630.51	5668.71	5669.44	11281.2	11281.2	11281.3	11281.4	11281.4	11281.9
438	20.0436	-11308.9	-5724.69	-5659.93	-5635.14	-5632.71	-73.8506	-23.2766	-22.2785	-21.5966	-21.4874	-21.0206	-20.9113	-8.15555	17.0837	20.0436	5577.57	5628.29	5629.15	5629.83	5629.94	5630.4	5630.51	5668.51	5669.25	11281.2	11281.2	11281.3	11281.4	11281.4	11281.9
439	19.8629	-11308.9	-5724.29	-5659.94	-5635.34	-5632.89	-73.4475	-23.2856	-22.2835	-21.5966	-21.4874	-21.026	-20.9068	-8.16318	16.8839	19.8629	5577.98	5628.28	5629.14	5629.83	5629.94	5630.4	5630.51	5668.31	5669.05	11281.2	11281.2	11281.3	11281.4	11281.4	11281.9
440	19.684	-11308.9	-5723.88	-5659.96	-5635.54	-5633.08	-73.0481	-23.2946	-22.2886	-21.5967	-21.4874	-21.0313	-20.9023	-8.17095	16.686	19.684	5578.38	5628.27	5629.14	5629.83	5629.94	5630.39	5630.52	5668.11	5668.86	11281.2	11281.2	11281.3	11281.4	11281.4	11281.9
441	19.5071	-11308.9	-5723.48	-5659.97	-5635.74	-5633.26	-72.6524	-23.3036	-22.2936	-21.5967	-21.4874	-21.0365	-20.8977	-8.17886	16.4899	19.5071	5578.77	5628.26	5629.13	5629.83	5629.94	5630.38	5630.52	5667.92	5668.66	11281.2	11281.2	11281.3	11281.4	11281.4	11281.9
442	19.3319	-11308.9	-5723.09	-5659.98	-5635.94	-5633.44	-72.2603	-23.3126	-22.2987	-21.5967	-21.4874	-21.0416	-20.8932	-8.1869	16.2957	19.3319	5579.16	5628.26	5629.13	5629.83	5629.94	5630.38	5630.53	5667.72	5668.47	11281.2	11281.2	11281.3	11281.4	11281.4	11281.9
443	19.1586	-11308.9	-5722.69	-5659.99	-5636.14	-5633.61	-71.8719	-23.3217	-22.3037	-21.5967	-21.4874	-21.0467	-20.8886	-8.19508	16.1032	19.1586	5579.55	5628.25	5629.12	5629.83	5629.94	5630.37	5630.53	5667.53	5668.28	11281.2	11281.2	11281.3	11281.4	11281.4	11281.9
444	18.9872	-11308.9	-5722.3	-5660.01	-5636.33	-5633.79	-71.487	-23.3307	-22.3088	-21.5967	-21.4874	-21.0516	-20.884	-8.20339	15.9125	18.9872	5579.94	5628.24	5629.12	5629.83	5629.94	5630.37	5630.54	5667.34	5668.1	11281.2	11281.2	11281.3	11281.4	11281.4	11281.9
445	18.8175	-11308.9	-5721.92	-5660.02	-5636.52	-5633.96	-71.1056	-23.3398	-22.3138	-21.5967	-21.4874	-21.0564	-20.8793	-8.21184	15.7235	18.8175	5580.32	5628.23	5629.11	5629.83	5629.94	5630.37	5630.54	5667.15	5667.91	11281.2	11281.2	11281.3	11281.4	11281.4	11281.8
446	18.6496	-11308.9	-5721.53	-5660.04	-5636.72	-5634.13	-70.7277	-23.3488	-22.3189	-21.5967	-21.4874	-21.0612	-20.8746	-8.22041	15.5363	18.6496	5580.7	5628.23	5629.11	5629.83	5629.94	5630.36	5630.55	5666.96	5667.73	11281.2	11281.2	11281.3	11281.4	11281.4	11281.8
447	18.4834	-11308.9	-5721.16	-5660.05	-5636.91	-5634.3	-70.3532	-23.3579	-22.3239	-21.5967	-21.4874	-21.0658	-20.8699	-8.22911	15.3508	18.4834	5581.07	5628.22	5629.1	5629.83	5629.94	5630.36	5630.55	5666.78	5667.55	11281.2	11281.2	11281.3	11281.4	11281.4	11281.8
448	18.319	-11308.9	-5720.78	-5660.06	-5637.09	-5634.47	-69.9822	-23.3669	-22.3289	-21.5967	-21.4874	-21.0704	-20.8652	-8.23793	15.1669	18.319	5581.44	5628.21	5629.1	5629.83	5629.94	5630.35	5630.56	5666.59	5667.37	11281.2	11281.2	11281.3	11281.4	11281.4	11281.8
449	18.1563	-11308.9	-5720.41	-5660.08	-5637.28	-5634.64	-69.6145	-23.376	-22.334	-21.5967	-21.4874	-21.0749	-20.8604	-8.24687	14.9848	18.1563	5581.81	5628.2	5629.09	5629.83	5629.94	5630.35	5630.56	5666.41	5667.19	11281.2	11281.2	11281.3	11281.4	11281.4	11281.8
450	17.9952	-11308.9	-5720.04	-5660.09	-5637.46	-5634.8	-69.2502	-23.3851	-22.339	-21.5968	-21.4874	-21.0793	-20.8556	-8.25594	14.8043	17.9952	5582.17	5628.2	5629.09	5629.83	5629.94	5630.34	5630.57	5666.23	5667.01	11281.2	11281.2	11281.3	11281.4	11281.4	11281.8
451	17.8359	-11308.8	-5719.67	-5660.11	-5637.65	-5634.97	-68.8891	-23.3942	-22.3441	-21.5968	-21.4874	-21.0837	-20.8508	-8.26512	14.6254	17.8359	5582.53	5628.19	5629.08	5629.83	5629.94	5630.34	5630.57	5666.05	5666.83	11281.2	11281.2	11281.3	11281.4	11281.4	11281.8
452	17.6782	-11308.8	-5719.31	-5660.12	-5637.83	-5635.13	-68.5313	-23.4033	-22.3491	-21.5968	-21.4874	-21.088	-20.846	-8.27442	14.4482	17.6782	5582.89	5628.18	5629.08	5629.83	5629.94	5630.33	5630.58	5665.87	5666.66	11281.2	11281.2	11281.3	11281.4	11281.4	11281.8
453	17.5221	-11308.8	-5718.95	-5660.14	-5638.01	-5635.29	-68.1768	-23.4124	-22.3542	-21.5968	-21.4874	-21.0921	-20.8411	-8.28383	14.2726	17.5221	5583.25	5628.17	5629.07	5629.83	5629.94	5630.33	5630.58	5665.7	5666.49	11281.2	11281.2	11281.3	11281.4	11281.4	11281.8
454	17.3677	-11308.8	-5718.59	-5660.15	-5638.19	-5635.44	-67.8254	-23.4215	-22.3592	-21.5968	-21.4874	-21.0963	-20.8362	-8.29335	14.0985	17.3677	5583.6	5628.16	5629.06	5629.83	5629.94	5630.33	5630.59	5665.53	5666.32	11281.2	11281.2	11281.3	11281.4	11281.4	11281.8
455	17.2149	-11308.8	-5718.24	-5660.17	-5638.36	-5635.6	-67.4772	-23.4306	-22.3642	-21.5968	-21.4874	-21.1003	-20.8312	-8.30299	13.926	17.2149	5583.95	5628.16	5629.06	5629.83	5629.94	5630.32	5630.59	5665.35	5666.15	11281.2	11281.2	11281.3	11281.4	11281.4	11281.8
456	17.0636	-11308.8	-5717.89	-5660.18	-5638.54	-5635.76	-67.1321	-23.4397	-22.3693	-21.5968	-21.4874	-21.1043	-20.8262	-8.31273	13.7551	17.0636	5584.29	5628.15	5629.05	5629.83	5629.94	5630.32	5630.6	5665.18	5665.98	11281.2	11281.2	11281.3	11281.4	11281.4	11281.8
457	16.9139	-11308.8	-5717.54	-5660.2	-5638.71	-5635.91	-66.7901	-23.4488	-22.3743	-21.5968	-21.4874	-21.1082	-20.8212	-8.32258	13.5856	16.9139	5584.63	5628.14	5629.05	5629.83	5629.94	5630.31	5630.6	5665.01	5665.82	11281.2	11281.2	11281.3	11281.4	11281.4	11281.8
458	16.7658	-11308.8	-5717.2	-5660.21	-5638.88	-5636.06	-66.4511	-23.4579	-22.3793	-21.5968	-21.4874	-21.112	-20.8162	-8.33253	13.4178	16.7658	5584.97	5628.13	5629.04	5629.83	5629.94	5630.31	5630.61	5664.84	5665.65	11281.2	11281.2	11281.3	11281.4	11281.4	11281.8
459	16.6191	-11308.8	-5716.86	-5660.23	-5639.05	-5636.21	-66.1152	-23.4671	-22.3843	-21.5968	-21.4874	-21.1158	-20.8111	-8.34259	13.2514	16.6191	5585.31	5628.13	5629.04	5629.83	5629.94	5630.31	5630.61	5664.68	5665.49	11281.2	11281.2	11281.3	11281.4	11281.4	11281.8
460	16.474	-11308.8	-5716.52	-5660.25	-5639.22	-5636.36	-65.7822	-23.4762	-22.3893	-21.5969	-21.4874	-21.1195	-20.806	-8.35275	13.0864	16.474	5585.64	5628.12	5629.03	5629.83	5629.94	5630.3	5630.62	5664.51	5665.33	11281.2	11281.2	11281.3	11281.4	11281.4	11281.8
461	16.3304	-11308.8	-5716.19	-5660.26	-5639.39	-5636.5	-65.4522	-23.4853	-22.3944	-21.5969	-21.4874	-21.1231	-20.8009	-8.363	12.923	16.3304	5585.97	5628.11	5629.03	5629.83	5629.94	5630.3	5630.62	5664.35	5665.17	11281.2	11281.2	11281.3	11281.4	11281.4	11281.8
462	16.1883	-11308.8	-5715.85	-5660.28	-5639.56	-5636.65	-65.1252	-23.4945	-22.3994	-21.5969	-21.4874	-21.1267	-20.7958	-8.37336	12.761	16.1883	5586.3	5628.1	5629.02	5629.83	5629.94	5630.29	5630.63	5664.19	5665.01	11281.2	11281.2	11281.3	11281.4	11281.4	11281.8
463	16.0477	-11308.8	-5715.52	-5660.3	-5639.72	-5636.79	-64.801	-23.5036	-22.4044	-21.5969	-21.4874	-21.1302	-20.7906	-8.38381	12.6004	16.0477	5586.62	5628.09	5629.02	5629.83	5629.94	5630.29	5630.63	5664.03	5664.85	11281.2	11281.2	11281.3	11281.4	11281.4	11281.8
464	15.9084	-11308.8	-5715.2	-5660.31	-5639.88	-5636.94	-64.4797	-23.5128	-22.4094	-21.5969	-21.4874	-21.1337	-20.7853	-8.39435	12.4413	15.9084	5586.94	5628.09	5629.01	5629.83	5629.94	5630.29	5630.64	5663.87	5664.7	11281.2	11281.2	11281.3	11281.4	11281.4	11281.8
465	15.7707	-11308.8	-5714.87	-5660.33	-5640.05	-5637.08	-64.1612	-23.5219	-22.4144	-21.5969	-21.4874	-21.1371	-20.7801	-8.40499	12.2835	15.7707	5587.26	5628.08	5629.01	5629.83	5629.94	5630.28	5630.64	5663.71	5664.54	11281.2	11281.2	11281.3	11281.4	11281.4	11281.7
466	15.6343	-11308.8	-5714.55	-5660.35	-5640.21	-5637.22	-63.8456	-23.5311	-22.4194	-21.5969	-21.4874	-21.1404	-20.7748	-8.41571	12.1272	15.6343	5587.58	5628.07	5629	5629.83	5629.94	5630.28	5630.65	5663.55	5664.39	11281.2	11281.2	11281.3	11281.4	11281.4	11281.7
467	15.4993	-11308.8	-5714.23	-5660.36	-5640.37	-5637.35	-63.5327	-23.5402	-22.4243	-21.5969	-21.4874	-21.1437	-20.7695	-8.42653	11.9722	15.4993	5587.89	5628.06	5629	5629.83	5629.94	5630.28	5630.65	5663.4	5664.24	11281.2	11281.2	11281.3	11281.4	11281.4	11281.7
468	15.3657	-11308.8	-5713.92	-5660.38	-5640.52	-5637.49	-63.2226	-23.5494	-22.4293	-21.5969	-21.4874	-21.1469	-20.7642	-8.43743	11.8185	15.3657	5588.2	5628.06	5628.99	5629.83	5629.94	5630.27	5630.66	5663.25	5664.09	11281.2	11281.2	11281.3	11281.4	11281.4	11281.7
469	15.2335	-11308.8	-5713.61	-5660.4	-5640.68	-5637.62	-62.9151	-23.5586	-22.4343	-21.5969	-21.4874	-21.1501	-20.7588	-8.44842	11.6663	15.2335	5588.51	5628.05	5628.99	5629.83	5629.94	5630.27	5630.66	5663.09	5663.94	11281.2	11281.2	11281.3	11281.4	11281.4	11281.7
470	15.1027	-11308.8	-5713.3	-5660.42	-5640.83	-5637.76	-62.6104	-23.5677	-22.4393	-21.597	-21.4874	-21.1532	-20.7534	-8.45949	11.5153	15.1027	5588.81	5628.04	5628.98	5629.83	5629.94	5630.27	5630.67	5662.94	5663.79	11281.2	11281.2	11281.3	11281.4	11281.4	11281.7
471	14.9731	-11308.8	-5712.99	-5660.43	-5640.99	-5637.89	-62.3083	-23.5769	-22.4442	-21.597	-21.4874	-21.1563	-20.7479	-8.47064	11.3657	14.9731	5589.12	5628.03	5628.98	5629.83	5629.94	5630.27	5630.67	5662.79	5663.65	11281.2	11281.2	11281.3	11281.4	11281.4	11281.7
472	14.8449	-11308.8	-5712.68	-5660.45	-5641.14	-5638.02	-62.0089	-23.586	-22.4492	-21.597	-21.4874	-21.1593	-20.7424	-8.48188	11.2173	14.8449	5589.42	5628.03	5628.97	5629.83	5629.94	5630.26	5630.68	5662.64	5663.5	11281.2	11281.2	11281.3	11281.4	11281.4	11281.7
473	14.718	-11308.7	-5712.38	-5660.47	-5641.29	-5638.15	-61.712	-23.5952	-22.4542	-21.597	-21.4874	-21.1622	-20.7369	-8.49319	11.0703	14.718	5589.71	5628.02	5628.97	5629.83	5629.94	5630.26	5630.68	5662.5	5663.36	11281.2	11281.2	11281.3	11281.4	11281.4	11281.7
474	14.5925	-11308.7	-5712.08	-5660.49	-5641.44	-5638.28	-61.4178	-23.6044	-22.4591	-21.597	-21.4874	-21.1652	-20.7314	-8.50458	10.9245	14.5925	5590.01	5628.01	5628.97	5629.83	5629.94	5630.26	5630.69	5662.35	5663.22	11281.2	11281.2	11281.3	11281.4	11281.4	11281.7
475	14.4681	-11308.7	-5711.78	-5660.51	-5641.59	-5638.4	-61.1261	-23.6135	-22.464	-21.597	-21.4874	-21.168	-20.7258	-8.51605	10.78	14.4681	5590.3	5628	5628.96	5629.83	5629.94	5630.25	5630.7	5662.21	5663.08	11281.2	11281.2	11281.3	11281.4	11281.4	11281.7
476	14.3451	-11308.7	-5711.49	-5660.52	-5641.74	-5638.53	-60.8369	-23.6227	-22.469	-21.597	-21.4874	-21.1709	-20.7202	-8.52759	10.6367	14.3451	5590.59	5627.99	5628.96	5629.83	5629.94	5630.25	5630.7	5662.06	5662.94	11281.2	11281.2	11281.3	11281.4	11281.4	11281.7
477	14.2233	-11308.7	-5711.2	-5660.54	-5641.88	-5638.65	-60.5502	-23.6319	-22.4739	-21.597	-21.4874	-21.1736	-20.7146	-8.5392	10.4947	14.2233	5590.87	5627.99	5628.95	5629.83	5629.94	5630.25	5630.71	5661.92	5662.8	11281.2	11281.2	11281.3	11281.4	11281.4	11281.7
478	14.1027	-11308.7	-5710.91	-5660.56	-5642.03	-5638.78	-60.266	-23.641	-22.4788	-21.597	-21.4874	-21.1764	-20.7089	-8.55088	10.3539	14.1027	5591.16	5627.98	5628.95	5629.83	5629.94	5630.25	5630.71	5661.78	5662.66	11281.2	11281.2	11281.3	11281.4	11281.4	11281.7
479	13.9834	-11308.7	-5710.62	-5660.58	-5642.17	-5638.9	-59.9843	-23.6502	-22.4838	-21.597	-21.4874	-21.179	-20.7032	-8.56264	10.2143	13.9834	5591.44	5627.97	5628.94	5629.83	5629.94	5630.24	5630.72	5661.64	5662.52	11281.2	11281.2	11281.3	11281.4	11281.4	11281.7
480	13.8653	-11308.7	-5710.33	-5660.6	-5642.32	-5639.02	-59.7049	-23.6594	-22.4887	-21.597	-21.4874	-21.1817	-20.6974	-8.57446	10.0759	13.8653	5591.72	5627.96	5628.94	5629.83	5629.94	5630.24	5630.72	5661.5	5662.39	11281.2	11281.2	11281.3	11281.4	11281.4	11281.7
481	13.7484	-11308.7	-5710.05	-5660.62	-5642.46	-5639.14	-59.428	-23.6685	-22.4936	-21.597	-21.4874	-21.1843	-20.6917	-8.58635	9.93865	13.7484	5592	5627.96	5628.93	5629.83	5629.94	5630.24	5630.73	5661.37	5662.26	11281.2	11281.2	11281.3	11281.4	11281.4	11281.7
482	13.6327	-11308.7	-5709.77	-5660.64	-5642.6	-5639.26	-59.1535	-23.6777	-22.4985	-21.5971	-21.4874	-21.1868	-20.6858	-8.59831	9.8026	13.6327	5592.27	5627.95	5628.93	5629.83	5629.94	5630.23	5630.74	5661.23	5662.12	11281.2	11281.2	11281.3	11281.4	11281.4	11281.7
483	13.5181	-11308.7	-5709.49	-5660.66	-5642.74	-5639.37	-58.8813	-23.6869	-22.5034	-21.5971	-21.4874	-21.1893	-20.68	-8.61033	9.66771	13.5181	5592.54	5627.94	5628.92	5629.83	5629.94	5630.23	5630.74	5661.09	5661.99	11281.2	11281.2	11281.3	11281.4	11281.4	11281.7
484	13.4047	-11308.7	-5709.22	-5660.67	-5642.87	-5639.49	-58.6114	-23.696	-22.5083	-21.5971	-21.4874	-21.1918	-20.6741	-8.62241	9.53396	13.4047	5592.81	5627.93	5628.92	5629.83	5629.94	5630.23	5630.75	5660.96	5661.86	11281.2	11281.2	11281.3	11281.4	11281.4	11281.7
485	13.2924	-11308.7	-5708.94	-5660.69	-5643.01	-5639.6	-58.3438	-23.7052	-22.5131	-21.5971	-21.4874	-21.1942	-20.6682	-8.63455	9.40135	13.2924	5593.08	5627.93	5628.91	5629.83	5629.94	5630.23	5630.75	5660.83	5661.73	11281.2	11281.2	11281.3	11281.4	11281.4	11281.7
486	13.1813	-11308.7	-5708.67	-5660.71	-5643.15	-5639.72	-58.0785	-23.7143	-22.518	-21.5971	-21.4874	-21.1966	-20.6622	-8.64675	9.26986	13.1813	5593.35	5627.92	5628.91	5629.83	5629.94	5630.22	5630.76	5660.7	5661.6	11281.2	11281.2	11281.3	11281.4	11281.4	11281.7
487	13.0713	-11308.7	-5708.4	-5660.73	-5643.28	-5639.83	-57.8155	-23.7235	-22.5229	-21.5971	-21.4874	-21.199	-20.6563	-8.65901	9.13948	13.0713	5593.61	5627.91	5628.9	5629.83	5629.94	5630.22	5630.77	5660.57	5661.48	11281.2	11281.2	11281.3	11281.4	11281.4	11281.7
488	12.9624	-11308.7	-5708.14	-5660.75	-5643.41	-5639.94	-57.5547	-23.7326	-22.5277	-21.5971	-21.4874	-21.2013	-20.6502	-8.67133	9.01021	12.9624	5593.87	5627.9	5628.9	5629.83	5629.94	5630.22	5630.77	5660.44	5661.35	11281.2	11281.2	11281.3	11281.4	11281.4	11281.7
489	12.8547	-11308.7	-5707.87	-5660.77	-5643.55	-5640.05	-57.2961	-23.7418	-22.5326	-21.5971	-21.4874	-21.2036	-20.6442	-8.6837	8.88202	12.8547	5594.13	5627.89	5628.89	5629.83	5629.94	5630.22	5630.78	5660.31	5661.23	11281.2	11281.2	11281.3	11281.4	11281.4	11281.7
490	12.748	-11308.7	-5707.61	-5660.79	-5643.68	-5640.16	-57.0397	-23.7509	-22.5374	-21.5971	-21.4874	-21.2058	-20.6381	-8.69613	8.75491	12.748	5594.38	5627.89	5628.89	5629.83	5629.94	5630.22	5630.78	5660.18	5661.1	11281.2	11281.2	11281.3	11281.4	11281.4	11281.7
491	12.6423	-11308.7	-5707.35	-5660.81	-5643.81	-5640.26	-56.7855	-23.7601	-22.5423	-21.5971	-21.4874	-21.2081	-20.632	-8.70861	8.62887	12.6423	5594.64	5627.88	5628.88	5629.83	5629.94	5630.21	5630.79	5660.06	5660.98	11281.2	11281.2	11281.3	11281.4	11281.4	11281.7
492	12.5378	-11308.7	-5707.09	-5660.83	-5643.94	-5640.37	-56.5334	-23.7692	-22.5471	-21.5971	-21.4874	-21.2102	-20.6258	-8.72114	8.50388	12.5378	5594.89	5627.87	5628.88	5629.83	5629.94	5630.21	5630.8	5659.93	5660.86	11281.2	11281.2	11281.3	11281.4	11281.4	11281.7
493	12.4343	-11308.7	-5706.84	-5660.85	-5644.07	-5640.47	-56.2835	-23.7783	-22.5519	-21.5972	-21.4874	-21.2124	-20.6196	-8.73372	8.37994	12.4343	5595.14	5627.86	5628.87	5629.83	5629.94	5630.21	5630.8	5659.81	5660.74	11281.2	11281.2	11281.3	11281.4	11281.4	11281.7
494	12.3318	-11308.7	-5706.58	-5660.87	-5644.19	-5640.58	-56.0357	-23.7875	-22.5568	-21.5972	-21.4874	-21.2145	-20.6134	-8.74635	8.25703	12.3318	5595.39	5627.86	5628.87	5629.83	5629.94	5630.21	5630.81	5659.68	5660.62	11281.2	11281.2	11281.3	11281.4	11281.4	11281.7
495	12.2304	-11308.7	-5706.33	-5660.89	-5644.32	-5640.68	-55.7899	-23.7966	-22.5616	-21.5972	-21.4874	-21.2166	-20.6071	-8.75903	8.13514	12.2304	5595.63	5627.85	5628.86	5629.83	5629.94	5630.2	5630.81	5659.56	5660.5	11281.2	11281.2	11281.3	11281.4	11281.4	11281.7
496	12.1299	-11308.7	-5706.08	-5660.91	-5644.44	-5640.78	-55.5462	-23.8057	-22.5664	-21.5972	-21.4874	-21.2186	-20.6008	-8.77176	8.01427	12.1299	5595.88	5627.84	5628.86	5629.83	5629.94	5630.2	5630.82	5659.44	5660.38	11281.2	11281.2	11281.3	11281.4	11281.4	11281.7
497	12.0305	-11308.7	-5705.83	-5660.93	-5644.57	-5640.88	-55.3046	-23.8148	-22.5712	-21.5972	-21.4874	-21.2206	-20.5944	-8.78453	7.8944	12.0305	5596.12	5627.83	5628.85	5629.83	5629.94	5630.2	5630.83	5659.32	5660.27	11281.2	11281.2	11281.3	11281.4	11281.4	11281.6
498	11.9321	-11308.7	-5705.59	-5660.95	-5644.69	-5640.98	-55.065	-23.824	-22.576	-21.5972	-21.4874	-21.2226	-20.588	-8.79734	7.77553	11.9321	5596.36	5627.83	5628.85	5629.83	5629.94	5630.2	5630.83	5659.2	5660.15	11281.2	11281.2	11281.3	11281.4	11281.4	11281.6
499	11.8347	-11308.7	-5705.34	-5660.97	-5644.81	-5641.08	-54.8273	-23.8331	-22.5807	-21.5972	-21.4874	-21.2245	-20.5816	-8.8102	7.65764	11.8347	5596.6	5627.82	5628.84	5629.83	5629.94	5630.2	5630.84	5659.08	5660.04	11281.2	11281.2	11281.3	11281.4	11281.4	11281.6
500	11.7382	-11308.7	-5705.1	-5661	-5644.93	-5641.18	-54.5917	-23.8422	-22.5855	-21.5972	-21.4874	-21.2265	-20.5752	-8.8231	7.54072	11.7382	5596.83	5627.81	5628.84	5629.83	5629.94	5630.19	5630.85	5658.97	5659.92	11281.2	11281.2	11281.3	11281.4	11281.4	11281.6
501	11.6427	-11308.7	-5704.86	-5661.02	-5645.05	-5641.28	-54.3581	-23.8513	-22.5903	-21.5972	-21.4874	-21.2283	-20.5687	-8.83603	7.42476	11.6427	5597.07	5627.8	5628.83	5629.83	5629.94	5630.19	5630.85	5658.85	5659.81	11281.2	11281.2	11281.3	11281.4	11281.4	11281.6
502	11.5481	-11308.7	-5704.62	-5661.04	-5645.17	-5641.37	-54.1263	-23.8604	-22.595	-21.5972	-21.4874	-21.2302	-20.5621	-8.84901	7.30976	11.5481	5597.3	5627.8	5628.83	5629.83	5629.94	5630.19	5630.86	5658.74	5659.7	11281.2	11281.2	11281.3	11281.4	11281.4	11281.6
503	11.4545	-11308.7	-5704.38	-5661.06	-5645.29	-5641.47	-53.8966	-23.8694	-22.5998	-21.5972	-21.4874	-21.232	-20.5556	-8.86203	7.1957	11.4545	5597.53	5627.79	5628.82	5629.83	5629.94	5630.19	5630.87	5658.62	5659.59	11281.2	11281.2	11281.3	11281.4	11281.4	11281.6
504	11.3619	-11308.7	-5704.15	-5661.08	-5645.41	-5641.56	-53.6687	-23.8785	-22.6045	-21.5972	-21.4874	-21.2339	-20.549	-8.87508	7.08258	11.3619	5597.76	5627.78	5628.82	5629.83	5629.94	5630.19	5630.87	5658.51	5659.48	11281.2	11281.2	11281.3	11281.4	11281.4	11281.6
505	11.2701	-11308.7	-5703.92	-5661.1	-5645.52	-5641.65	-53.4427	-23.8876	-22.6093	-21.5972	-21.4874	-21.2356	-20.5423	-8.88816	6.97038	11.2701	5597.98	5627.77	5628.81	5629.83	5629.94	5630.19	5630.88	5658.4	5659.37	11281.2	11281.2	11281.3	11281.4	11281.4	11281.6
506	11.1793	-11308.6	-5703.69	-5661.12	-5645.64	-5641.74	-53.2186	-23.8967	-22.614	-21.5973	-21.4874	-21.2374	-20.5356	-8.90128	6.8591	11.1793	5598.21	5627.77	5628.81	5629.83	5629.94	5630.18	5630.89	5658.29	5659.26	11281.2	11281.2	11281.3	11281.4	11281.4	11281.6
507	11.0893	-11308.6	-5703.46	-5661.14	-5645.75	-5641.84	-52.9964	-23.9057	-22.6187	-21.5973	-21.4874	-21.2391	-20.5289	-8.91444	6.74873	11.0893	5598.43	5627.76	5628.81	5629.83	5629.94	5630.18	5630.89	5658.18	5659.16	11281.2	11281.2	11281.3	11281.4	11281.4	11281.6
508	11.0003	-11308.6	-5703.23	-5661.16	-5645.87	-5641.93	-52.7759	-23.9148	-22.6234	-21.5973	-21.4874	-21.2408	-20.5221	-8.92762	6.63925	11.0003	5598.65	5627.75	5628.8	5629.83	5629.94	5630.18	5630.9	5658.07	5659.05	11281.2	11281.2	11281.3	11281.4	11281.4	11281.6
509	10.9121	-11308.6	-5703.01	-5661.19	-5645.98	-5642.01	-52.5573	-23.9238	-22.6281	-21.5973	-21.4874	-21.2425	-20.5153	-8.94084	6.53066	10.9121	5598.87	5627.74	5628.8	5629.83	5629.94	5630.18	5630.91	5657.96	5658.94	11281.2	11281.2	11281.3	11281.4	11281.4	11281.6
510	10.8248	-11308.6	-5702.78	-5661.21	-5646.09	-5642.1	-52.3406	-23.9329	-22.6328	-21.5973	-21.4874	-21.2441	-20.5085	-8.95409	6.42296	10.8248	5599.08	5627.74	5628.79	5629.83	5629.94	5630.18	5630.91	5657.85	5658.84	11281.2	11281.2	11281.3	11281.4	11281.4	11281.6
511	10.7384	-11308.6	-5702.56	-5661.23	-5646.2	-5642.19	-52.1256	-23.9419	-22.6375	-21.5973	-21.4874	-21.2458	-20.5016	-8.96736	6.31612	10.7384	5599.3	5627.73	5628.79	5629.83	5629.94	5630.18	5630.92	5657.74	5658.74	11281.2	11281.2	11281.3	11281.4	11281.4	11281.6
512	10.6528	-11308.6	-5702.34	-5661.25	-5646.31	-5642.28	-51.9123	-23.9509	-22.6422	-21.5973	-21.4874	-21.2474	-20.4947	-8.98066	6.21015	10.6528	5599.51	5627.72	5628.78	5629.83	5629.94	5630.17	5630.93	5657.64	5658.63	11281.2	11281.2	11281.3	11281.4	11281.4	11281.6
513	10.5681	-11308.6	-5702.12	-5661.27	-5646.42	-5642.36	-51.7008	-23.9599	-22.6468	-21.5973	-21.4874	-21.2489	-20.4877	-8.99399	6.10503	10.5681	5599.72	5627.71	5628.78	5629.83	5629.94	5630.17	5630.93	5657.53	5658.53	11281.2	11281.2	11281.3	11281.4	11281.4	11281.6
514	10.4842	-11308.6	-5701.9	-5661.29	-5646.53	-5642.45	-51.4911	-23.9689	-22.6515	-21.5973	-21.4874	-21.2505	-20.4807	-9.00734	6.00076	10.4842	5599.93	5627.71	5628.77	5629.83	5629.94	5630.17	5630.94	5657.43	5658.43	11281.2	11281.2	11281.3	11281.4	11281.4	11281.6
515	10.4012	-11308.6	-5701.69	-5661.32	-5646.64	-5642.53	-51.2831	-23.9779	-22.6562	-21.5973	-21.4874	-21.252	-20.4737	-9.02072	5.89732	10.4012	5600.14	5627.7	5628.77	5629.83	5629.94	5630.17	5630.95	5657.32	5658.33	11281.2	11281.2	11281.3	11281.4	11281.4	11281.6
516	10.3189	-11308.6	-5701.48	-5661.34	-5646.75	-5642.61	-51.0767	-23.9869	-22.6608	-21.5973	-21.4874	-21.2535	-20.4666	-9.03412	5.79472	10.3189	5600.35	5627.69	5628.76	5629.83	5629.94	5630.17	5630.95	5657.22	5658.23	11281.2	11281.2	11281.3	11281.4	11281.4	11281.6
517	10.2375	-11308.6	-5701.26	-5661.36	-5646.85	-5642.69	-50.8721	-23.9959	-22.6654	-21.5973	-21.4874	-21.255	-20.4595	-9.04755	5.69294	10.2375	5600.55	5627.68	5628.76	5629.83	5629.94	5630.17	5630.96	5657.12	5658.13	11281.2	11281.2	11281.3	11281.4	11281.4	11281.6
518	10.1569	-11308.6	-5701.05	-5661.38	-5646.96	-5642.78	-50.6692	-24.0049	-22.6701	-21.5973	-21.4874	-21.2565	-20.4523	-9.06099	5.59197	10.1569	5600.75	5627.68	5628.75	5629.83	5629.94	5630.16	5630.97	5657.02	5658.04	11281.2	11281.2	11281.3	11281.4	11281.4	11281.6
519	10.077	-11308.6	-5700.85	-5661.4	-5647.06	-5642.86	-50.4679	-24.0139	-22.6747	-21.5974	-21.4874	-21.2579	-20.4451	-9.07445	5.4918	10.077	5600.96	5627.67	5628.75	5629.83	5629.94	5630.16	5630.98	5656.92	5657.94	11281.2	11281.2	11281.3	11281.4	11281.4	11281.6
520	9.99799	-11308.6	-5700.64	-5661.43	-5647.16	-5642.93	-50.2682	-24.0228	-22.6793	-21.5974	-21.4874	-21.2593	-20.4379	-9.08794	5.39244	9.99799	5601.16	5627.66	5628.74	5629.83	5629.94	5630.16	5630.98	5656.82	5657.84	11281.2	11281.2	11281.3	11281.4	11281.4	11281.6
521	9.91971	-11308.6	-5700.43	-5661.45	-5647.27	-5643.01	-50.0702	-24.0318	-22.6839	-21.5974	-21.4874	-21.2607	-20.4306	-9.10144	5.29386	9.91971	5601.35	5627.65	5628.74	5629.83	5629.94	5630.16	5630.99	5656.72	5657.75	11281.2	11281.2	11281.3	11281.4	11281.4	11281.6
522	9.84219	-11308.6	-5700.23	-5661.47	-5647.37	-5643.09	-49.8737	-24.0407	-22.6885	-21.5974	-21.4874	-21.2621	-20.4233	-9.11496	5.19607	9.84219	5601.55	5627.65	5628.74	5629.83	5629.94	5630.16	5631	5656.62	5657.65	11281.2	11281.2	11281.3	11281.4	11281.4	11281.6
523	9.76544	-11308.6	-5700.03	-5661.49	-5647.47	-5643.17	-49.6789	-24.0496	-22.6931	-21.5974	-21.4874	-21.2635	-20.4159	-9.12849	5.09905	9.76544	5601.75	5627.64	5628.73	5629.83	5629.94	5630.16	5631.01	5656.53	5657.56	11281.2	11281.2	11281.3	11281.4	11281.4	11281.6
524	9.68944	-11308.6	-5699.83	-5661.51	-5647.57	-5643.24	-49.4857	-24.0586	-22.6977	-21.5974	-21.4874	-21.2648	-20.4085	-9.14204	5.0028	9.68944	5601.94	5627.63	5628.73	5629.83	5629.94	5630.16	5631.01	5656.43	5657.47	11281.2	11281.2	11281.3	11281.4	11281.4	11281.6
525	9.61418	-11308.6	-5699.63	-5661.54	-5647.67	-5643.32	-49.294	-24.0675	-22.7022	-21.5974	-21.4874	-21.2662	-20.4011	-9.1556	4.90731	9.61418	5602.13	5627.63	5628.72	5629.83	5629.94	5630.16	5631.02	5656.33	5657.37	11281.2	11281.2	11281.3	11281.4	11281.4	11281.6
526	9.53965	-11308.6	-5699.43	-5661.56	-5647.77	-5643.39	-49.1039	-24.0764	-22.7068	-21.5974	-21.4874	-21.2675	-20.3936	-9.16918	4.81257	9.53965	5602.32	5627.62	5628.72	5629.83	5629.94	5630.15	5631.03	5656.24	5657.28	11281.2	11281.2	11281.3	11281.4	11281.4	11281.6
527	9.46585	-11308.6	-5699.23	-5661.58	-5647.87	-5643.47	-48.9153	-24.0852	-22.7114	-21.5974	-21.4874	-21.2687	-20.386	-9.18277	4.71858	9.46585	5602.51	5627.61	5628.71	5629.83	5629.94	5630.15	5631.04	5656.15	5657.19	11281.2	11281.2	11281.3	11281.4	11281.4	11281.6
528	9.39277	-11308.6	-5699.04	-5661.6	-5647.96	-5643.54	-48.7282	-24.0941	-22.7159	-21.5974	-21.4874	-21.27	-20.3785	-9.19637	4.62533	9.39277	5602.7	5627.6	5628.71	5629.83	5629.94	5630.15	5631.04	5656.05	5657.1	11281.2	11281.2	11281.3	11281.4	11281.4	11281.6
529	9.3204	-11308.6	-5698.85	-5661.63	-5648.06	-5643.61	-48.5427	-24.103	-22.7204	-21.5974	-21.4874	-21.2713	-20.3708	-9.20998	4.5328	9.3204	5602.88	5627.6	5628.7	5629.83	5629.94	5630.15	5631.05	5655.96	5657.01	11281.2	11281.2	11281.3	11281.4	11281.4	11281.6
530	9.24873	-11308.6	-5698.65	-5661.65	-5648.16	-5643.69	-48.3586	-24.1118	-22.725	-21.5974	-21.4874	-21.2725	-20.3632	-9.2236	4.441	9.24873	5603.07	5627.59	5628.7	5629.83	5629.94	5630.15	5631.06	5655.87	5656.92	11281.2	11281.2	11281.3	11281.4	11281.4	11281.6
531	9.17776	-11308.6	-5698.46	-5661.67	-5648.25	-5643.76	-48.176	-24.1207	-22.7295	-21.5974	-21.4874	-21.2737	-20.3555	-9.23723	4.34992	9.17776	5603.25	5627.58	5628.69	5629.83	5629.94	5630.15	5631.07	5655.78	5656.84	11281.2	11281.2	11281.3	11281.4	11281.4	11281.6
532	9.10747	-11308.6	-5698.28	-5661.69	-5648.35	-5643.83	-47.9949	-24.1295	-22.734	-21.5974	-21.4874	-21.2749	-20.3477	-9.25086	4.25955	9.10747	5603.43	5627.57	5628.69	5629.83	5629.94	5630.15	5631.07	5655.69	5656.75	11281.2	11281.2	11281.3	11281.4	11281.4	11281.6
533	9.03787	-11308.6	-5698.09	-5661.72	-5648.44	-5643.9	-47.8153	-24.1383	-22.7385	-21.5974	-21.4874	-21.2761	-20.3399	-9.2645	4.16989	9.03787	5603.61	5627.57	5628.69	5629.83	5629.94	5630.15	5631.08	5655.6	5656.66	11281.2	11281.2	11281.3	11281.4	11281.4	11281.6
534	8.96894	-11308.6	-5697.9	-5661.74	-5648.53	-5643.96	-47.6371	-24.1472	-22.743	-21.5975	-21.4874	-21.2773	-20.3321	-9.27815	4.08092	8.96894	5603.79	5627.56	5628.68	5629.83	5629.94	5630.14	5631.09	5655.51	5656.58	11281.2	11281.2	11281.3	11281.4	11281.4	11281.6
535	8.90068	-11308.6	-5697.72	-5661.76	-5648.62	-5644.03	-47.4604	-24.156	-22.7475	-21.5975	-21.4874	-21.2784	-20.3242	-9.29181	3.99264	8.90068	5603.96	5627.55	5628.68	5629.83	5629.94	5630.14	5631.1	5655.42	5656.49	11281.2	11281.2	11281.3	11281.4	11281.4	11281.6
536	8.83307	-11308.6	-5697.53	-5661.79	-5648.72	-5644.1	-47.285	-24.1647	-22.752	-21.5975	-21.4874	-21.2795	-20.3163	-9.30546	3.90504	8.83307	5604.14	5627.55	5628.67	5629.83	5629.94	5630.14	5631.11	5655.33	5656.41	11281.2	11281.2	11281.3	11281.4	11281.4	11281.6
537	8.76612	-11308.6	-5697.35	-5661.81	-5648.81	-5644.17	-47.1111	-24.1735	-22.7564	-21.5975	-21.4874	-21.2807	-20.3084	-9.31912	3.81812	8.76612	5604.31	5627.54	5628.67	5629.83	5629.94	5630.14	5631.11	5655.24	5656.32	11281.2	11281.2	11281.3	11281.4	11281.4	11281.6
538	8.69981	-11308.6	-5697.17	-5661.83	-5648.9	-5644.23	-46.9385	-24.1823	-22.7609	-21.5975	-21.4874	-21.2818	-20.3004	-9.33279	3.73188	8.69981	5604.49	5627.53	5628.66	5629.83	5629.94	5630.14	5631.12	5655.16	5656.24	11281.2	11281.2	11281.3	11281.4	11281.4	11281.6
539	8.63414	-11308.6	-5696.99	-5661.85	-5648.99	-5644.3	-46.7674	-24.191	-22.7654	-21.5975	-21.4874	-21.2828	-20.2923	-9.34645	3.6463	8.63414	5604.66	5627.52	5628.66	5629.83	5629.94	5630.14	5631.13	5655.07	5656.16	11281.2	11281.2	11281.3	11281.4	11281.4	11281.6
540	8.56911	-11308.6	-5696.81	-5661.88	-5649.08	-5644.36	-46.5976	-24.1998	-22.7698	-21.5975	-21.4874	-21.2839	-20.2842	-9.36012	3.56137	8.56911	5604.83	5627.52	5628.65	5629.83	5629.94	5630.14	5631.14	5654.99	5656.08	11281.2	11281.2	11281.3	11281.4	11281.4	11281.6
541	8.50469	-11308.6	-5696.64	-5661.9	-5649.16	-5644.43	-46.4291	-24.2085	-22.7742	-21.5975	-21.4874	-21.285	-20.2761	-9.37378	3.4771	8.50469	5604.99	5627.51	5628.65	5629.83	5629.94	5630.14	5631.15	5654.9	5655.99	11281.2	11281.2	11281.3	11281.4	11281.4	11281.6
542	8.4409	-11308.6	-5696.46	-5661.92	-5649.25	-5644.49	-46.262	-24.2172	-22.7787	-21.5975	-21.4874	-21.286	-20.2679	-9.38745	3.39348	8.4409	5605.16	5627.5	5628.65	5629.83	5629.94	5630.14	5631.15	5654.82	5655.91	11281.2	11281.2	11281.3	11281.4	11281.4	11281.6
543	8.37771	-11308.6	-5696.29	-5661.94	-5649.34	-5644.55	-46.0963	-24.2259	-22.7831	-21.5975	-21.4874	-21.287	-20.2597	-9.40111	3.31049	8.37771	5605.33	5627.49	5628.64	5629.83	5629.94	5630.13	5631.16	5654.74	5655.83	11281.2	11281.2	11281.3	11281.4	11281.4	11281.6
544	8.31513	-11308.6	-5696.12	-5661.97	-5649.43	-5644.61	-45.9318	-24.2346	-22.7875	-21.5975	-21.4874	-21.2881	-20.2514	-9.41477	3.22814	8.31513	5605.49	5627.49	5628.64	5629.83	5629.94	5630.13	5631.17	5654.65	5655.75	11281.2	11281.2	11281.3	11281.4	11281.4	11281.6
545	8.25315	-11308.6	-5695.94	-5661.99	-5649.51	-5644.68	-45.7687	-24.2433	-22.7919	-21.5975	-21.4874	-21.2891	-20.2431	-9.42843	3.14642	8.25315	5605.66	5627.48	5628.63	5629.83	5629.94	5630.13	5631.18	5654.57	5655.68	11281.2	11281.2	11281.3	11281.4	11281.4	11281.6
546	8.19176	-11308.6	-5695.77	-5662.01	-5649.6	-5644.74	-45.6069	-24.2519	-22.7963	-21.5975	-21.4874	-21.29	-20.2347	-9.44208	3.06532	8.19176	5605.82	5627.47	5628.63	5629.83	5629.94	5630.13	5631.19	5654.49	5655.6	11281.2	11281.2	11281.3	11281.4	11281.4	11281.6
547	8.13096	-11308.6	-5695.61	-5662.04	-5649.68	-5644.8	-45.4463	-24.2606	-22.8007	-21.5975	-21.4874	-21.291	-20.2263	-9.45573	2.98484	8.13096	5605.98	5627.47	5628.62	5629.83	5629.94	5630.13	5631.2	5654.41	5655.52	11281.2	11281.2	11281.3	11281.4	11281.4	11281.6
548	8.07073	-11308.6	-5695.44	-5662.06	-5649.76	-5644.86	-45.2871	-24.2692	-22.8051	-21.5975	-21.4874	-21.292	-20.2179	-9.46938	2.90497	8.07073	5606.14	5627.46	5628.62	5629.83	5629.94	5630.13	5631.2	5654.33	5655.44	11281.2	11281.2	11281.3	11281.4	11281.4	11281.6
549	8.01108	-11308.6	-5695.27	-5662.08	-5649.85	-5644.92	-45.1291	-24.2778	-22.8094	-21.5975	-21.4874	-21.2929	-20.2094	-9.48302	2.82571	8.01108	5606.29	5627.45	5628.61	5629.83	5629.94	5630.13	5631.21	5654.25	5655.37	11281.2	11281.2	11281.3	11281.4	11281.4	11281.6
550	7.95199	-11308.6	-5695.11	-5662.1	-5649.93	-5644.97	-44.9723	-24.2864	-22.8138	-21.5976	-21.4874	-21.2939	-20.2008	-9.49665	2.74704	7.95199	5606.45	5627.45	5628.61	5629.83	5629.94	5630.13	5631.22	5654.17	5655.29	11281.2	11281.2	11281.3	11281.4	11281.4	11281.6
551	7.89346	-11308.6	-5694.94	-5662.13	-5650.01	-5645.03	-44.8168	-24.295	-22.8181	-21.5976	-21.4874	-21.2948	-20.1923	-9.51027	2.66897	7.89346	5606.61	5627.44	5628.61	5629.83	5629.94	5630.13	5631.23	5654.1	5655.22	11281.2	11281.2	11281.3	11281.4	11281.4	11281.6
552	7.83549	-11308.6	-5694.78	-5662.15	-5650.09	-5645.09	-44.6626	-24.3036	-22.8225	-21.5976	-21.4874	-21.2957	-20.1836	-9.52389	2.59149	7.83549	5606.76	5627.43	5628.6	5629.83	5629.94	5630.13	5631.24	5654.02	5655.14	11281.2	11281.2	11281.3	11281.4	11281.4	11281.6
553	7.77807	-11308.6	-5694.62	-5662.17	-5650.17	-5645.15	-44.5095	-24.3122	-22.8268	-21.5976	-21.4874	-21.2966	-20.1749	-9.53749	2.51459	7.77807	5606.91	5627.42	5628.6	5629.83	5629.94	5630.12	5631.25	5653.94	5655.07	11281.2	11281.2	11281.3	11281.4	11281.4	11281.6
554	7.72119	-11308.6	-5694.46	-5662.2	-5650.25	-5645.2	-44.3577	-24.3207	-22.8311	-21.5976	-21.4874	-21.2975	-20.1662	-9.55109	2.43827	7.72119	5607.07	5627.42	5628.59	5629.83	5629.94	5630.12	5631.26	5653.86	5655	11281.2	11281.2	11281.3	11281.4	11281.4	11281.6
555	7.66485	-11308.6	-5694.3	-5662.22	-5650.33	-5645.26	-44.207	-24.3292	-22.8354	-21.5976	-21.4874	-21.2983	-20.1574	-9.56468	2.36252	7.66485	5607.22	5627.41	5628.59	5629.83	5629.94	5630.12	5631.26	5653.79	5654.92	11281.2	11281.2	11281.3	11281.4	11281.4	11281.6
556	7.60904	-11308.6	-5694.14	-5662.24	-5650.41	-5645.31	-44.0576	-24.3378	-22.8397	-21.5976	-21.4874	-21.2992	-20.1486	-9.57825	2.28734	7.60904	5607.37	5627.4	5628.58	5629.83	5629.94	5630.12	5631.27	5653.71	5654.85	11281.2	11281.2	11281.3	11281.4	11281.4	11281.6
557	7.55375	-11308.6	-5693.98	-5662.27	-5650.49	-5645.37	-43.9093	-24.3463	-22.844	-21.5976	-21.4874	-21.3001	-20.1398	-9.59182	2.21272	7.55375	5607.51	5627.4	5628.58	5629.83	5629.94	5630.12	5631.28	5653.64	5654.78	11281.2	11281.2	11281.3	11281.4	11281.4	11281.6
558	7.49898	-11308.6	-5693.83	-5662.29	-5650.57	-5645.42	-43.7622	-24.3548	-22.8483	-21.5976	-21.4874	-21.3009	-20.1309	-9.60537	2.13866	7.49898	5607.66	5627.39	5628.58	5629.83	5629.94	5630.12	5631.29	5653.57	5654.71	11281.2	11281.2	11281.3	11281.4	11281.4	11281.6
559	7.44473	-11308.6	-5693.67	-5662.31	-5650.65	-5645.47	-43.6163	-24.3632	-22.8526	-21.5976	-21.4874	-21.3017	-20.1219	-9.61891	2.06515	7.44473	5607.81	5627.38	5628.57	5629.83	5629.94	5630.12	5631.3	5653.49	5654.64	11281.2	11281.2	11281.3	11281.4	11281.4	11281.5
560	7.39099	-11308.6	-5693.52	-5662.33	-5650.72	-5645.53	-43.4715	-24.3717	-22.8569	-21.5976	-21.4874	-21.3025	-20.1129	-9.63244	1.99219	7.39099	5607.95	5627.38	5628.57	5629.83	5629.94	5630.12	5631.31	5653.42	5654.57	11281.2	11281.2	11281.3	11281.4	11281.4	11281.5
561	7.33775	-11308.6	-5693.36	-5662.36	-5650.8	-5645.58	-43.3279	-24.3801	-22.8611	-21.5976	-21.4874	-21.3034	-20.1038	-9.64595	1.91977	7.33775	5608.1	5627.37	5628.56	5629.83	5629.94	5630.12	5631.32	5653.35	5654.5	11281.2	11281.2	11281.3	11281.4	11281.4	11281.5
562	7.28501	-11308.6	-5693.21	-5662.38	-5650.88	-5645.63	-43.1854	-24.3886	-22.8654	-21.5976	-21.4874	-21.3042	-20.0947	-9.65945	1.84789	7.28501	5608.24	5627.36	5628.56	5629.83	5629.94	5630.12	5631.33	5653.27	5654.43	11281.2	11281.2	11281.3	11281.4	11281.4	11281.5
563	7.23276	-11308.6	-5693.06	-5662.4	-5650.95	-5645.68	-43.044	-24.397	-22.8696	-21.5976	-21.4874	-21.3049	-20.0856	-9.67293	1.77654	7.23276	5608.38	5627.36	5628.55	5629.83	5629.94	5630.12	5631.34	5653.2	5654.36	11281.2	11281.2	11281.3	11281.4	11281.4	11281.5
564	7.181	-11308.6	-5692.91	-5662.43	-5651.03	-5645.73	-42.9037	-24.4054	-22.8739	-21.5976	-21.4874	-21.3057	-20.0764	-9.6864	1.70572	7.181	5608.52	5627.35	5628.55	5629.83	5629.94	5630.12	5631.35	5653.13	5654.29	11281.2	11281.2	11281.3	11281.4	11281.4	11281.5
565	7.12972	-11308.6	-5692.76	-5662.45	-5651.1	-5645.78	-42.7646	-24.4137	-22.8781	-21.5976	-21.4874	-21.3065	-20.0672	-9.69985	1.63542	7.12972	5608.66	5627.34	5628.55	5629.83	5629.94	5630.11	5631.35	5653.06	5654.22	11281.2	11281.2	11281.3	11281.4	11281.4	11281.5
566	7.07892	-11308.6	-5692.62	-5662.47	-5651.17	-5645.83	-42.6265	-24.4221	-22.8823	-21.5976	-21.4874	-21.3072	-20.0579	-9.71328	1.56564	7.07892	5608.8	5627.33	5628.54	5629.83	5629.94	5630.11	5631.36	5652.99	5654.16	11281.2	11281.2	11281.3	11281.4	11281.4	11281.5
567	7.02859	-11308.6	-5692.47	-5662.49	-5651.25	-5645.88	-42.4895	-24.4305	-22.8865	-21.5976	-21.4874	-21.308	-20.0485	-9.7267	1.49637	7.02859	5608.93	5627.33	5628.54	5629.83	5629.94	5630.11	5631.37	5652.92	5654.09	11281.2	11281.2	11281.3	11281.4	11281.4	11281.5
568	6.97873	-11308.5	-5692.33	-5662.52	-5651.32	-5645.93	-42.3536	-24.4388	-22.8907	-21.5976	-21.4874	-21.3087	-20.0392	-9.7401	1.42761	6.97873	5609.07	5627.32	5628.53	5629.83	5629.94	5630.11	5631.38	5652.85	5654.03	11281.2	11281.2	11281.3	11281.4	11281.4	11281.5
569	6.92933	-11308.5	-5692.18	-5662.54	-5651.39	-5645.98	-42.2188	-24.4471	-22.8949	-21.5977	-21.4874	-21.3095	-20.0297	-9.75348	1.35936	6.92933	5609.21	5627.31	5628.53	5629.83	5629.94	5630.11	5631.39	5652.79	5653.96	11281.2	11281.2	11281.3	11281.4	11281.4	11281.5
570	6.88039	-11308.5	-5692.04	-5662.56	-5651.46	-5646.03	-42.085	-24.4554	-22.8991	-21.5977	-21.4874	-21.3102	-20.0203	-9.76684	1.2916	6.88039	5609.34	5627.31	5628.53	5629.83	5629.94	5630.11	5631.4	5652.72	5653.9	11281.2	11281.2	11281.3	11281.4	11281.4	11281.5
571	6.8319	-11308.5	-5691.9	-5662.59	-5651.54	-5646.07	-41.9522	-24.4637	-22.9033	-21.5977	-21.4874	-21.3109	-20.0107	-9.78018	1.22434	6.8319	5609.47	5627.3	5628.52	5629.83	5629.94	5630.11	5631.41	5652.65	5653.83	11281.2	11281.2	11281.3	11281.4	11281.4	11281.5
572	6.78386	-11308.5	-5691.75	-5662.61	-5651.61	-5646.12	-41.8205	-24.472	-22.9074	-21.5977	-21.4874	-21.3116	-20.0012	-9.7935	1.15757	6.78386	5609.6	5627.29	5628.52	5629.83	5629.94	5630.11	5631.42	5652.58	5653.77	11281.2	11281.2	11281.3	11281.4	11281.4	11281.5
573	6.73626	-11308.5	-5691.61	-5662.63	-5651.68	-5646.17	-41.6899	-24.4802	-22.9116	-21.5977	-21.4874	-21.3123	-19.9915	-9.8068	1.09129	6.73626	5609.73	5627.29	5628.51	5629.83	5629.94	5630.11	5631.43	5652.52	5653.7	11281.2	11281.2	11281.3	11281.4	11281.4	11281.5
574	6.6891	-11308.5	-5691.47	-5662.65	-5651.75	-5646.21	-41.5602	-24.4885	-22.9157	-21.5977	-21.4874	-21.313	-19.9819	-9.82008	1.02549	6.6891	5609.86	5627.28	5628.51	5629.83	5629.94	5630.11	5631.44	5652.45	5653.64	11281.2	11281.2	11281.3	11281.4	11281.4	11281.5
575	6.64237	-11308.5	-5691.34	-5662.68	-5651.81	-5646.26	-41.4316	-24.4967	-22.9199	-21.5977	-21.4874	-21.3136	-19.9721	-9.83333	0.96017	6.64237	5609.99	5627.27	5628.5	5629.83	5629.94	5630.11	5631.45	5652.39	5653.58	11281.2	11281.2	11281.3	11281.4	11281.4	11281.5
576	6.59607	-11308.5	-5691.2	-5662.7	-5651.88	-5646.3	-41.304	-24.5049	-22.924	-21.5977	-21.4874	-21.3143	-19.9624	-9.84657	0.895322	6.59607	5610.12	5627.27	5628.5	5629.83	5629.94	5630.11	5631.46	5652.32	5653.52	11281.2	11281.2	11281.3	11281.4	11281.4	11281.5
577	6.5502	-11308.5	-5691.06	-5662.72	-5651.95	-5646.35	-41.1774	-24.5131	-22.9281	-21.5977	-21.4874	-21.315	-19.9526	-9.85978	0.830944	6.5502	5610.25	5627.26	5628.5	5629.83	5629.94	5630.11	5631.47	5652.26	5653.45	11281.2	11281.2	11281.3	11281.4	11281.4	11281.5
578	6.50474	-11308.5	-5690.93	-5662.75	-5652.02	-5646.39	-41.0518	-24.5212	-22.9322	-21.5977	-21.4874	-21.3156	-19.9427	-9.87297	0.767031	6.50474	5610.37	5627.25	5628.49	5629.83	5629.94	5630.11	5631.48	5652.19	5653.39	11281.2	11281.2	11281.3	11281.4	11281.4	11281.5
579	6.4597	-11308.5	-5690.79	-5662.77	-5652.09	-5646.44	-40.9271	-24.5294	-22.9363	-21.5977	-21.4874	-21.3162	-19.9328	-9.88614	0.703579	6.4597	5610.5	5627.25	5628.49	5629.83	5629.94	5630.11	5631.49	5652.13	5653.33	11281.2	11281.2	11281.3	11281.4	11281.4	11281.5
580	6.41507	-11308.5	-5690.66	-5662.79	-5652.15	-5646.48	-40.8035	-24.5375	-22.9404	-21.5977	-21.4874	-21.3169	-19.9228	-9.89928	0.640585	6.41507	5610.62	5627.24	5628.48	5629.83	5629.94	5630.1	5631.5	5652.07	5653.27	11281.2	11281.2	11281.3	11281.4	11281.4	11281.5
581	6.37085	-11308.5	-5690.53	-5662.81	-5652.22	-5646.52	-40.6808	-24.5456	-22.9445	-21.5977	-21.4874	-21.3175	-19.9128	-9.9124	0.578044	6.37085	5610.74	5627.23	5628.48	5629.83	5629.94	5630.1	5631.51	5652	5653.21	11281.2	11281.2	11281.3	11281.4	11281.4	11281.5
582	6.32703	-11308.5	-5690.39	-5662.84	-5652.29	-5646.56	-40.559	-24.5537	-22.9486	-21.5977	-21.4874	-21.3181	-19.9027	-9.92549	0.515952	6.32703	5610.86	5627.23	5628.48	5629.83	5629.94	5630.1	5631.52	5651.94	5653.15	11281.2	11281.2	11281.3	11281.4	11281.4	11281.5
583	6.28361	-11308.5	-5690.26	-5662.86	-5652.35	-5646.61	-40.4383	-24.5618	-22.9526	-21.5977	-21.4874	-21.3187	-19.8926	-9.93856	0.454305	6.28361	5610.99	5627.22	5628.47	5629.83	5629.94	5630.1	5631.53	5651.88	5653.09	11281.2	11281.2	11281.3	11281.4	11281.4	11281.5
584	6.24058	-11308.5	-5690.13	-5662.88	-5652.42	-5646.65	-40.3184	-24.5699	-22.9567	-21.5977	-21.4874	-21.3193	-19.8825	-9.9516	0.393099	6.24058	5611.11	5627.21	5628.47	5629.83	5629.94	5630.1	5631.54	5651.82	5653.04	11281.2	11281.2	11281.3	11281.4	11281.4	11281.5
585	6.19794	-11308.5	-5690	-5662.9	-5652.48	-5646.69	-40.1995	-24.5779	-22.9607	-21.5977	-21.4874	-21.3199	-19.8723	-9.96462	0.332332	6.19794	5611.22	5627.21	5628.46	5629.83	5629.94	5630.1	5631.55	5651.76	5652.98	11281.2	11281.2	11281.3	11281.4	11281.4	11281.5
586	6.15569	-11308.5	-5689.88	-5662.93	-5652.55	-5646.73	-40.0815	-24.5859	-22.9648	-21.5977	-21.4874	-21.3205	-19.862	-9.97761	0.271997	6.15569	5611.34	5627.2	5628.46	5629.83	5629.94	5630.1	5631.56	5651.7	5652.92	11281.2	11281.2	11281.3	11281.4	11281.4	11281.5
587	6.11382	-11308.5	-5689.75	-5662.95	-5652.61	-5646.77	-39.9645	-24.5939	-22.9688	-21.5977	-21.4874	-21.3211	-19.8517	-9.99057	0.212093	6.11382	5611.46	5627.19	5628.46	5629.83	5629.94	5630.1	5631.57	5651.64	5652.86	11281.2	11281.2	11281.3	11281.4	11281.4	11281.5
588	6.07233	-11308.5	-5689.62	-5662.97	-5652.67	-5646.81	-39.8483	-24.6019	-22.9728	-21.5977	-21.4874	-21.3217	-19.8413	-10.0035	0.152615	6.07233	5611.58	5627.19	5628.45	5629.83	5629.94	5630.1	5631.58	5651.58	5652.81	11281.2	11281.2	11281.3	11281.4	11281.4	11281.5
589	6.03121	-11308.5	-5689.5	-5662.99	-5652.73	-5646.85	-39.7331	-24.6099	-22.9768	-21.5977	-21.4874	-21.3222	-19.8309	-10.0164	0.0935595	6.03121	5611.69	5627.18	5628.45	5629.83	5629.94	5630.1	5631.59	5651.52	5652.75	11281.2	11281.2	11281.3	11281.4	11281.4	11281.5
590	5.99046	-11308.5	-5689.37	-5663.02	-5652.8	-5646.89	-39.6188	-24.6179	-22.9808	-21.5977	-21.4874	-21.3228	-19.8205	-10.0293	0.0349227	5.99046	5611.81	5627.18	5628.44	5629.83	5629.94	5630.1	5631.6	5651.46	5652.69	11281.2	11281.2	11281.3	11281.4	11281.4	11281.5
591	5.95007	-11308.5	-5689.25	-5663.04	-5652.86	-5646.93	-39.5053	-24.6258	-22.9848	-21.5978	-21.4874	-21.3233	-19.81	-10.0421	-0.0232988	5.95007	5611.92	5627.17	5628.44	5629.83	5629.94	5630.1	5631.61	5651.4	5652.64	11281.2	11281.2	11281.3	11281.4	11281.4	11281.5
592	5.91005	-11308.5	-5689.12	-5663.06	-5652.92	-5646.97	-39.3928	-24.6337	-22.9888	-21.5978	-21.4874	-21.3239	-19.7994	-10.055	-0.0811088	5.91005	5612.03	5627.16	5628.44	5629.83	5629.94	5630.1	5631.62	5651.35	5652.58	11281.2	11281.2	11281.3	11281.4	11281.4	11281.5
593	5.87038	-11308.5	-5689	-5663.08	-5652.98	-5647	-39.2811	-24.6416	-22.9928	-21.5978	-21.4874	-21.3244	-19.7888	-10.0678	-0.138511	5.87038	5612.14	5627.16	5628.43	5629.83	5629.94	5630.1	5631.63	5651.29	5652.53	11281.2	11281.2	11281.3	11281.4	11281.4	11281.5
594	5.83107	-11308.5	-5688.88	-5663.1	-5653.04	-5647.04	-39.1703	-24.6495	-22.9967	-21.5978	-21.4874	-21.325	-19.7781	-10.0805	-0.195508	5.83107	5612.25	5627.15	5628.43	5629.83	5629.94	5630.1	5631.64	5651.23	5652.47	11281.2	11281.2	11281.3	11281.4	11281.4	11281.5
595	5.79211	-11308.5	-5688.76	-5663.13	-5653.1	-5647.08	-39.0604	-24.6574	-23.0007	-21.5978	-21.4874	-21.3255	-19.7674	-10.0933	-0.252105	5.79211	5612.36	5627.14	5628.42	5629.83	5629.94	5630.1	5631.65	5651.17	5652.42	11281.2	11281.2	11281.3	11281.4	11281.4	11281.5
596	5.7535	-11308.5	-5688.64	-5663.15	-5653.16	-5647.12	-38.9513	-24.6652	-23.0046	-21.5978	-21.4874	-21.326	-19.7567	-10.106	-0.308303	5.7535	5612.47	5627.14	5628.42	5629.83	5629.94	5630.1	5631.67	5651.12	5652.37	11281.2	11281.2	11281.3	11281.4	11281.4	11281.5
597	5.71523	-11308.5	-5688.52	-5663.17	-5653.22	-5647.15	-38.8431	-24.673	-23.0086	-21.5978	-21.4874	-21.3265	-19.7459	-10.1186	-0.364108	5.71523	5612.58	5627.13	5628.42	5629.83	5629.94	5630.09	5631.68	5651.06	5652.31	11281.2	11281.2	11281.3	11281.4	11281.4	11281.5
598	5.6773	-11308.5	-5688.4	-5663.19	-5653.28	-5647.19	-38.7357	-24.6809	-23.0125	-21.5978	-21.4874	-21.327	-19.735	-10.1313	-0.419522	5.6773	5612.69	5627.12	5628.41	5629.83	5629.94	5630.09	5631.69	5651.01	5652.26	11281.2	11281.2	11281.3	11281.4	11281.4	11281.5
599	5.63971	-11308.5	-5688.29	-5663.21	-5653.34	-5647.23	-38.6291	-24.6886	-23.0164	-21.5978	-21.4874	-21.3275	-19.7241	-10.1439	-0.474548	5.63971	5612.79	5627.12	5628.41	5629.83	5629.94	5630.09	5631.7	5650.95	5652.21	11281.2	11281.2	11281.3	11281.4	11281.4	11281.5
600	5.60244	-11308.5	-5688.17	-5663.24	-5653.4	-5647.26	-38.5234	-24.6964	-23.0203	-21.5978	-21.4874	-21.328	-19.7132	-10.1565	-0.52919	5.60244	5612.9	5627.11	5628.4	5629.83	5629.94	5630.09	5631.71	5650.9	5652.16	11281.2	11281.2	11281.3	11281.4	11281.4	11281.5
601	5.56551	-11308.5	-5688.05	-5663.26	-5653.46	-5647.3	-38.4185	-24.7042	-23.0242	-21.5978	-21.4874	-21.3285	-19.7022	-10.169	-0.583451	5.56551	5613.01	5627.11	5628.4	5629.83	5629.94	5630.09	5631.72	5650.84	5652.11	11281.2	11281.2	11281.3	11281.4	11281.4	11281.5
602	5.52891	-11308.5	-5687.94	-5663.28	-5653.51	-5647.33	-38.3144	-24.7119	-23.0281	-21.5978	-21.4874	-21.329	-19.6911	-10.1816	-0.637335	5.52891	5613.11	5627.1	5628.4	5629.83	5629.94	5630.09	5631.73	5650.79	5652.05	11281.2	11281.2	11281.3	11281.4	11281.4	11281.5
603	5.49262	-11308.5	-5687.82	-5663.3	-5653.57	-5647.37	-38.2112	-24.7196	-23.032	-21.5978	-21.4874	-21.3295	-19.68	-10.1941	-0.690844	5.49262	5613.21	5627.09	5628.39	5629.83	5629.94	5630.09	5631.74	5650.74	5652	11281.2	11281.2	11281.3	11281.4	11281.4	11281.5
604	5.45666	-11308.5	-5687.71	-5663.32	-5653.63	-5647.4	-38.1087	-24.7273	-23.0359	-21.5978	-21.4874	-21.33	-19.6689	-10.2065	-0.743982	5.45666	5613.32	5627.09	5628.39	5629.83	5629.94	5630.09	5631.75	5650.68	5651.95	11281.2	11281.2	11281.3	11281.4	11281.4	11281.5
605	5.42101	-11308.5	-5687.6	-5663.35	-5653.68	-5647.43	-38.0071	-24.735	-23.0398	-21.5978	-21.4874	-21.3304	-19.6577	-10.2189	-0.796752	5.42101	5613.42	5627.08	5628.38	5629.83	5629.94	5630.09	5631.76	5650.63	5651.9	11281.2	11281.2	11281.3	11281.4	11281.4	11281.5
606	5.38567	-11308.5	-5687.48	-5663.37	-5653.74	-5647.47	-37.9062	-24.7427	-23.0436	-21.5978	-21.4874	-21.3309	-19.6464	-10.2313	-0.849157	5.38567	5613.52	5627.07	5628.38	5629.83	5629.94	5630.09	5631.78	5650.58	5651.85	11281.2	11281.2	11281.3	11281.4	11281.4	11281.5
607	5.35064	-11308.5	-5687.37	-5663.39	-5653.8	-5647.5	-37.8061	-24.7503	-23.0475	-21.5978	-21.4874	-21.3313	-19.6351	-10.2437	-0.9012	5.35064	5613.62	5627.07	5628.38	5629.83	5629.94	5630.09	5631.79	5650.53	5651.8	11281.2	11281.2	11281.3	11281.4	11281.4	11281.5
608	5.31592	-11308.5	-5687.26	-5663.41	-5653.85	-5647.53	-37.7069	-24.7579	-23.0513	-21.5978	-21.4874	-21.3318	-19.6238	-10.256	-0.952885	5.31592	5613.72	5627.06	5628.37	5629.83	5629.94	5630.09	5631.8	5650.47	5651.75	11281.2	11281.2	11281.3	11281.4	11281.4	11281.5
609	5.2815	-11308.5	-5687.15	-5663.43	-5653.91	-5647.57	-37.6083	-24.7655	-23.0551	-21.5978	-21.4874	-21.3322	-19.6124	-10.2683	-1.00421	5.2815	5613.82	5627.06	5628.37	5629.83	5629.94	5630.09	5631.81	5650.42	5651.7	11281.2	11281.2	11281.3	11281.4	11281.4	11281.5
610	5.24738	-11308.5	-5687.04	-5663.45	-5653.96	-5647.6	-37.5106	-24.7731	-23.0589	-21.5978	-21.4874	-21.3327	-19.6009	-10.2805	-1.05519	5.24738	5613.91	5627.05	5628.37	5629.83	5629.94	5630.09	5631.82	5650.37	5651.66	11281.2	11281.2	11281.3	11281.4	11281.4	11281.5
611	5.21356	-11308.5	-5686.94	-5663.48	-5654.02	-5647.63	-37.4136	-24.7807	-23.0627	-21.5978	-21.4874	-21.3331	-19.5894	-10.2928	-1.10581	5.21356	5614.01	5627.04	5628.36	5629.83	5629.94	5630.09	5631.83	5650.32	5651.61	11281.2	11281.2	11281.3	11281.4	11281.4	11281.5
612	5.18003	-11308.5	-5686.83	-5663.5	-5654.07	-5647.66	-37.3174	-24.7882	-23.0666	-21.5978	-21.4874	-21.3335	-19.5779	-10.305	-1.15609	5.18003	5614.11	5627.04	5628.36	5629.83	5629.94	5630.09	5631.84	5650.27	5651.56	11281.2	11281.2	11281.3	11281.4	11281.4	11281.5
613	5.14679	-11308.5	-5686.72	-5663.52	-5654.12	-5647.7	-37.2219	-24.7957	-23.0703	-21.5978	-21.4874	-21.334	-19.5663	-10.3171	-1.20603	5.14679	5614.2	5627.03	5628.35	5629.83	5629.94	5630.09	5631.86	5650.22	5651.51	11281.2	11281.2	11281.3	11281.4	11281.4	11281.5
614	5.11383	-11308.5	-5686.61	-5663.54	-5654.18	-5647.73	-37.1272	-24.8032	-23.0741	-21.5978	-21.4874	-21.3344	-19.5546	-10.3292	-1.25562	5.11383	5614.3	5627.03	5628.35	5629.83	5629.94	5630.09	5631.87	5650.17	5651.47	11281.2	11281.2	11281.3	11281.4	11281.4	11281.5
615	5.08117	-11308.5	-5686.51	-5663.56	-5654.23	-5647.76	-37.0332	-24.8107	-23.0779	-21.5978	-21.4874	-21.3348	-19.5429	-10.3413	-1.30488	5.08117	5614.39	5627.02	5628.35	5629.83	5629.94	5630.09	5631.88	5650.12	5651.42	11281.2	11281.2	11281.3	11281.4	11281.4	11281.5
616	5.04878	-11308.5	-5686.4	-5663.58	-5654.28	-5647.79	-36.9399	-24.8182	-23.0817	-21.5978	-21.4874	-21.3352	-19.5312	-10.3534	-1.3538	5.04878	5614.48	5627.01	5628.34	5629.83	5629.94	5630.09	5631.89	5650.07	5651.37	11281.2	11281.2	11281.3	11281.4	11281.4	11281.5
617	5.01667	-11308.5	-5686.3	-5663.6	-5654.33	-5647.82	-36.8474	-24.8256	-23.0854	-21.5978	-21.4874	-21.3356	-19.5194	-10.3654	-1.40239	5.01667	5614.58	5627.01	5628.34	5629.83	5629.94	5630.09	5631.9	5650.02	5651.33	11281.2	11281.2	11281.3	11281.4	11281.4	11281.5
618	4.98484	-11308.5	-5686.2	-5663.62	-5654.39	-5647.85	-36.7556	-24.8331	-23.0892	-21.5978	-21.4874	-21.336	-19.5075	-10.3774	-1.45064	4.98484	5614.67	5627	5628.34	5629.83	5629.94	5630.09	5631.91	5649.98	5651.28	11281.2	11281.2	11281.3	11281.4	11281.4	11281.5
619	4.95328	-11308.5	-5686.09	-5663.65	-5654.44	-5647.88	-36.6645	-24.8405	-23.0929	-21.5979	-21.4874	-21.3364	-19.4956	-10.3893	-1.49857	4.95328	5614.76	5627	5628.33	5629.83	5629.94	5630.08	5631.93	5649.93	5651.24	11281.2	11281.2	11281.3	11281.4	11281.4	11281.5
620	4.92199	-11308.5	-5685.99	-5663.67	-5654.49	-5647.91	-36.5741	-24.8479	-23.0966	-21.5979	-21.4874	-21.3368	-19.4837	-10.4012	-1.54618	4.92199	5614.85	5626.99	5628.33	5629.83	5629.94	5630.08	5631.94	5649.88	5651.19	11281.2	11281.2	11281.3	11281.4	11281.4	11281.5
621	4.89097	-11308.5	-5685.89	-5663.69	-5654.54	-5647.94	-36.4845	-24.8552	-23.1003	-21.5979	-21.4874	-21.3372	-19.4717	-10.4131	-1.59346	4.89097	5614.94	5626.98	5628.32	5629.83	5629.94	5630.08	5631.95	5649.83	5651.15	11281.2	11281.2	11281.3	11281.4	11281.4	11281.5
622	4.86021	-11308.5	-5685.79	-5663.71	-5654.59	-5647.97	-36.3955	-24.8626	-23.1041	-21.5979	-21.4874	-21.3376	-19.4597	-10.4249	-1.64043	4.86021	5615.03	5626.98	5628.32	5629.83	5629.94	5630.08	5631.96	5649.79	5651.1	11281.2	11281.2	11281.3	11281.4	11281.4	11281.5
623	4.82971	-11308.5	-5685.69	-5663.73	-5654.64	-5648	-36.3072	-24.8699	-23.1078	-21.5979	-21.4874	-21.3379	-19.4476	-10.4367	-1.68708	4.82971	5615.12	5626.97	5628.32	5629.83	5629.94	5630.08	5631.97	5649.74	5651.06	11281.2	11281.2	11281.3	11281.4	11281.4	11281.5
624	4.79948	-11308.5	-5685.59	-5663.75	-5654.69	-5648.02	-36.2196	-24.8772	-23.1114	-21.5979	-21.4874	-21.3383	-19.4354	-10.4485	-1.73341	4.79948	5615.2	5626.97	5628.31	5629.83	5629.94	5630.08	5631.99	5649.69	5651.01	11281.2	11281.2	11281.3	11281.4	11281.4	11281.5
625	4.7695	-11308.5	-5685.49	-5663.77	-5654.74	-5648.05	-36.1328	-24.8845	-23.1151	-21.5979	-21.4874	-21.3387	-19.4233	-10.4602	-1.77944	4.7695	5615.29	5626.96	5628.31	5629.83	5629.94	5630.08	5632	5649.65	5650.97	11281.2	11281.2	11281.3	11281.4	11281.4	11281.5
626	4.73977	-11308.5	-5685.39	-5663.79	-5654.79	-5648.08	-36.0465	-24.8918	-23.1188	-21.5979	-21.4874	-21.339	-19.411	-10.4719	-1.82515	4.73977	5615.38	5626.95	5628.31	5629.83	5629.94	5630.08	5632.01	5649.6	5650.93	11281.2	11281.2	11281.3	11281.4	11281.4	11281.5
627	4.7103	-11308.5	-5685.29	-5663.81	-5654.84	-5648.11	-35.961	-24.899	-23.1225	-21.5979	-21.4874	-21.3394	-19.3987	-10.4836	-1.87056	4.7103	5615.46	5626.95	5628.3	5629.83	5629.94	5630.08	5632.02	5649.56	5650.88	11281.2	11281.2	11281.3	11281.4	11281.4	11281.5
628	4.68107	-11308.5	-5685.19	-5663.83	-5654.89	-5648.14	-35.8761	-24.9063	-23.1261	-21.5979	-21.4874	-21.3398	-19.3864	-10.4952	-1.91567	4.68107	5615.55	5626.94	5628.3	5629.83	5629.94	5630.08	5632.04	5649.51	5650.84	11281.2	11281.2	11281.3	11281.4	11281.4	11281.5
629	4.65209	-11308.5	-5685.1	-5663.85	-5654.93	-5648.16	-35.7919	-24.9135	-23.1298	-21.5979	-21.4874	-21.3401	-19.374	-10.5068	-1.96047	4.65209	5615.63	5626.94	5628.29	5629.83	5629.94	5630.08	5632.05	5649.47	5650.8	11281.2	11281.2	11281.3	11281.4	11281.4	11281.5
630	4.62335	-11308.5	-5685	-5663.87	-5654.98	-5648.19	-35.7084	-24.9207	-23.1334	-21.5979	-21.4874	-21.3405	-19.3616	-10.5183	-2.00498	4.62335	5615.72	5626.93	5628.29	5629.83	5629.94	5630.08	5632.06	5649.42	5650.75	11281.2	11281.2	11281.3	11281.4	11281.4	11281.5
631	4.59486	-11308.5	-5684.91	-5663.89	-5655.03	-5648.22	-35.6255	-24.9279	-23.137	-21.5979	-21.4874	-21.3408	-19.3491	-10.5298	-2.04919	4.59486	5615.8	5626.92	5628.29	5629.83	5629.94	5630.08	5632.07	5649.38	5650.71	11281.2	11281.2	11281.3	11281.4	11281.4	11281.5
632	4.5666	-11308.5	-5684.81	-5663.91	-5655.08	-5648.24	-35.5433	-24.935	-23.1406	-21.5979	-21.4874	-21.3412	-19.3366	-10.5413	-2.0931	4.5666	5615.88	5626.92	5628.28	5629.83	5629.94	5630.08	5632.09	5649.33	5650.67	11281.2	11281.2	11281.3	11281.4	11281.4	11281.5
633	4.53858	-11308.5	-5684.72	-5663.93	-5655.12	-5648.27	-35.4617	-24.9421	-23.1443	-21.5979	-21.4874	-21.3415	-19.3241	-10.5527	-2.13673	4.53858	5615.96	5626.91	5628.28	5629.83	5629.94	5630.08	5632.1	5649.29	5650.63	11281.2	11281.2	11281.3	11281.4	11281.4	11281.5
634	4.51079	-11308.5	-5684.62	-5663.95	-5655.17	-5648.3	-35.3807	-24.9493	-23.1479	-21.5979	-21.4874	-21.3418	-19.3114	-10.5641	-2.18006	4.51079	5616.04	5626.91	5628.28	5629.83	5629.94	5630.08	5632.11	5649.25	5650.59	11281.2	11281.2	11281.3	11281.4	11281.4	11281.5
635	4.48324	-11308.5	-5684.53	-5663.97	-5655.22	-5648.32	-35.3004	-24.9564	-23.1514	-21.5979	-21.4874	-21.3422	-19.2988	-10.5755	-2.22311	4.48324	5616.12	5626.9	5628.27	5629.83	5629.94	5630.08	5632.12	5649.2	5650.55	11281.2	11281.2	11281.3	11281.4	11281.4	11281.5
636	4.45591	-11308.5	-5684.44	-5664	-5655.26	-5648.35	-35.2207	-24.9634	-23.155	-21.5979	-21.4874	-21.3425	-19.2861	-10.5868	-2.26587	4.45591	5616.2	5626.9	5628.27	5629.83	5629.94	5630.08	5632.14	5649.16	5650.51	11281.2	11281.2	11281.3	11281.4	11281.4	11281.5
637	4.42881	-11308.5	-5684.35	-5664.02	-5655.31	-5648.37	-35.1417	-24.9705	-23.1586	-21.5979	-21.4874	-21.3428	-19.2733	-10.5981	-2.30836	4.42881	5616.28	5626.89	5628.27	5629.83	5629.94	5630.08	5632.15	5649.12	5650.47	11281.2	11281.2	11281.3	11281.4	11281.4	11281.5
638	4.40194	-11308.5	-5684.26	-5664.04	-5655.35	-5648.4	-35.0632	-24.9775	-23.1622	-21.5979	-21.4874	-21.3431	-19.2605	-10.6093	-2.35056	4.40194	5616.36	5626.88	5628.26	5629.83	5629.94	5630.08	5632.16	5649.08	5650.43	11281.2	11281.2	11281.3	11281.4	11281.4	11281.5
639	4.37529	-11308.5	-5684.17	-5664.06	-5655.4	-5648.42	-34.9854	-24.9845	-23.1657	-21.5979	-21.4874	-21.3434	-19.2477	-10.6205	-2.39248	4.37529	5616.44	5626.88	5628.26	5629.83	5629.94	5630.08	5632.17	5649.03	5650.39	11281.2	11281.2	11281.3	11281.4	11281.4	11281.5
640	4.34886	-11308.5	-5684.08	-5664.08	-5655.45	-5648.45	-34.9082	-24.9915	-23.1693	-21.5979	-21.4874	-21.3437	-19.2348	-10.6317	-2.43413	4.34886	5616.52	5626.87	5628.25	5629.83	5629.94	5630.08	5632.19	5648.99	5650.35	11281.2	11281.2	11281.3	11281.4	11281.4	11281.5
641	4.32264	-11308.5	-5683.99	-5664.09	-5655.49	-5648.47	-34.8316	-24.9985	-23.1728	-21.5979	-21.4874	-21.3441	-19.2218	-10.6428	-2.47551	4.32264	5616.59	5626.87	5628.25	5629.83	5629.94	5630.08	5632.2	5648.95	5650.31	11281.2	11281.2	11281.3	11281.4	11281.4	11281.5
642	4.29664	-11308.5	-5683.9	-5664.11	-5655.53	-5648.5	-34.7556	-25.0055	-23.1763	-21.5979	-21.4874	-21.3444	-19.2088	-10.6539	-2.51661	4.29664	5616.67	5626.86	5628.25	5629.83	5629.94	5630.08	5632.21	5648.91	5650.27	11281.2	11281.2	11281.3	11281.4	11281.4	11281.5
643	4.27086	-11308.5	-5683.81	-5664.13	-5655.58	-5648.52	-34.6802	-25.0124	-23.1798	-21.5979	-21.4874	-21.3447	-19.1958	-10.665	-2.55745	4.27086	5616.74	5626.86	5628.24	5629.83	5629.94	5630.08	5632.23	5648.87	5650.23	11281.2	11281.2	11281.3	11281.4	11281.4	11281.5
644	4.24529	-11308.5	-5683.72	-5664.15	-5655.62	-5648.54	-34.6054	-25.0193	-23.1834	-21.5979	-21.4874	-21.345	-19.1827	-10.676	-2.59802	4.24529	5616.82	5626.85	5628.24	5629.83	5629.94	5630.08	5632.24	5648.83	5650.19	11281.2	11281.2	11281.3	11281.4	11281.4	11281.5
645	4.21992	-11308.5	-5683.63	-5664.17	-5655.67	-5648.57	-34.5312	-25.0262	-23.1869	-21.5979	-21.4874	-21.3453	-19.1696	-10.687	-2.63833	4.21992	5616.89	5626.85	5628.24	5629.83	5629.94	5630.08	5632.25	5648.79	5650.16	11281.2	11281.2	11281.3	11281.4	11281.4	11281.5
646	4.19477	-11308.5	-5683.55	-5664.19	-5655.71	-5648.59	-34.4575	-25.0331	-23.1903	-21.5979	-21.4874	-21.3455	-19.1564	-10.6979	-2.67837	4.19477	5616.97	5626.84	5628.23	5629.83	5629.94	5630.08	5632.27	5648.75	5650.12	11281.2	11281.2	11281.3	11281.4	11281.4	11281.5
647	4.16981	-11308.5	-5683.46	-5664.21	-5655.75	-5648.61	-34.3845	-25.0399	-23.1938	-21.5979	-21.4874	-21.3458	-19.1432	-10.7088	-2.71815	4.16981	5617.04	5626.83	5628.23	5629.83	5629.94	5630.08	5632.28	5648.71	5650.08	11281.2	11281.2	11281.3	11281.4	11281.4	11281.5
648	4.14507	-11308.5	-5683.37	-5664.23	-5655.8	-5648.64	-34.312	-25.0468	-23.1973	-21.5979	-21.4874	-21.3461	-19.13	-10.7197	-2.75768	4.14507	5617.11	5626.83	5628.23	5629.83	5629.94	5630.08	5632.29	5648.67	5650.04	11281.2	11281.2	11281.3	11281.4	11281.4	11281.5
649	4.12052	-11308.5	-5683.29	-5664.25	-5655.84	-5648.66	-34.2401	-25.0536	-23.2008	-21.5979	-21.4874	-21.3464	-19.1166	-10.7305	-2.79695	4.12052	5617.18	5626.82	5628.22	5629.83	5629.94	5630.07	5632.31	5648.63	5650.01	11281.2	11281.2	11281.3	11281.4	11281.4	11281.5
650	4.09617	-11308.5	-5683.2	-5664.27	-5655.88	-5648.68	-34.1688	-25.0604	-23.2042	-21.5979	-21.4874	-21.3467	-19.1033	-10.7413	-2.83596	4.09617	5617.25	5626.82	5628.22	5629.83	5629.94	5630.07	5632.32	5648.59	5649.97	11281.2	11281.2	11281.3	11281.4	11281.4	11281.5
651	4.07202	-11308.5	-5683.12	-5664.29	-5655.92	-5648.7	-34.098	-25.0671	-23.2077	-21.5979	-21.4874	-21.347	-19.0899	-10.7521	-2.87473	4.07202	5617.33	5626.81	5628.22	5629.83	5629.94	5630.07	5632.33	5648.55	5649.93	11281.2	11281.2	11281.3	11281.4	11281.4	11281.5
652	4.04806	-11308.5	-5683.04	-5664.31	-5655.96	-5648.73	-34.0278	-25.0739	-23.2111	-21.5979	-21.4874	-21.3472	-19.0765	-10.7628	-2.91324	4.04806	5617.4	5626.81	5628.21	5629.83	5629.94	5630.07	5632.35	5648.51	5649.9	11281.2	11281.2	11281.3	11281.4	11281.4	11281.5
653	4.0243	-11308.5	-5682.95	-5664.33	-5656.01	-5648.75	-33.9581	-25.0806	-23.2145	-21.5979	-21.4874	-21.3475	-19.063	-10.7735	-2.9515	4.0243	5617.47	5626.8	5628.21	5629.83	5629.94	5630.07	5632.36	5648.47	5649.86	11281.2	11281.2	11281.3	11281.4	11281.4	11281.5
654	4.00073	-11308.5	-5682.87	-5664.35	-5656.05	-5648.77	-33.889	-25.0873	-23.2179	-21.598	-21.4874	-21.3478	-19.0495	-10.7841	-2.98952	4.00073	5617.53	5626.8	5628.21	5629.83	5629.94	5630.07	5632.37	5648.44	5649.82	11281.2	11281.2	11281.3	11281.4	11281.4	11281.5
655	3.97734	-11308.5	-5682.79	-5664.37	-5656.09	-5648.79	-33.8205	-25.094	-23.2213	-21.598	-21.4874	-21.348	-19.0359	-10.7947	-3.0273	3.97734	5617.6	5626.79	5628.2	5629.83	5629.94	5630.07	5632.39	5648.4	5649.79	11281.2	11281.2	11281.3	11281.4	11281.4	11281.5
656	3.95415	-11308.5	-5682.71	-5664.39	-5656.13	-5648.81	-33.7524	-25.1007	-23.2247	-21.598	-21.4874	-21.3483	-19.0223	-10.8052	-3.06483	3.95415	5617.67	5626.78	5628.2	5629.83	5629.94	5630.07	5632.4	5648.36	5649.75	11281.2	11281.2	11281.3	11281.4	11281.4	11281.5
657	3.93114	-11308.5	-5682.63	-5664.4	-5656.17	-5648.83	-33.685	-25.1074	-23.2281	-21.598	-21.4874	-21.3485	-19.0087	-10.8158	-3.10212	3.93114	5617.74	5626.78	5628.2	5629.83	5629.94	5630.07	5632.41	5648.32	5649.72	11281.2	11281.2	11281.3	11281.4	11281.4	11281.5
658	3.90832	-11308.5	-5682.55	-5664.42	-5656.21	-5648.86	-33.618	-25.114	-23.2315	-21.598	-21.4874	-21.3488	-18.995	-10.8262	-3.13918	3.90832	5617.81	5626.77	5628.19	5629.83	5629.94	5630.07	5632.43	5648.29	5649.68	11281.2	11281.2	11281.3	11281.4	11281.4	11281.5
659	3.88567	-11308.5	-5682.47	-5664.44	-5656.25	-5648.88	-33.5516	-25.1206	-23.2349	-21.598	-21.4874	-21.3491	-18.9812	-10.8367	-3.17599	3.88567	5617.87	5626.77	5628.19	5629.83	5629.94	5630.07	5632.44	5648.25	5649.65	11281.2	11281.2	11281.3	11281.4	11281.4	11281.5
660	3.86321	-11308.5	-5682.39	-5664.46	-5656.29	-5648.9	-33.4857	-25.1272	-23.2383	-21.598	-21.4874	-21.3493	-18.9675	-10.8471	-3.21258	3.86321	5617.94	5626.76	5628.19	5629.83	5629.94	5630.07	5632.45	5648.21	5649.61	11281.2	11281.2	11281.3	11281.4	11281.4	11281.5
661	3.84092	-11308.5	-5682.31	-5664.48	-5656.33	-5648.92	-33.4203	-25.1338	-23.2416	-21.598	-21.4874	-21.3496	-18.9537	-10.8575	-3.24893	3.84092	5618	5626.76	5628.18	5629.83	5629.94	5630.07	5632.47	5648.18	5649.58	11281.2	11281.2	11281.3	11281.4	11281.4	11281.5
662	3.81882	-11308.5	-5682.23	-5664.5	-5656.37	-5648.94	-33.3555	-25.1404	-23.245	-21.598	-21.4874	-21.3498	-18.9398	-10.8678	-3.28505	3.81882	5618.07	5626.75	5628.18	5629.83	5629.94	5630.07	5632.48	5648.14	5649.54	11281.2	11281.2	11281.3	11281.4	11281.4	11281.5
663	3.79688	-11308.5	-5682.15	-5664.52	-5656.41	-5648.96	-33.2912	-25.1469	-23.2483	-21.598	-21.4874	-21.35	-18.9259	-10.8781	-3.32093	3.79688	5618.13	5626.75	5628.18	5629.83	5629.94	5630.07	5632.5	5648.11	5649.51	11281.2	11281.2	11281.3	11281.4	11281.4	11281.5
664	3.77512	-11308.5	-5682.07	-5664.54	-5656.45	-5648.98	-33.2273	-25.1534	-23.2516	-21.598	-21.4874	-21.3503	-18.912	-10.8883	-3.3566	3.77512	5618.2	5626.74	5628.17	5629.83	5629.94	5630.07	5632.51	5648.07	5649.48	11281.2	11281.2	11281.3	11281.4	11281.4	11281.5
665	3.75354	-11308.5	-5681.99	-5664.55	-5656.49	-5649	-33.164	-25.1599	-23.2549	-21.598	-21.4874	-21.3505	-18.898	-10.8985	-3.39203	3.75354	5618.26	5626.74	5628.17	5629.83	5629.94	5630.07	5632.52	5648.03	5649.44	11281.2	11281.2	11281.3	11281.4	11281.4	11281.5
666	3.73212	-11308.5	-5681.92	-5664.57	-5656.52	-5649.02	-33.1012	-25.1664	-23.2582	-21.598	-21.4874	-21.3508	-18.884	-10.9087	-3.42725	3.73212	5618.32	5626.73	5628.17	5629.83	5629.94	5630.07	5632.54	5648	5649.41	11281.2	11281.2	11281.3	11281.4	11281.4	11281.5
667	3.71087	-11308.5	-5681.84	-5664.59	-5656.56	-5649.04	-33.0389	-25.1728	-23.2615	-21.598	-21.4874	-21.351	-18.8699	-10.9188	-3.46224	3.71087	5618.38	5626.73	5628.16	5629.83	5629.94	5630.07	5632.55	5647.96	5649.38	11281.2	11281.2	11281.3	11281.4	11281.4	11281.5
668	3.68978	-11308.5	-5681.77	-5664.61	-5656.6	-5649.06	-32.9771	-25.1793	-23.2648	-21.598	-21.4874	-21.3512	-18.8558	-10.9289	-3.49701	3.68978	5618.45	5626.72	5628.16	5629.83	5629.94	5630.07	5632.57	5647.93	5649.35	11281.2	11281.2	11281.3	11281.4	11281.4	11281.5
669	3.66887	-11308.5	-5681.69	-5664.63	-5656.64	-5649.08	-32.9158	-25.1857	-23.2681	-21.598	-21.4874	-21.3514	-18.8417	-10.939	-3.53156	3.66887	5618.51	5626.72	5628.16	5629.83	5629.94	5630.07	5632.58	5647.89	5649.31	11281.2	11281.2	11281.3	11281.4	11281.4	11281.5
670	3.64811	-11308.5	-5681.61	-5664.64	-5656.68	-5649.1	-32.8549	-25.1921	-23.2714	-21.598	-21.4874	-21.3517	-18.8275	-10.949	-3.56589	3.64811	5618.57	5626.71	5628.15	5629.83	5629.94	5630.07	5632.59	5647.86	5649.28	11281.2	11281.2	11281.3	11281.4	11281.4	11281.5
671	3.62752	-11308.5	-5681.54	-5664.66	-5656.71	-5649.11	-32.7946	-25.1985	-23.2747	-21.598	-21.4874	-21.3519	-18.8133	-10.959	-3.60001	3.62752	5618.63	5626.71	5628.15	5629.83	5629.94	5630.07	5632.61	5647.83	5649.25	11281.2	11281.2	11281.3	11281.4	11281.4	11281.5
672	3.60708	-11308.5	-5681.47	-5664.68	-5656.75	-5649.13	-32.7347	-25.2048	-23.2779	-21.598	-21.4874	-21.3521	-18.7991	-10.9689	-3.63392	3.60708	5618.69	5626.7	5628.15	5629.83	5629.94	5630.07	5632.62	5647.79	5649.22	11281.2	11281.2	11281.3	11281.4	11281.4	11281.5
673	3.58681	-11308.5	-5681.39	-5664.7	-5656.79	-5649.15	-32.6753	-25.2112	-23.2812	-21.598	-21.4874	-21.3523	-18.7848	-10.9789	-3.66761	3.58681	5618.75	5626.7	5628.14	5629.83	5629.94	5630.07	5632.64	5647.76	5649.18	11281.2	11281.2	11281.3	11281.4	11281.4	11281.5
674	3.56669	-11308.5	-5681.32	-5664.72	-5656.82	-5649.17	-32.6164	-25.2175	-23.2844	-21.598	-21.4874	-21.3525	-18.7705	-10.9887	-3.70109	3.56669	5618.81	5626.69	5628.14	5629.83	5629.94	5630.07	5632.65	5647.73	5649.15	11281.2	11281.2	11281.3	11281.4	11281.4	11281.5
675	3.54673	-11308.5	-5681.25	-5664.73	-5656.86	-5649.19	-32.5579	-25.2238	-23.2876	-21.598	-21.4874	-21.3528	-18.7561	-10.9985	-3.73437	3.54673	5618.87	5626.69	5628.14	5629.83	5629.94	5630.07	5632.67	5647.69	5649.12	11281.2	11281.2	11281.3	11281.4	11281.4	11281.5
676	3.52692	-11308.5	-5681.17	-5664.75	-5656.9	-5649.21	-32.4999	-25.23	-23.2908	-21.598	-21.4874	-21.353	-18.7417	-11.0083	-3.76744	3.52692	5618.92	5626.68	5628.13	5629.83	5629.94	5630.07	5632.68	5647.66	5649.09	11281.2	11281.2	11281.3	11281.4	11281.4	11281.5
677	3.50727	-11308.5	-5681.1	-5664.77	-5656.93	-5649.22	-32.4424	-25.2363	-23.2941	-21.598	-21.4874	-21.3532	-18.7273	-11.0181	-3.8003	3.50727	5618.98	5626.68	5628.13	5629.83	5629.94	5630.07	5632.69	5647.63	5649.06	11281.2	11281.2	11281.3	11281.4	11281.4	11281.5
678	3.48777	-11308.5	-5681.03	-5664.79	-5656.97	-5649.24	-32.3854	-25.2425	-23.2973	-21.598	-21.4874	-21.3534	-18.7128	-11.0278	-3.83295	3.48777	5619.04	5626.67	5628.13	5629.83	5629.94	5630.07	5632.71	5647.59	5649.03	11281.2	11281.2	11281.3	11281.4	11281.4	11281.5
679	3.46841	-11308.5	-5680.96	-5664.81	-5657	-5649.26	-32.3287	-25.2488	-23.3005	-21.598	-21.4874	-21.3536	-18.6983	-11.0375	-3.86541	3.46841	5619.09	5626.67	5628.12	5629.83	5629.94	5630.07	5632.72	5647.56	5649	11281.2	11281.2	11281.3	11281.4	11281.4	11281.5
680	3.44921	-11308.5	-5680.89	-5664.82	-5657.04	-5649.28	-32.2726	-25.255	-23.3036	-21.598	-21.4874	-21.3538	-18.6838	-11.0471	-3.89766	3.44921	5619.15	5626.66	5628.12	5629.83	5629.94	5630.07	5632.74	5647.53	5648.97	11281.2	11281.2	11281.3	11281.4	11281.4	11281.5
681	3.43015	-11308.5	-5680.82	-5664.84	-5657.07	-5649.29	-32.2169	-25.2611	-23.3068	-21.598	-21.4874	-21.354	-18.6692	-11.0567	-3.92972	3.43015	5619.21	5626.66	5628.12	5629.83	5629.94	5630.07	5632.75	5647.5	5648.94	11281.2	11281.2	11281.3	11281.4	11281.4	11281.5
682	3.41124	-11308.5	-5680.75	-5664.86	-5657.11	-5649.31	-32.1616	-25.2673	-23.31	-21.598	-21.4874	-21.3542	-18.6546	-11.0663	-3.96158	3.41124	5619.26	5626.65	5628.11	5629.83	5629.94	5630.07	5632.77	5647.46	5648.91	11281.2	11281.2	11281.3	11281.4	11281.4	11281.5
683	3.39247	-11308.5	-5680.68	-5664.87	-5657.14	-5649.33	-32.1068	-25.2735	-23.3131	-21.598	-21.4874	-21.3544	-18.64	-11.0758	-3.99324	3.39247	5619.32	5626.65	5628.11	5629.83	5629.94	5630.07	5632.78	5647.43	5648.88	11281.2	11281.2	11281.3	11281.4	11281.4	11281.5
684	3.37384	-11308.5	-5680.61	-5664.89	-5657.18	-5649.35	-32.0524	-25.2796	-23.3163	-21.598	-21.4874	-21.3546	-18.6253	-11.0853	-4.0247	3.37384	5619.37	5626.64	5628.11	5629.83	5629.94	5630.07	5632.8	5647.4	5648.85	11281.2	11281.2	11281.3	11281.4	11281.4	11281.5
685	3.35536	-11308.5	-5680.54	-5664.91	-5657.21	-5649.36	-31.9985	-25.2857	-23.3194	-21.598	-21.4874	-21.3548	-18.6106	-11.0948	-4.05597	3.35536	5619.42	5626.64	5628.1	5629.83	5629.94	5630.07	5632.81	5647.37	5648.82	11281.2	11281.2	11281.3	11281.4	11281.4	11281.5
686	3.33701	-11308.5	-5680.47	-5664.93	-5657.25	-5649.38	-31.945	-25.2918	-23.3226	-21.598	-21.4874	-21.355	-18.5959	-11.1042	-4.08705	3.33701	5619.48	5626.63	5628.1	5629.83	5629.94	5630.07	5632.83	5647.34	5648.79	11281.2	11281.2	11281.3	11281.4	11281.4	11281.5
687	3.31881	-11308.5	-5680.41	-5664.94	-5657.28	-5649.4	-31.8919	-25.2978	-23.3257	-21.598	-21.4874	-21.3552	-18.5811	-11.1136	-4.11794	3.31881	5619.53	5626.63	5628.1	5629.83	5629.94	5630.07	5632.84	5647.31	5648.76	11281.2	11281.2	11281.3	11281.4	11281.4	11281.5
688	3.30074	-11308.5	-5680.34	-5664.96	-5657.31	-5649.41	-31.8392	-25.3039	-23.3288	-21.598	-21.4874	-21.3553	-18.5663	-11.1229	-4.14864	3.30074	5619.58	5626.62	5628.1	5629.83	5629.94	5630.07	5632.86	5647.28	5648.73	11281.2	11281.2	11281.3	11281.4	11281.4	11281.5
689	3.28281	-11308.5	-5680.27	-5664.98	-5657.35	-5649.43	-31.787	-25.3099	-23.3319	-21.598	-21.4874	-21.3555	-18.5515	-11.1322	-4.17916	3.28281	5619.64	5626.62	5628.09	5629.83	5629.94	5630.07	5632.87	5647.25	5648.7	11281.2	11281.2	11281.3	11281.4	11281.4	11281.5
690	3.26501	-11308.5	-5680.2	-5664.99	-5657.38	-5649.45	-31.7351	-25.3159	-23.335	-21.598	-21.4874	-21.3557	-18.5367	-11.1415	-4.20949	3.26501	5619.69	5626.61	5628.09	5629.83	5629.94	5630.07	5632.89	5647.22	5648.67	11281.2	11281.2	11281.3	11281.4	11281.4	11281.5
691	3.24735	-11308.5	-5680.14	-5665.01	-5657.41	-5649.46	-31.6837	-25.3219	-23.3381	-21.598	-21.4874	-21.3559	-18.5218	-11.1507	-4.23963	3.24735	5619.74	5626.61	5628.09	5629.83	5629.94	5630.07	5632.9	5647.19	5648.65	11281.2	11281.2	11281.3	11281.4	11281.4	11281.5
692	3.22982	-11308.5	-5680.07	-5665.03	-5657.45	-5649.48	-31.6328	-25.3279	-23.3412	-21.598	-21.4874	-21.3561	-18.5069	-11.1599	-4.26959	3.22982	5619.79	5626.6	5628.08	5629.83	5629.94	5630.07	5632.92	5647.16	5648.62	11281.2	11281.2	11281.3	11281.4	11281.4	11281.5
693	3.21242	-11308.5	-5680.01	-5665.04	-5657.48	-5649.49	-31.5822	-25.3338	-23.3442	-21.598	-21.4874	-21.3562	-18.4919	-11.169	-4.29936	3.21242	5619.84	5626.6	5628.08	5629.83	5629.94	5630.07	5632.93	5647.13	5648.59	11281.2	11281.2	11281.3	11281.4	11281.4	11281.5
694	3.19515	-11308.5	-5679.94	-5665.06	-5657.51	-5649.51	-31.532	-25.3397	-23.3473	-21.598	-21.4874	-21.3564	-18.4769	-11.1782	-4.32896	3.19515	5619.89	5626.59	5628.08	5629.83	5629.94	5630.06	5632.95	5647.1	5648.56	11281.2	11281.2	11281.3	11281.4	11281.4	11281.5
695	3.178	-11308.5	-5679.88	-5665.08	-5657.54	-5649.52	-31.4822	-25.3456	-23.3503	-21.598	-21.4874	-21.3566	-18.4619	-11.1872	-4.35838	3.178	5619.94	5626.59	5628.07	5629.83	5629.94	5630.06	5632.96	5647.07	5648.53	11281.2	11281.2	11281.3	11281.4	11281.4	11281.5
696	3.16099	-11308.5	-5679.81	-5665.09	-5657.58	-5649.54	-31.4328	-25.3515	-23.3534	-21.598	-21.4874	-21.3568	-18.4469	-11.1963	-4.38761	3.16099	5619.99	5626.58	5628.07	5629.83	5629.94	5630.06	5632.98	5647.04	5648.51	11281.2	11281.2	11281.3	11281.4	11281.4	11281.5
697	3.1441	-11308.5	-5679.75	-5665.11	-5657.61	-5649.55	-31.3839	-25.3574	-23.3564	-21.598	-21.4874	-21.3569	-18.4319	-11.2053	-4.41668	3.1441	5620.04	5626.58	5628.07	5629.83	5629.94	5630.06	5632.99	5647.01	5648.48	11281.2	11281.2	11281.3	11281.4	11281.4	11281.5
698	3.12734	-11308.5	-5679.68	-5665.13	-5657.64	-5649.57	-31.3353	-25.3633	-23.3595	-21.598	-21.4874	-21.3571	-18.4168	-11.2143	-4.44556	3.12734	5620.09	5626.57	5628.06	5629.83	5629.94	5630.06	5633.01	5646.98	5648.45	11281.2	11281.2	11281.3	11281.4	11281.4	11281.5
699	3.1107	-11308.5	-5679.62	-5665.14	-5657.67	-5649.59	-31.2871	-25.3691	-23.3625	-21.598	-21.4874	-21.3573	-18.4017	-11.2232	-4.47428	3.1107	5620.14	5626.57	5628.06	5629.83	5629.94	5630.06	5633.02	5646.95	5648.43	11281.2	11281.2	11281.3	11281.4	11281.4	11281.5
700	3.09418	-11308.5	-5679.56	-5665.16	-5657.7	-5649.6	-31.2393	-25.3749	-23.3655	-21.598	-21.4874	-21.3574	-18.3865	-11.2321	-4.50282	3.09418	5620.18	5626.56	5628.06	5629.83	5629.94	5630.06	5633.04	5646.92	5648.4	11281.2	11281.2	11281.3	11281.4	11281.4	11281.5
701	3.07779	-11308.5	-5679.5	-5665.18	-5657.74	-5649.61	-31.1919	-25.3807	-23.3685	-21.598	-21.4874	-21.3576	-18.3714	-11.241	-4.53119	3.07779	5620.23	5626.56	5628.06	5629.83	5629.94	5630.06	5633.05	5646.9	5648.37	11281.2	11281.2	11281.3	11281.4	11281.4	11281.5
702	3.06152	-11308.5	-5679.43	-5665.19	-5657.77	-5649.63	-31.1448	-25.3865	-23.3715	-21.598	-21.4874	-21.3578	-18.3562	-11.2498	-4.55938	3.06152	5620.28	5626.55	5628.05	5629.83	5629.94	5630.06	5633.07	5646.87	5648.35	11281.2	11281.2	11281.3	11281.4	11281.4	11281.5
703	3.04536	-11308.5	-5679.37	-5665.21	-5657.8	-5649.64	-31.0982	-25.3922	-23.3745	-21.598	-21.4874	-21.3579	-18.341	-11.2586	-4.58741	3.04536	5620.33	5626.55	5628.05	5629.83	5629.94	5630.06	5633.08	5646.84	5648.32	11281.2	11281.2	11281.3	11281.4	11281.4	11281.5
704	3.02932	-11308.5	-5679.31	-5665.22	-5657.83	-5649.66	-31.0519	-25.398	-23.3774	-21.598	-21.4874	-21.3581	-18.3257	-11.2673	-4.61528	3.02932	5620.37	5626.55	5628.05	5629.83	5629.94	5630.06	5633.1	5646.81	5648.29	11281.2	11281.2	11281.3	11281.4	11281.4	11281.5
705	3.01341	-11308.5	-5679.25	-5665.24	-5657.86	-5649.67	-31.0059	-25.4037	-23.3804	-21.598	-21.4874	-21.3582	-18.3105	-11.2761	-4.64297	3.01341	5620.42	5626.54	5628.04	5629.83	5629.94	5630.06	5633.11	5646.78	5648.27	11281.2	11281.2	11281.3	11281.4	11281.4	11281.5
706	2.9976	-11308.5	-5679.19	-5665.26	-5657.89	-5649.69	-30.9604	-25.4094	-23.3834	-21.5981	-21.4874	-21.3584	-18.2952	-11.2847	-4.6705	2.9976	5620.46	5626.54	5628.04	5629.83	5629.94	5630.06	5633.13	5646.76	5648.24	11281.2	11281.2	11281.3	11281.4	11281.4	11281.5
707	2.98191	-11308.5	-5679.13	-5665.27	-5657.92	-5649.7	-30.9152	-25.4151	-23.3863	-21.5981	-21.4874	-21.3585	-18.2799	-11.2934	-4.69787	2.98191	5620.51	5626.53	5628.04	5629.83	5629.94	5630.06	5633.14	5646.73	5648.22	11281.2	11281.2	11281.3	11281.4	11281.4	11281.5
708	2.96634	-11308.5	-5679.07	-5665.29	-5657.95	-5649.72	-30.8704	-25.4207	-23.3892	-21.5981	-21.4874	-21.3587	-18.2645	-11.302	-4.72507	2.96634	5620.55	5626.53	5628.04	5629.83	5629.94	5630.06	5633.16	5646.7	5648.19	11281.2	11281.2	11281.3	11281.4	11281.4	11281.5
709	2.95088	-11308.5	-5679.01	-5665.3	-5657.98	-5649.73	-30.826	-25.4264	-23.3922	-21.5981	-21.4874	-21.3588	-18.2492	-11.3106	-4.75211	2.95088	5620.6	5626.52	5628.03	5629.83	5629.94	5630.06	5633.17	5646.67	5648.17	11281.2	11281.2	11281.3	11281.4	11281.4	11281.5
710	2.93553	-11308.5	-5678.95	-5665.32	-5658.01	-5649.74	-30.7819	-25.432	-23.3951	-21.5981	-21.4874	-21.359	-18.2338	-11.3191	-4.779	2.93553	5620.64	5626.52	5628.03	5629.83	5629.94	5630.06	5633.19	5646.65	5648.14	11281.2	11281.2	11281.3	11281.4	11281.4	11281.5
711	2.92029	-11308.5	-5678.89	-5665.33	-5658.04	-5649.76	-30.7381	-25.4376	-23.398	-21.5981	-21.4874	-21.3591	-18.2184	-11.3276	-4.80572	2.92029	5620.69	5626.51	5628.03	5629.83	5629.94	5630.06	5633.2	5646.62	5648.12	11281.2	11281.2	11281.3	11281.4	11281.4	11281.5
712	2.90516	-11308.5	-5678.83	-5665.35	-5658.07	-5649.77	-30.6947	-25.4432	-23.4009	-21.5981	-21.4874	-21.3593	-18.203	-11.3361	-4.83228	2.90516	5620.73	5626.51	5628.02	5629.83	5629.94	5630.06	5633.22	5646.59	5648.09	11281.2	11281.2	11281.3	11281.4	11281.4	11281.5
713	2.89014	-11308.5	-5678.77	-5665.37	-5658.1	-5649.78	-30.6517	-25.4488	-23.4038	-21.5981	-21.4874	-21.3594	-18.1876	-11.3445	-4.85869	2.89014	5620.77	5626.5	5628.02	5629.83	5629.94	5630.06	5633.23	5646.57	5648.07	11281.2	11281.2	11281.3	11281.4	11281.4	11281.5
714	2.87523	-11308.5	-5678.71	-5665.38	-5658.13	-5649.8	-30.609	-25.4543	-23.4067	-21.5981	-21.4874	-21.3596	-18.1721	-11.3529	-4.88494	2.87523	5620.81	5626.5	5628.02	5629.83	5629.94	5630.06	5633.25	5646.54	5648.04	11281.2	11281.2	11281.3	11281.4	11281.4	11281.5
715	2.86043	-11308.5	-5678.66	-5665.4	-5658.16	-5649.81	-30.5666	-25.4598	-23.4096	-21.5981	-21.4874	-21.3597	-18.1566	-11.3613	-4.91104	2.86043	5620.86	5626.5	5628.01	5629.83	5629.94	5630.06	5633.27	5646.52	5648.02	11281.2	11281.2	11281.3	11281.4	11281.4	11281.5
716	2.84573	-11308.5	-5678.6	-5665.41	-5658.18	-5649.82	-30.5246	-25.4654	-23.4125	-21.5981	-21.4874	-21.3599	-18.1411	-11.3696	-4.93698	2.84573	5620.9	5626.49	5628.01	5629.83	5629.94	5630.06	5633.28	5646.49	5647.99	11281.2	11281.2	11281.3	11281.4	11281.4	11281.5
717	2.83114	-11308.5	-5678.54	-5665.43	-5658.21	-5649.84	-30.483	-25.4709	-23.4153	-21.5981	-21.4874	-21.36	-18.1256	-11.3779	-4.96278	2.83114	5620.94	5626.49	5628.01	5629.83	5629.94	5630.06	5633.3	5646.46	5647.97	11281.2	11281.2	11281.3	11281.4	11281.4	11281.5
718	2.81665	-11308.5	-5678.48	-5665.44	-5658.24	-5649.85	-30.4416	-25.4763	-23.4182	-21.5981	-21.4874	-21.3601	-18.1101	-11.3862	-4.98842	2.81665	5620.98	5626.48	5628.01	5629.83	5629.94	5630.06	5633.31	5646.44	5647.94	11281.2	11281.2	11281.3	11281.4	11281.4	11281.5
719	2.80226	-11308.5	-5678.43	-5665.46	-5658.27	-5649.86	-30.4006	-25.4818	-23.421	-21.5981	-21.4874	-21.3603	-18.0946	-11.3944	-5.01391	2.80226	5621.02	5626.48	5628	5629.83	5629.94	5630.06	5633.33	5646.41	5647.92	11281.2	11281.2	11281.3	11281.4	11281.4	11281.5
720	2.78797	-11308.5	-5678.37	-5665.47	-5658.3	-5649.88	-30.36	-25.4872	-23.4239	-21.5981	-21.4874	-21.3604	-18.079	-11.4026	-5.03925	2.78797	5621.06	5626.47	5628	5629.83	5629.94	5630.06	5633.34	5646.39	5647.9	11281.2	11281.2	11281.3	11281.4	11281.4	11281.5
721	2.77379	-11308.5	-5678.32	-5665.49	-5658.33	-5649.89	-30.3196	-25.4927	-23.4267	-21.5981	-21.4874	-21.3605	-18.0634	-11.4107	-5.06444	2.77379	5621.1	5626.47	5628	5629.83	5629.94	5630.06	5633.36	5646.36	5647.87	11281.2	11281.2	11281.3	11281.4	11281.4	11281.5
722	2.75971	-11308.5	-5678.26	-5665.5	-5658.35	-5649.9	-30.2796	-25.4981	-23.4295	-21.5981	-21.4874	-21.3607	-18.0478	-11.4189	-5.08948	2.75971	5621.14	5626.46	5627.99	5629.83	5629.94	5630.06	5633.37	5646.34	5647.85	11281.2	11281.2	11281.3	11281.4	11281.4	11281.5
723	2.74573	-11308.5	-5678.2	-5665.52	-5658.38	-5649.91	-30.2399	-25.5034	-23.4323	-21.5981	-21.4874	-21.3608	-18.0322	-11.4269	-5.11438	2.74573	5621.18	5626.46	5627.99	5629.83	5629.94	5630.06	5633.39	5646.31	5647.83	11281.2	11281.2	11281.3	11281.4	11281.4	11281.5
724	2.73184	-11308.5	-5678.15	-5665.53	-5658.41	-5649.93	-30.2005	-25.5088	-23.4351	-21.5981	-21.4874	-21.3609	-18.0166	-11.435	-5.13914	2.73184	5621.22	5626.46	5627.99	5629.83	5629.94	5630.06	5633.41	5646.29	5647.8	11281.2	11281.2	11281.3	11281.4	11281.4	11281.5
725	2.71805	-11308.5	-5678.09	-5665.55	-5658.44	-5649.94	-30.1615	-25.5142	-23.4379	-21.5981	-21.4874	-21.3611	-18.0009	-11.443	-5.16375	2.71805	5621.26	5626.45	5627.99	5629.83	5629.94	5630.06	5633.42	5646.26	5647.78	11281.2	11281.2	11281.3	11281.4	11281.4	11281.5
726	2.70436	-11308.5	-5678.04	-5665.56	-5658.46	-5649.95	-30.1227	-25.5195	-23.4407	-21.5981	-21.4874	-21.3612	-17.9853	-11.451	-5.18822	2.70436	5621.3	5626.45	5627.98	5629.83	5629.94	5630.06	5633.44	5646.24	5647.76	11281.2	11281.2	11281.3	11281.4	11281.4	11281.5
727	2.69077	-11308.5	-5677.99	-5665.58	-5658.49	-5649.96	-30.0843	-25.5248	-23.4435	-21.5981	-21.4874	-21.3613	-17.9696	-11.459	-5.21255	2.69077	5621.34	5626.44	5627.98	5629.83	5629.94	5630.06	5633.45	5646.21	5647.73	11281.2	11281.2	11281.3	11281.4	11281.4	11281.5
728	2.67727	-11308.5	-5677.93	-5665.59	-5658.52	-5649.98	-30.0462	-25.5301	-23.4463	-21.5981	-21.4874	-21.3614	-17.954	-11.4669	-5.23673	2.67727	5621.38	5626.44	5627.98	5629.83	5629.94	5630.06	5633.47	5646.19	5647.71	11281.2	11281.2	11281.3	11281.4	11281.4	11281.5
729	2.66387	-11308.5	-5677.88	-5665.61	-5658.54	-5649.99	-30.0084	-25.5354	-23.449	-21.5981	-21.4874	-21.3616	-17.9383	-11.4748	-5.26078	2.66387	5621.41	5626.43	5627.98	5629.83	5629.94	5630.06	5633.48	5646.17	5647.69	11281.2	11281.2	11281.3	11281.4	11281.4	11281.5
730	2.65055	-11308.5	-5677.83	-5665.62	-5658.57	-5650	-29.9709	-25.5406	-23.4518	-21.5981	-21.4874	-21.3617	-17.9226	-11.4826	-5.28469	2.65055	5621.45	5626.43	5627.97	5629.83	5629.94	5630.06	5633.5	5646.14	5647.67	11281.2	11281.2	11281.3	11281.4	11281.4	11281.5
731	2.63733	-11308.5	-5677.77	-5665.64	-5658.6	-5650.01	-29.9337	-25.5459	-23.4545	-21.5981	-21.4874	-21.3618	-17.9068	-11.4904	-5.30846	2.63733	5621.49	5626.43	5627.97	5629.83	5629.94	5630.06	5633.52	5646.12	5647.64	11281.2	11281.2	11281.3	11281.4	11281.4	11281.5
732	2.62421	-11308.5	-5677.72	-5665.65	-5658.62	-5650.02	-29.8967	-25.5511	-23.4573	-21.5981	-21.4874	-21.3619	-17.8911	-11.4982	-5.33209	2.62421	5621.53	5626.42	5627.97	5629.83	5629.94	5630.06	5633.53	5646.09	5647.62	11281.2	11281.2	11281.3	11281.4	11281.4	11281.5
733	2.61117	-11308.5	-5677.67	-5665.66	-5658.65	-5650.03	-29.8601	-25.5563	-23.46	-21.5981	-21.4874	-21.362	-17.8754	-11.506	-5.35559	2.61117	5621.56	5626.42	5627.96	5629.83	5629.94	5630.06	5633.55	5646.07	5647.6	11281.2	11281.2	11281.3	11281.4	11281.4	11281.5
734	2.59823	-11308.5	-5677.62	-5665.68	-5658.68	-5650.05	-29.8238	-25.5615	-23.4627	-21.5981	-21.4874	-21.3622	-17.8596	-11.5137	-5.37895	2.59823	5621.6	5626.41	5627.96	5629.83	5629.94	5630.06	5633.56	5646.05	5647.58	11281.2	11281.2	11281.3	11281.4	11281.4	11281.5
735	2.58537	-11308.5	-5677.56	-5665.69	-5658.7	-5650.06	-29.7878	-25.5667	-23.4655	-21.5981	-21.4874	-21.3623	-17.8439	-11.5214	-5.40218	2.58537	5621.64	5626.41	5627.96	5629.83	5629.94	5630.06	5633.58	5646.02	5647.56	11281.2	11281.2	11281.3	11281.4	11281.4	11281.5
736	2.5726	-11308.5	-5677.51	-5665.71	-5658.73	-5650.07	-29.7521	-25.5718	-23.4682	-21.5981	-21.4874	-21.3624	-17.8281	-11.5291	-5.42528	2.5726	5621.67	5626.4	5627.96	5629.83	5629.94	5630.06	5633.59	5646	5647.54	11281.2	11281.2	11281.3	11281.4	11281.4	11281.5
737	2.55992	-11308.5	-5677.46	-5665.72	-5658.75	-5650.08	-29.7166	-25.577	-23.4709	-21.5981	-21.4874	-21.3625	-17.8124	-11.5367	-5.44824	2.55992	5621.71	5626.4	5627.95	5629.83	5629.94	5630.06	5633.61	5645.98	5647.51	11281.2	11281.2	11281.3	11281.4	11281.4	11281.5
738	2.54733	-11308.5	-5677.41	-5665.73	-5658.78	-5650.09	-29.6815	-25.5821	-23.4735	-21.5981	-21.4874	-21.3626	-17.7966	-11.5443	-5.47108	2.54733	5621.74	5626.4	5627.95	5629.83	5629.94	5630.06	5633.63	5645.96	5647.49	11281.2	11281.2	11281.3	11281.4	11281.4	11281.5
739	2.53482	-11308.5	-5677.36	-5665.75	-5658.8	-5650.1	-29.6466	-25.5872	-23.4762	-21.5981	-21.4874	-21.3627	-17.7808	-11.5518	-5.49378	2.53482	5621.78	5626.39	5627.95	5629.83	5629.94	5630.06	5633.64	5645.93	5647.47	11281.2	11281.2	11281.3	11281.4	11281.4	11281.5
740	2.5224	-11308.5	-5677.31	-5665.76	-5658.83	-5650.11	-29.612	-25.5923	-23.4789	-21.5981	-21.4874	-21.3629	-17.765	-11.5594	-5.51635	2.5224	5621.81	5626.39	5627.95	5629.83	5629.94	5630.06	5633.66	5645.91	5647.45	11281.2	11281.2	11281.3	11281.4	11281.4	11281.5
741	2.51006	-11308.5	-5677.26	-5665.78	-5658.85	-5650.12	-29.5777	-25.5973	-23.4816	-21.5981	-21.4874	-21.363	-17.7492	-11.5668	-5.5388	2.51006	5621.85	5626.38	5627.94	5629.83	5629.94	5630.06	5633.67	5645.89	5647.43	11281.2	11281.2	11281.3	11281.4	11281.4	11281.5
742	2.49781	-11308.5	-5677.21	-5665.79	-5658.88	-5650.14	-29.5436	-25.6024	-23.4842	-21.5981	-21.4874	-21.3631	-17.7334	-11.5743	-5.56112	2.49781	5621.88	5626.38	5627.94	5629.83	5629.94	5630.06	5633.69	5645.87	5647.41	11281.2	11281.2	11281.3	11281.4	11281.4	11281.5
743	2.48564	-11308.5	-5677.16	-5665.8	-5658.9	-5650.15	-29.5098	-25.6074	-23.4869	-21.5981	-21.4874	-21.3632	-17.7176	-11.5817	-5.58331	2.48564	5621.91	5626.38	5627.94	5629.83	5629.94	5630.06	5633.7	5645.84	5647.39	11281.2	11281.2	11281.3	11281.4	11281.4	11281.5
744	2.47355	-11308.5	-5677.11	-5665.82	-5658.93	-5650.16	-29.4763	-25.6124	-23.4895	-21.5981	-21.4874	-21.3633	-17.7018	-11.5891	-5.60538	2.47355	5621.95	5626.37	5627.93	5629.83	5629.94	5630.06	5633.72	5645.82	5647.37	11281.2	11281.2	11281.3	11281.4	11281.4	11281.5
745	2.46155	-11308.5	-5677.06	-5665.83	-5658.95	-5650.17	-29.4431	-25.6174	-23.4922	-21.5981	-21.4874	-21.3634	-17.6859	-11.5965	-5.62732	2.46155	5621.98	5626.37	5627.93	5629.83	5629.94	5630.06	5633.74	5645.8	5647.35	11281.2	11281.2	11281.3	11281.4	11281.4	11281.5
746	2.44963	-11308.5	-5677.01	-5665.85	-5658.98	-5650.18	-29.4102	-25.6224	-23.4948	-21.5981	-21.4874	-21.3635	-17.6701	-11.6038	-5.64914	2.44963	5622.01	5626.36	5627.93	5629.83	5629.94	5630.06	5633.75	5645.78	5647.33	11281.2	11281.2	11281.3	11281.4	11281.4	11281.5
747	2.43778	-11308.5	-5676.96	-5665.86	-5659	-5650.19	-29.3775	-25.6273	-23.4974	-21.5981	-21.4874	-21.3636	-17.6543	-11.6111	-5.67083	2.43778	5622.05	5626.36	5627.93	5629.83	5629.94	5630.06	5633.77	5645.76	5647.31	11281.2	11281.2	11281.3	11281.4	11281.4	11281.5
748	2.42602	-11308.5	-5676.92	-5665.87	-5659.03	-5650.2	-29.345	-25.6323	-23.5	-21.5981	-21.4874	-21.3637	-17.6384	-11.6184	-5.6924	2.42602	5622.08	5626.36	5627.92	5629.83	5629.94	5630.06	5633.78	5645.73	5647.29	11281.2	11281.2	11281.3	11281.4	11281.4	11281.5
749	2.41433	-11308.5	-5676.87	-5665.89	-5659.05	-5650.21	-29.3128	-25.6372	-23.5026	-21.5981	-21.4874	-21.3638	-17.6226	-11.6257	-5.71386	2.41433	5622.11	5626.35	5627.92	5629.83	5629.94	5630.06	5633.8	5645.71	5647.27	11281.2	11281.2	11281.3	11281.4	11281.4	11281.5
750	2.40273	-11308.5	-5676.82	-5665.9	-5659.07	-5650.22	-29.2809	-25.6421	-23.5052	-21.5981	-21.4874	-21.3639	-17.6068	-11.6329	-5.73519	2.40273	5622.14	5626.35	5627.92	5629.83	5629.94	5630.06	5633.82	5645.69	5647.25	11281.2	11281.2	11281.3	11281.4	11281.4	11281.5
751	2.3912	-11308.5	-5676.77	-5665.91	-5659.1	-5650.23	-29.2493	-25.647	-23.5078	-21.5981	-21.4874	-21.364	-17.5909	-11.6401	-5.7564	2.3912	5622.17	5626.34	5627.92	5629.83	5629.94	5630.06	5633.83	5645.67	5647.23	11281.2	11281.2	11281.3	11281.4	11281.4	11281.5
752	2.37975	-11308.5	-5676.73	-5665.93	-5659.12	-5650.24	-29.2179	-25.6519	-23.5104	-21.5981	-21.4874	-21.3641	-17.5751	-11.6472	-5.77749	2.37975	5622.21	5626.34	5627.91	5629.83	5629.94	5630.06	5633.85	5645.65	5647.21	11281.2	11281.2	11281.3	11281.4	11281.4	11281.5
753	2.36838	-11308.5	-5676.68	-5665.94	-5659.14	-5650.25	-29.1867	-25.6568	-23.5129	-21.5981	-21.4874	-21.3642	-17.5593	-11.6543	-5.79847	2.36838	5622.24	5626.34	5627.91	5629.83	5629.94	5630.06	5633.86	5645.63	5647.19	11281.2	11281.2	11281.3	11281.4	11281.4	11281.5
754	2.35708	-11308.5	-5676.63	-5665.95	-5659.17	-5650.26	-29.1558	-25.6616	-23.5155	-21.5981	-21.4874	-21.3643	-17.5434	-11.6614	-5.81933	2.35708	5622.27	5626.33	5627.91	5629.83	5629.94	5630.06	5633.88	5645.61	5647.17	11281.2	11281.2	11281.3	11281.4	11281.4	11281.5
755	2.34585	-11308.5	-5676.59	-5665.97	-5659.19	-5650.27	-29.1251	-25.6664	-23.5181	-21.5981	-21.4874	-21.3644	-17.5276	-11.6685	-5.84007	2.34585	5622.3	5626.33	5627.91	5629.83	5629.94	5630.06	5633.89	5645.59	5647.15	11281.2	11281.2	11281.3	11281.4	11281.4	11281.5
756	2.3347	-11308.5	-5676.54	-5665.98	-5659.21	-5650.28	-29.0947	-25.6712	-23.5206	-21.5981	-21.4874	-21.3645	-17.5117	-11.6755	-5.8607	2.3347	5622.33	5626.32	5627.9	5629.83	5629.94	5630.06	5633.91	5645.57	5647.13	11281.2	11281.2	11281.3	11281.4	11281.4	11281.5
757	2.32363	-11308.5	-5676.49	-5665.99	-5659.24	-5650.29	-29.0645	-25.676	-23.5231	-21.5981	-21.4874	-21.3646	-17.4959	-11.6825	-5.88121	2.32363	5622.36	5626.32	5627.9	5629.83	5629.94	5630.06	5633.93	5645.55	5647.11	11281.2	11281.2	11281.3	11281.4	11281.4	11281.5
758	2.31263	-11308.5	-5676.45	-5666	-5659.26	-5650.3	-29.0346	-25.6808	-23.5257	-21.5981	-21.4874	-21.3647	-17.48	-11.6895	-5.90161	2.31263	5622.39	5626.32	5627.9	5629.83	5629.94	5630.06	5633.94	5645.52	5647.09	11281.2	11281.2	11281.3	11281.4	11281.4	11281.5
759	2.3017	-11308.5	-5676.4	-5666.02	-5659.28	-5650.31	-29.0049	-25.6856	-23.5282	-21.5981	-21.4874	-21.3648	-17.4642	-11.6964	-5.92189	2.3017	5622.42	5626.31	5627.9	5629.83	5629.94	5630.06	5633.96	5645.5	5647.07	11281.2	11281.2	11281.3	11281.4	11281.4	11281.5
760	2.29084	-11308.5	-5676.36	-5666.03	-5659.3	-5650.32	-28.9755	-25.6903	-23.5307	-21.5981	-21.4874	-21.3649	-17.4484	-11.7033	-5.94206	2.29084	5622.45	5626.31	5627.89	5629.83	5629.94	5630.06	5633.97	5645.48	5647.05	11281.2	11281.2	11281.3	11281.4	11281.4	11281.5
761	2.28005	-11308.5	-5676.31	-5666.04	-5659.33	-5650.33	-28.9463	-25.695	-23.5332	-21.5981	-21.4874	-21.365	-17.4325	-11.7102	-5.96212	2.28005	5622.48	5626.31	5627.89	5629.83	5629.94	5630.06	5633.99	5645.46	5647.03	11281.2	11281.2	11281.3	11281.4	11281.4	11281.5
762	2.26934	-11308.5	-5676.27	-5666.06	-5659.35	-5650.34	-28.9173	-25.6997	-23.5357	-21.5981	-21.4874	-21.3651	-17.4167	-11.717	-5.98207	2.26934	5622.51	5626.3	5627.89	5629.83	5629.94	5630.06	5634.01	5645.44	5647.02	11281.2	11281.2	11281.3	11281.4	11281.4	11281.5
763	2.25869	-11308.5	-5676.22	-5666.07	-5659.37	-5650.35	-28.8885	-25.7044	-23.5382	-21.5981	-21.4874	-21.3651	-17.4009	-11.7238	-6.00191	2.25869	5622.53	5626.3	5627.89	5629.83	5629.94	5630.06	5634.02	5645.42	5647	11281.2	11281.2	11281.3	11281.4	11281.4	11281.5
764	2.24812	-11308.5	-5676.18	-5666.08	-5659.39	-5650.36	-28.86	-25.7091	-23.5407	-21.5981	-21.4874	-21.3652	-17.3851	-11.7306	-6.02165	2.24812	5622.56	5626.29	5627.88	5629.83	5629.94	5630.06	5634.04	5645.4	5646.98	11281.2	11281.2	11281.3	11281.4	11281.4	11281.5
765	2.23761	-11308.5	-5676.13	-5666.09	-5659.42	-5650.37	-28.8317	-25.7138	-23.5432	-21.5981	-21.4874	-21.3653	-17.3692	-11.7374	-6.04127	2.23761	5622.59	5626.29	5627.88	5629.83	5629.94	5630.06	5634.05	5645.39	5646.96	11281.2	11281.2	11281.3	11281.4	11281.4	11281.5
766	2.22717	-11308.5	-5676.09	-5666.11	-5659.44	-5650.38	-28.8036	-25.7184	-23.5456	-21.5981	-21.4874	-21.3654	-17.3534	-11.7441	-6.06078	2.22717	5622.62	5626.29	5627.88	5629.83	5629.94	5630.06	5634.07	5645.37	5646.94	11281.2	11281.2	11281.3	11281.4	11281.4	11281.5
767	2.2168	-11308.5	-5676.05	-5666.12	-5659.46	-5650.38	-28.7758	-25.7231	-23.5481	-21.5981	-21.4874	-21.3655	-17.3376	-11.7508	-6.08019	2.2168	5622.65	5626.28	5627.88	5629.83	5629.94	5630.06	5634.08	5645.35	5646.92	11281.2	11281.2	11281.3	11281.4	11281.4	11281.5
768	2.2065	-11308.5	-5676	-5666.13	-5659.48	-5650.39	-28.7481	-25.7277	-23.5506	-21.5981	-21.4874	-21.3656	-17.3218	-11.7575	-6.09949	2.2065	5622.67	5626.28	5627.87	5629.83	5629.94	5630.06	5634.1	5645.33	5646.91	11281.2	11281.2	11281.3	11281.4	11281.4	11281.5
769	2.19627	-11308.5	-5675.96	-5666.14	-5659.5	-5650.4	-28.7207	-25.7323	-23.553	-21.5981	-21.4874	-21.3657	-17.306	-11.7641	-6.11869	2.19627	5622.7	5626.28	5627.87	5629.83	5629.94	5630.06	5634.12	5645.31	5646.89	11281.2	11281.2	11281.3	11281.4	11281.4	11281.5
770	2.1861	-11308.5	-5675.92	-5666.16	-5659.52	-5650.41	-28.6935	-25.7368	-23.5554	-21.5981	-21.4874	-21.3658	-17.2902	-11.7708	-6.13778	2.1861	5622.73	5626.27	5627.87	5629.83	5629.94	5630.06	5634.13	5645.29	5646.87	11281.2	11281.2	11281.3	11281.4	11281.4	11281.5
771	2.17599	-11308.5	-5675.87	-5666.17	-5659.55	-5650.42	-28.6665	-25.7414	-23.5579	-21.5981	-21.4874	-21.3658	-17.2745	-11.7774	-6.15677	2.17599	5622.76	5626.27	5627.87	5629.83	5629.94	5630.06	5634.15	5645.27	5646.85	11281.2	11281.2	11281.3	11281.4	11281.4	11281.5
772	2.16595	-11308.5	-5675.83	-5666.18	-5659.57	-5650.43	-28.6398	-25.746	-23.5603	-21.5981	-21.4874	-21.3659	-17.2587	-11.7839	-6.17565	2.16595	5622.78	5626.26	5627.86	5629.83	5629.94	5630.06	5634.16	5645.25	5646.83	11281.2	11281.2	11281.3	11281.4	11281.4	11281.5
773	2.15598	-11308.5	-5675.79	-5666.19	-5659.59	-5650.44	-28.6132	-25.7505	-23.5627	-21.5981	-21.4874	-21.366	-17.2429	-11.7904	-6.19443	2.15598	5622.81	5626.26	5627.86	5629.83	5629.94	5630.06	5634.18	5645.23	5646.82	11281.2	11281.2	11281.3	11281.4	11281.4	11281.5
774	2.14607	-11308.5	-5675.75	-5666.21	-5659.61	-5650.45	-28.5869	-25.755	-23.5651	-21.5981	-21.4874	-21.3661	-17.2272	-11.7969	-6.21311	2.14607	5622.84	5626.26	5627.86	5629.83	5629.94	5630.06	5634.2	5645.21	5646.8	11281.2	11281.2	11281.3	11281.4	11281.4	11281.5
775	2.13622	-11308.5	-5675.7	-5666.22	-5659.63	-5650.46	-28.5608	-25.7595	-23.5675	-21.5981	-21.4874	-21.3662	-17.2114	-11.8034	-6.23169	2.13622	5622.86	5626.25	5627.86	5629.83	5629.94	5630.06	5634.21	5645.19	5646.78	11281.2	11281.2	11281.3	11281.4	11281.4	11281.5
776	2.12644	-11308.5	-5675.66	-5666.23	-5659.65	-5650.46	-28.5348	-25.764	-23.5699	-21.5981	-21.4874	-21.3662	-17.1957	-11.8099	-6.25016	2.12644	5622.89	5626.25	5627.85	5629.83	5629.94	5630.06	5634.23	5645.18	5646.77	11281.2	11281.2	11281.3	11281.4	11281.4	11281.5
777	2.11672	-11308.5	-5675.62	-5666.24	-5659.67	-5650.47	-28.5091	-25.7685	-23.5723	-21.5981	-21.4874	-21.3663	-17.1799	-11.8163	-6.26854	2.11672	5622.91	5626.25	5627.85	5629.83	5629.94	5630.06	5634.24	5645.16	5646.75	11281.2	11281.2	11281.3	11281.4	11281.4	11281.5
778	2.10706	-11308.5	-5675.58	-5666.25	-5659.69	-5650.48	-28.4836	-25.7729	-23.5747	-21.5981	-21.4874	-21.3664	-17.1642	-11.8227	-6.28682	2.10706	5622.94	5626.24	5627.85	5629.83	5629.94	5630.05	5634.26	5645.14	5646.73	11281.2	11281.2	11281.3	11281.4	11281.4	11281.5
779	2.09746	-11308.5	-5675.54	-5666.27	-5659.71	-5650.49	-28.4583	-25.7773	-23.5771	-21.5981	-21.4874	-21.3665	-17.1485	-11.829	-6.305	2.09746	5622.96	5626.24	5627.85	5629.83	5629.94	5630.05	5634.27	5645.12	5646.71	11281.2	11281.2	11281.3	11281.4	11281.4	11281.5
780	2.08792	-11308.5	-5675.5	-5666.28	-5659.73	-5650.5	-28.4332	-25.7818	-23.5794	-21.5981	-21.4874	-21.3666	-17.1328	-11.8354	-6.32308	2.08792	5622.99	5626.24	5627.84	5629.83	5629.94	5630.05	5634.29	5645.1	5646.7	11281.2	11281.2	11281.3	11281.4	11281.4	11281.5
781	2.07845	-11308.5	-5675.46	-5666.29	-5659.75	-5650.51	-28.4082	-25.7862	-23.5818	-21.5981	-21.4874	-21.3666	-17.1171	-11.8417	-6.34106	2.07845	5623.01	5626.23	5627.84	5629.83	5629.94	5630.05	5634.31	5645.09	5646.68	11281.2	11281.2	11281.3	11281.4	11281.4	11281.5
782	2.06903	-11308.5	-5675.42	-5666.3	-5659.77	-5650.51	-28.3835	-25.7906	-23.5841	-21.5981	-21.4874	-21.3667	-17.1015	-11.848	-6.35895	2.06903	5623.04	5626.23	5627.84	5629.83	5629.94	5630.05	5634.32	5645.07	5646.66	11281.2	11281.2	11281.3	11281.4	11281.4	11281.5
783	2.05967	-11308.5	-5675.38	-5666.31	-5659.79	-5650.52	-28.359	-25.7949	-23.5865	-21.5981	-21.4874	-21.3668	-17.0858	-11.8542	-6.37674	2.05967	5623.06	5626.22	5627.84	5629.83	5629.94	5630.05	5634.34	5645.05	5646.65	11281.2	11281.2	11281.3	11281.4	11281.4	11281.5
784	2.05038	-11308.5	-5675.34	-5666.33	-5659.81	-5650.53	-28.3346	-25.7993	-23.5888	-21.5981	-21.4874	-21.3669	-17.0701	-11.8604	-6.39443	2.05038	5623.09	5626.22	5627.84	5629.83	5629.94	5630.05	5634.35	5645.03	5646.63	11281.2	11281.2	11281.3	11281.4	11281.4	11281.5
785	2.04114	-11308.5	-5675.3	-5666.34	-5659.83	-5650.54	-28.3105	-25.8036	-23.5911	-21.5981	-21.4874	-21.3669	-17.0545	-11.8666	-6.41203	2.04114	5623.11	5626.22	5627.83	5629.83	5629.94	5630.05	5634.37	5645.01	5646.61	11281.2	11281.2	11281.3	11281.4	11281.4	11281.5
786	2.03196	-11308.5	-5675.26	-5666.35	-5659.85	-5650.55	-28.2865	-25.808	-23.5935	-21.5981	-21.4874	-21.367	-17.0389	-11.8728	-6.42954	2.03196	5623.14	5626.21	5627.83	5629.83	5629.94	5630.05	5634.38	5645	5646.6	11281.2	11281.2	11281.3	11281.4	11281.4	11281.5
787	2.02283	-11308.5	-5675.22	-5666.36	-5659.87	-5650.56	-28.2628	-25.8123	-23.5958	-21.5981	-21.4874	-21.3671	-17.0232	-11.879	-6.44695	2.02283	5623.16	5626.21	5627.83	5629.83	5629.94	5630.05	5634.4	5644.98	5646.58	11281.2	11281.2	11281.3	11281.4	11281.4	11281.5
788	2.01377	-11308.5	-5675.18	-5666.37	-5659.89	-5650.56	-28.2392	-25.8166	-23.5981	-21.5981	-21.4874	-21.3671	-17.0076	-11.8851	-6.46427	2.01377	5623.18	5626.21	5627.83	5629.83	5629.94	5630.05	5634.41	5644.96	5646.57	11281.2	11281.2	11281.3	11281.4	11281.4	11281.5
789	2.00476	-11308.5	-5675.14	-5666.38	-5659.91	-5650.57	-28.2158	-25.8209	-23.6004	-21.5981	-21.4874	-21.3672	-16.9921	-11.8912	-6.4815	2.00476	5623.21	5626.2	5627.82	5629.83	5629.94	5630.05	5634.43	5644.94	5646.55	11281.2	11281.2	11281.3	11281.4	11281.4	11281.5
790	1.9958	-11308.5	-5675.1	-5666.39	-5659.93	-5650.58	-28.1926	-25.8251	-23.6027	-21.5981	-21.4874	-21.3673	-16.9765	-11.8973	-6.49863	1.9958	5623.23	5626.2	5627.82	5629.83	5629.94	5630.05	5634.45	5644.93	5646.53	11281.2	11281.2	11281.3	11281.4	11281.4	11281.5
791	1.9869	-11308.5	-5675.06	-5666.41	-5659.95	-5650.59	-28.1696	-25.8294	-23.605	-21.5981	-21.4874	-21.3674	-16.9609	-11.9033	-6.51568	1.9869	5623.25	5626.2	5627.82	5629.83	5629.94	5630.05	5634.46	5644.91	5646.52	11281.2	11281.2	11281.3	11281.4	11281.4	11281.5
792	1.97806	-11308.5	-5675.02	-5666.42	-5659.97	-5650.59	-28.1467	-25.8336	-23.6072	-21.5981	-21.4874	-21.3674	-16.9454	-11.9093	-6.53263	1.97806	5623.28	5626.19	5627.82	5629.83	5629.94	5630.05	5634.48	5644.89	5646.5	11281.2	11281.2	11281.3	11281.4	11281.4	11281.5
793	1.96927	-11308.5	-5674.99	-5666.43	-5659.99	-5650.6	-28.124	-25.8378	-23.6095	-21.5981	-21.4874	-21.3675	-16.9299	-11.9153	-6.5495	1.96927	5623.3	5626.19	5627.81	5629.83	5629.94	5630.05	5634.49	5644.88	5646.49	11281.2	11281.2	11281.3	11281.4	11281.4	11281.5
794	1.96054	-11308.5	-5674.95	-5666.44	-5660.01	-5650.61	-28.1015	-25.8421	-23.6118	-21.5981	-21.4874	-21.3676	-16.9143	-11.9213	-6.56627	1.96054	5623.32	5626.19	5627.81	5629.83	5629.94	5630.05	5634.51	5644.86	5646.47	11281.2	11281.2	11281.3	11281.4	11281.4	11281.5
795	1.95186	-11308.5	-5674.91	-5666.45	-5660.03	-5650.62	-28.0792	-25.8462	-23.614	-21.5981	-21.4874	-21.3676	-16.8988	-11.9272	-6.58296	1.95186	5623.34	5626.18	5627.81	5629.83	5629.94	5630.05	5634.52	5644.84	5646.46	11281.2	11281.2	11281.3	11281.4	11281.4	11281.5
796	1.94324	-11308.5	-5674.87	-5666.46	-5660.05	-5650.63	-28.057	-25.8504	-23.6163	-21.5981	-21.4874	-21.3677	-16.8834	-11.9331	-6.59956	1.94324	5623.37	5626.18	5627.81	5629.83	5629.94	5630.05	5634.54	5644.83	5646.44	11281.2	11281.2	11281.3	11281.4	11281.4	11281.5
797	1.93466	-11308.5	-5674.84	-5666.47	-5660.07	-5650.63	-28.0351	-25.8546	-23.6185	-21.5981	-21.4874	-21.3678	-16.8679	-11.939	-6.61607	1.93466	5623.39	5626.18	5627.81	5629.83	5629.94	5630.05	5634.55	5644.81	5646.42	11281.2	11281.2	11281.3	11281.4	11281.4	11281.5
798	1.92614	-11308.5	-5674.8	-5666.48	-5660.08	-5650.64	-28.0133	-25.8587	-23.6207	-21.5981	-21.4874	-21.3678	-16.8525	-11.9449	-6.63249	1.92614	5623.41	5626.17	5627.8	5629.83	5629.94	5630.05	5634.57	5644.79	5646.41	11281.2	11281.2	11281.3	11281.4	11281.4	11281.5
799	1.91768	-11308.5	-5674.76	-5666.5	-5660.1	-5650.65	-27.9916	-25.8629	-23.623	-21.5981	-21.4874	-21.3679	-16.837	-11.9507	-6.64883	1.91768	5623.43	5626.17	5627.8	5629.83	5629.94	5630.05	5634.59	5644.78	5646.39	11281.2	11281.2	11281.3	11281.4	11281.4	11281.5
800	1.90926	-11308.5	-5674.72	-5666.51	-5660.12	-5650.65	-27.9701	-25.867	-23.6252	-21.5981	-21.4874	-21.368	-16.8216	-11.9565	-6.66508	1.90926	5623.45	5626.17	5627.8	5629.83	5629.94	5630.05	5634.6	5644.76	5646.38	11281.2	11281.2	11281.3	11281.4	11281.4	11281.5
801	1.9009	-11308.5	-5674.69	-5666.52	-5660.14	-5650.66	-27.9488	-25.8711	-23.6274	-21.5981	-21.4874	-21.368	-16.8062	-11.9623	-6.68125	1.9009	5623.47	5626.16	5627.8	5629.83	5629.94	5630.05	5634.62	5644.75	5646.36	11281.2	11281.2	11281.3	11281.4	11281.4	11281.5
802	1.89258	-11308.5	-5674.65	-5666.53	-5660.16	-5650.67	-27.9277	-25.8752	-23.6296	-21.5982	-21.4874	-21.3681	-16.7908	-11.9681	-6.69733	1.89258	5623.5	5626.16	5627.79	5629.83	5629.94	5630.05	5634.63	5644.73	5646.35	11281.2	11281.2	11281.3	11281.4	11281.4	11281.5
803	1.88432	-11308.5	-5674.61	-5666.54	-5660.18	-5650.68	-27.9067	-25.8793	-23.6318	-21.5982	-21.4874	-21.3681	-16.7755	-11.9738	-6.71333	1.88432	5623.52	5626.16	5627.79	5629.83	5629.94	5630.05	5634.65	5644.71	5646.33	11281.2	11281.2	11281.3	11281.4	11281.4	11281.5
804	1.87611	-11308.5	-5674.58	-5666.55	-5660.19	-5650.68	-27.8859	-25.8833	-23.634	-21.5982	-21.4874	-21.3682	-16.7601	-11.9795	-6.72925	1.87611	5623.54	5626.15	5627.79	5629.83	5629.94	5630.05	5634.66	5644.7	5646.32	11281.2	11281.2	11281.3	11281.4	11281.4	11281.5
805	1.86795	-11308.5	-5674.54	-5666.56	-5660.21	-5650.69	-27.8652	-25.8874	-23.6362	-21.5982	-21.4874	-21.3683	-16.7448	-11.9852	-6.74508	1.86795	5623.56	5626.15	5627.79	5629.83	5629.94	5630.05	5634.68	5644.68	5646.3	11281.2	11281.2	11281.3	11281.4	11281.4	11281.5
806	1.85983	-11308.5	-5674.51	-5666.57	-5660.23	-5650.7	-27.8448	-25.8914	-23.6384	-21.5982	-21.4874	-21.3683	-16.7295	-11.9909	-6.76083	1.85983	5623.58	5626.15	5627.79	5629.83	5629.94	5630.05	5634.69	5644.67	5646.29	11281.2	11281.2	11281.3	11281.4	11281.4	11281.5
807	1.85177	-11308.5	-5674.47	-5666.58	-5660.25	-5650.71	-27.8244	-25.8954	-23.6405	-21.5982	-21.4874	-21.3684	-16.7142	-11.9965	-6.77649	1.85177	5623.6	5626.14	5627.78	5629.83	5629.94	5630.05	5634.71	5644.65	5646.28	11281.2	11281.2	11281.3	11281.4	11281.4	11281.5
808	1.84376	-11308.5	-5674.44	-5666.59	-5660.27	-5650.71	-27.8042	-25.8994	-23.6427	-21.5982	-21.4874	-21.3684	-16.699	-12.0021	-6.79208	1.84376	5623.62	5626.14	5627.78	5629.83	5629.94	5630.05	5634.72	5644.63	5646.26	11281.2	11281.2	11281.3	11281.4	11281.4	11281.5
809	1.83579	-11308.5	-5674.4	-5666.6	-5660.28	-5650.72	-27.7842	-25.9034	-23.6449	-21.5982	-21.4874	-21.3685	-16.6837	-12.0077	-6.80758	1.83579	5623.64	5626.14	5627.78	5629.83	5629.94	5630.05	5634.74	5644.62	5646.25	11281.2	11281.2	11281.3	11281.4	11281.4	11281.5
810	1.82787	-11308.5	-5674.37	-5666.61	-5660.3	-5650.73	-27.7643	-25.9074	-23.647	-21.5982	-21.4874	-21.3686	-16.6685	-12.0133	-6.82301	1.82787	5623.66	5626.13	5627.78	5629.83	5629.94	5630.05	5634.75	5644.6	5646.23	11281.2	11281.2	11281.3	11281.4	11281.4	11281.5
811	1.82	-11308.5	-5674.33	-5666.62	-5660.32	-5650.73	-27.7446	-25.9114	-23.6492	-21.5982	-21.4874	-21.3686	-16.6533	-12.0188	-6.83835	1.82	5623.68	5626.13	5627.78	5629.83	5629.94	5630.05	5634.77	5644.59	5646.22	11281.2	11281.2	11281.3	11281.4	11281.4	11281.5
812	1.81218	-11308.5	-5674.3	-5666.63	-5660.34	-5650.74	-27.725	-25.9153	-23.6513	-21.5982	-21.4874	-21.3687	-16.6382	-12.0243	-6.85362	1.81218	5623.7	5626.13	5627.77	5629.83	5629.94	5630.05	5634.78	5644.57	5646.2	11281.2	11281.2	11281.2	11281.4	11281.4	11281.5
813	1.8044	-11308.5	-5674.26	-5666.65	-5660.35	-5650.75	-27.7056	-25.9192	-23.6534	-21.5982	-21.4874	-21.3687	-16.623	-12.0298	-6.8688	1.8044	5623.72	5626.12	5627.77	5629.83	5629.94	5630.05	5634.8	5644.56	5646.19	11281.2	11281.2	11281.2	11281.4	11281.4	11281.5
814	1.79667	-11308.5	-5674.23	-5666.66	-5660.37	-5650.75	-27.6863	-25.9232	-23.6555	-21.5982	-21.4874	-21.3688	-16.6079	-12.0353	-6.88391	1.79667	5623.74	5626.12	5627.77	5629.83	5629.94	5630.05	5634.81	5644.54	5646.18	11281.2	11281.2	11281.2	11281.4	11281.4	11281.5
815	1.78899	-11308.5	-5674.19	-5666.67	-5660.39	-5650.76	-27.6672	-25.9271	-23.6577	-21.5982	-21.4874	-21.3689	-16.5928	-12.0407	-6.89894	1.78899	5623.76	5626.12	5627.77	5629.83	5629.94	5630.05	5634.83	5644.53	5646.16	11281.2	11281.2	11281.2	11281.4	11281.4	11281.5
816	1.78135	-11308.5	-5674.16	-5666.68	-5660.4	-5650.77	-27.6482	-25.9309	-23.6598	-21.5982	-21.4874	-21.3689	-16.5777	-12.0462	-6.9139	1.78135	5623.77	5626.11	5627.76	5629.83	5629.94	5630.05	5634.84	5644.51	5646.15	11281.2	11281.2	11281.2	11281.4	11281.4	11281.5
817	1.77375	-11308.5	-5674.12	-5666.69	-5660.42	-5650.77	-27.6294	-25.9348	-23.6619	-21.5982	-21.4874	-21.369	-16.5626	-12.0516	-6.92877	1.77375	5623.79	5626.11	5627.76	5629.83	5629.94	5630.05	5634.86	5644.5	5646.13	11281.2	11281.2	11281.2	11281.4	11281.4	11281.5
818	1.76621	-11308.5	-5674.09	-5666.7	-5660.44	-5650.78	-27.6107	-25.9387	-23.664	-21.5982	-21.4874	-21.369	-16.5475	-12.0569	-6.94357	1.76621	5623.81	5626.11	5627.76	5629.83	5629.94	5630.05	5634.88	5644.48	5646.12	11281.2	11281.2	11281.2	11281.4	11281.4	11281.5
819	1.7587	-11308.5	-5674.06	-5666.71	-5660.45	-5650.79	-27.5921	-25.9425	-23.6661	-21.5982	-21.4874	-21.3691	-16.5325	-12.0623	-6.95829	1.7587	5623.83	5626.11	5627.76	5629.83	5629.94	5630.05	5634.89	5644.47	5646.11	11281.2	11281.2	11281.2	11281.4	11281.4	11281.5
820	1.75124	-11308.5	-5674.02	-5666.72	-5660.47	-5650.79	-27.5737	-25.9464	-23.6681	-21.5982	-21.4874	-21.3691	-16.5175	-12.0676	-6.97294	1.75124	5623.85	5626.1	5627.76	5629.83	5629.94	5630.05	5634.91	5644.45	5646.09	11281.2	11281.2	11281.2	11281.4	11281.4	11281.5
821	1.74383	-11308.5	-5673.99	-5666.73	-5660.49	-5650.8	-27.5554	-25.9502	-23.6702	-21.5982	-21.4874	-21.3692	-16.5026	-12.0729	-6.98752	1.74383	5623.87	5626.1	5627.75	5629.83	5629.94	5630.05	5634.92	5644.44	5646.08	11281.2	11281.2	11281.2	11281.4	11281.4	11281.5
822	1.73646	-11308.5	-5673.96	-5666.74	-5660.5	-5650.81	-27.5373	-25.954	-23.6723	-21.5982	-21.4874	-21.3692	-16.4876	-12.0782	-7.00202	1.73646	5623.89	5626.1	5627.75	5629.83	5629.94	5630.05	5634.94	5644.42	5646.07	11281.2	11281.2	11281.2	11281.4	11281.4	11281.5
823	1.72913	-11308.5	-5673.92	-5666.75	-5660.52	-5650.81	-27.5193	-25.9578	-23.6744	-21.5982	-21.4874	-21.3693	-16.4727	-12.0835	-7.01644	1.72913	5623.9	5626.09	5627.75	5629.83	5629.94	5630.05	5634.95	5644.41	5646.05	11281.2	11281.2	11281.2	11281.4	11281.4	11281.5
824	1.72185	-11308.5	-5673.89	-5666.76	-5660.54	-5650.82	-27.5014	-25.9616	-23.6764	-21.5982	-21.4874	-21.3693	-16.4578	-12.0887	-7.03079	1.72185	5623.92	5626.09	5627.75	5629.83	5629.94	5630.05	5634.96	5644.4	5646.04	11281.2	11281.2	11281.2	11281.4	11281.4	11281.5
825	1.71461	-11308.5	-5673.86	-5666.77	-5660.55	-5650.82	-27.4837	-25.9654	-23.6785	-21.5982	-21.4874	-21.3694	-16.4429	-12.0939	-7.04507	1.71461	5623.94	5626.09	5627.75	5629.83	5629.94	5630.05	5634.98	5644.38	5646.03	11281.2	11281.2	11281.2	11281.4	11281.4	11281.5
826	1.70741	-11308.5	-5673.83	-5666.78	-5660.57	-5650.83	-27.4661	-25.9691	-23.6805	-21.5982	-21.4874	-21.3694	-16.428	-12.0991	-7.05928	1.70741	5623.96	5626.08	5627.74	5629.83	5629.94	5630.05	5634.99	5644.37	5646.01	11281.2	11281.2	11281.2	11281.4	11281.4	11281.5
827	1.70025	-11308.5	-5673.79	-5666.79	-5660.59	-5650.84	-27.4487	-25.9729	-23.6825	-21.5982	-21.4874	-21.3695	-16.4132	-12.1043	-7.07341	1.70025	5623.97	5626.08	5627.74	5629.83	5629.94	5630.05	5635.01	5644.35	5646	11281.2	11281.2	11281.2	11281.4	11281.4	11281.5
828	1.69313	-11308.5	-5673.76	-5666.8	-5660.6	-5650.84	-27.4313	-25.9766	-23.6846	-21.5982	-21.4874	-21.3695	-16.3984	-12.1094	-7.08748	1.69313	5623.99	5626.08	5627.74	5629.83	5629.94	5630.05	5635.02	5644.34	5645.99	11281.2	11281.2	11281.2	11281.4	11281.4	11281.5
829	1.68606	-11308.5	-5673.73	-5666.81	-5660.62	-5650.85	-27.4141	-25.9803	-23.6866	-21.5982	-21.4874	-21.3696	-16.3836	-12.1146	-7.10147	1.68606	5624.01	5626.07	5627.74	5629.83	5629.94	5630.05	5635.04	5644.32	5645.97	11281.2	11281.2	11281.2	11281.4	11281.4	11281.5
830	1.67903	-11308.5	-5673.7	-5666.82	-5660.63	-5650.86	-27.397	-25.984	-23.6886	-21.5982	-21.4874	-21.3696	-16.3689	-12.1197	-7.11539	1.67903	5624.03	5626.07	5627.74	5629.83	5629.94	5630.05	5635.05	5644.31	5645.96	11281.2	11281.2	11281.2	11281.4	11281.4	11281.5
831	1.67204	-11308.5	-5673.67	-5666.83	-5660.65	-5650.86	-27.3801	-25.9877	-23.6906	-21.5982	-21.4874	-21.3697	-16.3541	-12.1248	-7.12924	1.67204	5624.04	5626.07	5627.73	5629.83	5629.94	5630.05	5635.07	5644.3	5645.95	11281.2	11281.2	11281.2	11281.4	11281.4	11281.5
832	1.66509	-11308.5	-5673.64	-5666.84	-5660.67	-5650.87	-27.3633	-25.9914	-23.6926	-21.5982	-21.4874	-21.3697	-16.3394	-12.1298	-7.14302	1.66509	5624.06	5626.07	5627.73	5629.83	5629.94	5630.05	5635.08	5644.28	5645.94	11281.2	11281.2	11281.2	11281.4	11281.4	11281.5
833	1.65817	-11308.5	-5673.6	-5666.84	-5660.68	-5650.87	-27.3466	-25.995	-23.6946	-21.5982	-21.4874	-21.3698	-16.3247	-12.1349	-7.15673	1.65817	5624.08	5626.06	5627.73	5629.83	5629.94	5630.05	5635.1	5644.27	5645.92	11281.2	11281.2	11281.2	11281.4	11281.4	11281.5
834	1.6513	-11308.5	-5673.57	-5666.85	-5660.7	-5650.88	-27.33	-25.9987	-23.6966	-21.5982	-21.4874	-21.3698	-16.3101	-12.1399	-7.17037	1.6513	5624.09	5626.06	5627.73	5629.83	5629.94	5630.05	5635.11	5644.26	5645.91	11281.2	11281.2	11281.2	11281.4	11281.4	11281.5
835	1.64447	-11308.5	-5673.54	-5666.86	-5660.71	-5650.89	-27.3136	-26.0023	-23.6986	-21.5982	-21.4874	-21.3699	-16.2955	-12.1449	-7.18395	1.64447	5624.11	5626.06	5627.73	5629.83	5629.94	5630.05	5635.13	5644.24	5645.9	11281.2	11281.2	11281.2	11281.4	11281.4	11281.5
836	1.63768	-11308.5	-5673.51	-5666.87	-5660.73	-5650.89	-27.2972	-26.0059	-23.7006	-21.5982	-21.4874	-21.3699	-16.2809	-12.1499	-7.19745	1.63768	5624.13	5626.05	5627.72	5629.83	5629.94	5630.05	5635.14	5644.23	5645.88	11281.2	11281.2	11281.2	11281.4	11281.4	11281.5
837	1.63093	-11308.5	-5673.48	-5666.88	-5660.74	-5650.9	-27.281	-26.0095	-23.7026	-21.5982	-21.4874	-21.37	-16.2663	-12.1548	-7.21089	1.63093	5624.14	5626.05	5627.72	5629.83	5629.94	5630.05	5635.16	5644.22	5645.87	11281.2	11281.2	11281.2	11281.4	11281.4	11281.5
838	1.62421	-11308.5	-5673.45	-5666.89	-5660.76	-5650.9	-27.2649	-26.0131	-23.7045	-21.5982	-21.4874	-21.37	-16.2518	-12.1598	-7.22426	1.62421	5624.16	5626.05	5627.72	5629.83	5629.94	5630.05	5635.17	5644.2	5645.86	11281.2	11281.2	11281.2	11281.4	11281.4	11281.5
839	1.61754	-11308.5	-5673.42	-5666.9	-5660.77	-5650.91	-27.249	-26.0167	-23.7065	-21.5982	-21.4874	-21.3701	-16.2372	-12.1647	-7.23757	1.61754	5624.17	5626.05	5627.72	5629.83	5629.94	5630.05	5635.19	5644.19	5645.85	11281.2	11281.2	11281.2	11281.4	11281.4	11281.5
840	1.6109	-11308.5	-5673.39	-5666.91	-5660.79	-5650.91	-27.2331	-26.0203	-23.7085	-21.5982	-21.4874	-21.3701	-16.2227	-12.1696	-7.2508	1.6109	5624.19	5626.04	5627.72	5629.83	5629.94	5630.05	5635.2	5644.18	5645.84	11281.2	11281.2	11281.2	11281.4	11281.4	11281.5
841	1.6043	-11308.5	-5673.36	-5666.92	-5660.8	-5650.92	-27.2174	-26.0239	-23.7104	-21.5982	-21.4874	-21.3702	-16.2083	-12.1744	-7.26397	1.6043	5624.21	5626.04	5627.71	5629.83	5629.94	5630.05	5635.21	5644.16	5645.82	11281.2	11281.2	11281.2	11281.4	11281.4	11281.5
842	1.59774	-11308.5	-5673.33	-5666.93	-5660.82	-5650.93	-27.2018	-26.0274	-23.7123	-21.5982	-21.4874	-21.3702	-16.1938	-12.1793	-7.27708	1.59774	5624.22	5626.04	5627.71	5629.83	5629.94	5630.05	5635.23	5644.15	5645.81	11281.2	11281.2	11281.2	11281.4	11281.4	11281.5
843	1.59121	-11308.5	-5673.3	-5666.94	-5660.83	-5650.93	-27.1863	-26.0309	-23.7143	-21.5982	-21.4874	-21.3703	-16.1794	-12.1841	-7.29012	1.59121	5624.24	5626.03	5627.71	5629.83	5629.94	5630.05	5635.24	5644.14	5645.8	11281.2	11281.2	11281.2	11281.4	11281.4	11281.5
844	1.58473	-11308.5	-5673.27	-5666.95	-5660.85	-5650.94	-27.1709	-26.0345	-23.7162	-21.5982	-21.4874	-21.3703	-16.1651	-12.1889	-7.3031	1.58473	5624.25	5626.03	5627.71	5629.83	5629.94	5630.05	5635.26	5644.12	5645.79	11281.2	11281.2	11281.2	11281.4	11281.4	11281.5
845	1.57828	-11308.5	-5673.24	-5666.96	-5660.86	-5650.94	-27.1556	-26.038	-23.7181	-21.5982	-21.4874	-21.3703	-16.1507	-12.1937	-7.31601	1.57828	5624.27	5626.03	5627.71	5629.83	5629.94	5630.05	5635.27	5644.11	5645.77	11281.2	11281.2	11281.2	11281.4	11281.4	11281.5
846	1.57186	-11308.5	-5673.21	-5666.97	-5660.88	-5650.95	-27.1404	-26.0415	-23.72	-21.5982	-21.4874	-21.3704	-16.1364	-12.1985	-7.32886	1.57186	5624.28	5626.03	5627.7	5629.83	5629.94	5630.05	5635.29	5644.1	5645.76	11281.2	11281.2	11281.2	11281.4	11281.4	11281.5
847	1.56548	-11308.5	-5673.18	-5666.98	-5660.89	-5650.95	-27.1254	-26.045	-23.722	-21.5982	-21.4874	-21.3704	-16.1221	-12.2032	-7.34164	1.56548	5624.3	5626.02	5627.7	5629.83	5629.94	5630.05	5635.3	5644.08	5645.75	11281.2	11281.2	11281.2	11281.4	11281.4	11281.5
848	1.55914	-11308.5	-5673.15	-5666.98	-5660.91	-5650.96	-27.1104	-26.0484	-23.7239	-21.5982	-21.4874	-21.3705	-16.1078	-12.208	-7.35436	1.55914	5624.31	5626.02	5627.7	5629.83	5629.94	5630.05	5635.31	5644.07	5645.74	11281.2	11281.2	11281.2	11281.4	11281.4	11281.5
849	1.55284	-11308.5	-5673.12	-5666.99	-5660.92	-5650.97	-27.0956	-26.0519	-23.7258	-21.5982	-21.4874	-21.3705	-16.0936	-12.2127	-7.36702	1.55284	5624.33	5626.02	5627.7	5629.83	5629.94	5630.05	5635.33	5644.06	5645.73	11281.2	11281.2	11281.2	11281.4	11281.4	11281.5
850	1.54657	-11308.5	-5673.09	-5667	-5660.94	-5650.97	-27.0809	-26.0553	-23.7277	-21.5982	-21.4874	-21.3706	-16.0794	-12.2174	-7.37962	1.54657	5624.34	5626.01	5627.7	5629.83	5629.94	5630.05	5635.34	5644.05	5645.72	11281.2	11281.2	11281.2	11281.4	11281.4	11281.5
851	1.54033	-11308.5	-5673.06	-5667.01	-5660.95	-5650.98	-27.0663	-26.0588	-23.7295	-21.5982	-21.4874	-21.3706	-16.0652	-12.222	-7.39215	1.54033	5624.36	5626.01	5627.69	5629.83	5629.94	5630.05	5635.36	5644.03	5645.7	11281.2	11281.2	11281.2	11281.4	11281.4	11281.5
852	1.53413	-11308.5	-5673.04	-5667.02	-5660.97	-5650.98	-27.0517	-26.0622	-23.7314	-21.5982	-21.4874	-21.3706	-16.051	-12.2267	-7.40462	1.53413	5624.37	5626.01	5627.69	5629.83	5629.94	5630.05	5635.37	5644.02	5645.69	11281.2	11281.2	11281.2	11281.4	11281.4	11281.5
853	1.52796	-11308.5	-5673.01	-5667.03	-5660.98	-5650.99	-27.0373	-26.0656	-23.7333	-21.5982	-21.4874	-21.3707	-16.0369	-12.2313	-7.41704	1.52796	5624.39	5626.01	5627.69	5629.83	5629.94	5630.05	5635.39	5644.01	5645.68	11281.2	11281.2	11281.2	11281.4	11281.4	11281.5
854	1.52183	-11308.5	-5672.98	-5667.04	-5660.99	-5650.99	-27.023	-26.069	-23.7352	-21.5982	-21.4874	-21.3707	-16.0228	-12.2359	-7.42939	1.52183	5624.4	5626	5627.69	5629.83	5629.94	5630.05	5635.4	5644	5645.67	11281.2	11281.2	11281.2	11281.4	11281.4	11281.5
855	1.51574	-11308.5	-5672.95	-5667.05	-5661.01	-5651	-27.0088	-26.0724	-23.737	-21.5982	-21.4874	-21.3708	-16.0088	-12.2405	-7.44168	1.51574	5624.41	5626	5627.69	5629.83	5629.94	5630.05	5635.41	5643.98	5645.66	11281.2	11281.2	11281.2	11281.4	11281.4	11281.5
856	1.50967	-11308.5	-5672.92	-5667.06	-5661.02	-5651	-26.9947	-26.0758	-23.7389	-21.5982	-21.4874	-21.3708	-15.9947	-12.2451	-7.4539	1.50967	5624.43	5626	5627.69	5629.83	5629.94	5630.05	5635.43	5643.97	5645.65	11281.2	11281.2	11281.2	11281.4	11281.4	11281.5
857	1.50364	-11308.5	-5672.89	-5667.06	-5661.04	-5651.01	-26.9807	-26.0791	-23.7407	-21.5982	-21.4874	-21.3708	-15.9807	-12.2496	-7.46607	1.50364	5624.44	5625.99	5627.68	5629.83	5629.94	5630.05	5635.44	5643.96	5645.64	11281.2	11281.2	11281.2	11281.4	11281.4	11281.5
858	1.49765	-11308.5	-5672.87	-5667.07	-5661.05	-5651.01	-26.9668	-26.0825	-23.7426	-21.5982	-21.4874	-21.3709	-15.9667	-12.2542	-7.47819	1.49765	5624.46	5625.99	5627.68	5629.83	5629.94	5630.05	5635.46	5643.95	5645.62	11281.2	11281.2	11281.2	11281.4	11281.4	11281.5
859	1.49168	-11308.5	-5672.84	-5667.08	-5661.06	-5651.02	-26.953	-26.0858	-23.7444	-21.5982	-21.4874	-21.3709	-15.9528	-12.2587	-7.49024	1.49168	5624.47	5625.99	5627.68	5629.83	5629.94	5630.05	5635.47	5643.94	5645.61	11281.2	11281.2	11281.2	11281.4	11281.4	11281.5
860	1.48576	-11308.5	-5672.81	-5667.09	-5661.08	-5651.02	-26.9393	-26.0891	-23.7462	-21.5982	-21.4874	-21.371	-15.9389	-12.2632	-7.50223	1.48576	5624.48	5625.99	5627.68	5629.83	5629.94	5630.05	5635.48	5643.92	5645.6	11281.2	11281.2	11281.2	11281.4	11281.4	11281.5
861	1.47986	-11308.5	-5672.78	-5667.1	-5661.09	-5651.03	-26.9257	-26.0924	-23.7481	-21.5982	-21.4874	-21.371	-15.925	-12.2676	-7.51416	1.47986	5624.5	5625.98	5627.68	5629.83	5629.94	5630.05	5635.5	5643.91	5645.59	11281.2	11281.2	11281.2	11281.4	11281.4	11281.5
862	1.47399	-11308.5	-5672.76	-5667.11	-5661.11	-5651.03	-26.9122	-26.0958	-23.7499	-21.5982	-21.4874	-21.371	-15.9111	-12.2721	-7.52604	1.47399	5624.51	5625.98	5627.67	5629.83	5629.94	5630.05	5635.51	5643.9	5645.58	11281.2	11281.2	11281.2	11281.4	11281.4	11281.5
863	1.46816	-11308.5	-5672.73	-5667.12	-5661.12	-5651.04	-26.8988	-26.099	-23.7517	-21.5982	-21.4874	-21.3711	-15.8973	-12.2765	-7.53786	1.46816	5624.52	5625.98	5627.67	5629.83	5629.94	5630.05	5635.53	5643.89	5645.57	11281.2	11281.2	11281.2	11281.4	11281.4	11281.5
864	1.46236	-11308.5	-5672.7	-5667.12	-5661.13	-5651.04	-26.8855	-26.1023	-23.7535	-21.5982	-21.4874	-21.3711	-15.8835	-12.281	-7.54962	1.46236	5624.54	5625.98	5627.67	5629.83	5629.94	5630.05	5635.54	5643.88	5645.56	11281.2	11281.2	11281.2	11281.4	11281.4	11281.5
865	1.45659	-11308.5	-5672.67	-5667.13	-5661.15	-5651.05	-26.8723	-26.1056	-23.7553	-21.5982	-21.4874	-21.3711	-15.8698	-12.2854	-7.56133	1.45659	5624.55	5625.97	5627.67	5629.83	5629.94	5630.05	5635.55	5643.86	5645.55	11281.2	11281.2	11281.2	11281.4	11281.4	11281.5
866	1.45086	-11308.5	-5672.65	-5667.14	-5661.16	-5651.05	-26.8592	-26.1088	-23.7571	-21.5982	-21.4874	-21.3712	-15.856	-12.2897	-7.57297	1.45086	5624.56	5625.97	5627.67	5629.83	5629.94	5630.05	5635.57	5643.85	5645.54	11281.2	11281.2	11281.2	11281.4	11281.4	11281.5
867	1.44515	-11308.5	-5672.62	-5667.15	-5661.17	-5651.06	-26.8461	-26.1121	-23.7589	-21.5982	-21.4874	-21.3712	-15.8423	-12.2941	-7.58457	1.44515	5624.58	5625.97	5627.67	5629.83	5629.94	5630.05	5635.58	5643.84	5645.53	11281.2	11281.2	11281.2	11281.4	11281.4	11281.5
868	1.43948	-11308.5	-5672.59	-5667.16	-5661.19	-5651.06	-26.8332	-26.1153	-23.7607	-21.5982	-21.4874	-21.3713	-15.8287	-12.2984	-7.5961	1.43948	5624.59	5625.97	5627.66	5629.83	5629.94	5630.05	5635.59	5643.83	5645.52	11281.2	11281.2	11281.2	11281.4	11281.4	11281.5
869	1.43384	-11308.5	-5672.57	-5667.17	-5661.2	-5651.07	-26.8203	-26.1185	-23.7625	-21.5982	-21.4874	-21.3713	-15.815	-12.3028	-7.60758	1.43384	5624.6	5625.96	5627.66	5629.83	5629.94	5630.05	5635.61	5643.82	5645.5	11281.2	11281.2	11281.2	11281.4	11281.4	11281.5
870	1.42822	-11308.5	-5672.54	-5667.17	-5661.21	-5651.07	-26.8076	-26.1218	-23.7643	-21.5982	-21.4874	-21.3713	-15.8014	-12.3071	-7.61901	1.42822	5624.62	5625.96	5627.66	5629.83	5629.94	5630.05	5635.62	5643.81	5645.49	11281.2	11281.2	11281.2	11281.4	11281.4	11281.5
871	1.42264	-11308.5	-5672.52	-5667.18	-5661.23	-5651.08	-26.7949	-26.1249	-23.766	-21.5982	-21.4874	-21.3714	-15.7878	-12.3114	-7.63038	1.42264	5624.63	5625.96	5627.66	5629.83	5629.94	5630.05	5635.63	5643.8	5645.48	11281.2	11281.2	11281.2	11281.4	11281.4	11281.5
872	1.41709	-11308.5	-5672.49	-5667.19	-5661.24	-5651.08	-26.7823	-26.1281	-23.7678	-21.5982	-21.4874	-21.3714	-15.7743	-12.3156	-7.64169	1.41709	5624.64	5625.95	5627.66	5629.83	5629.94	5630.05	5635.65	5643.78	5645.47	11281.2	11281.2	11281.2	11281.4	11281.4	11281.5
873	1.41157	-11308.5	-5672.46	-5667.2	-5661.25	-5651.09	-26.7699	-26.1313	-23.7695	-21.5982	-21.4874	-21.3714	-15.7608	-12.3199	-7.65295	1.41157	5624.65	5625.95	5627.65	5629.83	5629.94	5630.05	5635.66	5643.77	5645.46	11281.2	11281.2	11281.2	11281.4	11281.4	11281.5
874	1.40608	-11308.5	-5672.44	-5667.21	-5661.26	-5651.09	-26.7575	-26.1345	-23.7713	-21.5982	-21.4874	-21.3715	-15.7473	-12.3241	-7.66416	1.40608	5624.67	5625.95	5627.65	5629.83	5629.94	5630.05	5635.68	5643.76	5645.45	11281.2	11281.2	11281.2	11281.4	11281.4	11281.5
875	1.40062	-11308.5	-5672.41	-5667.22	-5661.28	-5651.1	-26.7451	-26.1376	-23.773	-21.5982	-21.4874	-21.3715	-15.7338	-12.3283	-7.67532	1.40062	5624.68	5625.95	5627.65	5629.83	5629.94	5630.05	5635.69	5643.75	5645.44	11281.2	11281.2	11281.2	11281.4	11281.4	11281.5
876	1.39519	-11308.5	-5672.39	-5667.22	-5661.29	-5651.1	-26.7329	-26.1408	-23.7748	-21.5982	-21.4874	-21.3715	-15.7204	-12.3325	-7.68642	1.39519	5624.69	5625.94	5627.65	5629.83	5629.94	5630.05	5635.7	5643.74	5645.43	11281.2	11281.2	11281.2	11281.4	11281.4	11281.5
877	1.38978	-11308.5	-5672.36	-5667.23	-5661.3	-5651.11	-26.7208	-26.1439	-23.7765	-21.5982	-21.4874	-21.3716	-15.707	-12.3367	-7.69747	1.38978	5624.7	5625.94	5627.65	5629.83	5629.94	5630.05	5635.72	5643.73	5645.42	11281.2	11281.2	11281.2	11281.4	11281.4	11281.5
878	1.38441	-11308.5	-5672.33	-5667.24	-5661.32	-5651.11	-26.7087	-26.147	-23.7782	-21.5982	-21.4874	-21.3716	-15.6937	-12.3409	-7.70846	1.38441	5624.71	5625.94	5627.65	5629.83	5629.94	5630.05	5635.73	5643.72	5645.41	11281.2	11281.2	11281.2	11281.4	11281.4	11281.5
879	1.37906	-11308.5	-5672.31	-5667.25	-5661.33	-5651.12	-26.6967	-26.1501	-23.78	-21.5982	-21.4874	-21.3716	-15.6803	-12.345	-7.7194	1.37906	5624.73	5625.94	5627.64	5629.83	5629.94	5630.05	5635.74	5643.71	5645.4	11281.2	11281.2	11281.2	11281.4	11281.4	11281.5
880	1.37375	-11308.5	-5672.28	-5667.26	-5661.34	-5651.12	-26.6848	-26.1532	-23.7817	-21.5982	-21.4874	-21.3717	-15.667	-12.3492	-7.73029	1.37375	5624.74	5625.93	5627.64	5629.83	5629.94	5630.05	5635.76	5643.7	5645.39	11281.2	11281.2	11281.2	11281.4	11281.4	11281.5
881	1.36846	-11308.5	-5672.26	-5667.26	-5661.35	-5651.12	-26.673	-26.1563	-23.7834	-21.5982	-21.4874	-21.3717	-15.6538	-12.3533	-7.74113	1.36846	5624.75	5625.93	5627.64	5629.83	5629.94	5630.05	5635.77	5643.69	5645.38	11281.2	11281.2	11281.2	11281.4	11281.4	11281.5
882	1.3632	-11308.5	-5672.23	-5667.27	-5661.37	-5651.13	-26.6613	-26.1594	-23.7851	-21.5982	-21.4874	-21.3717	-15.6406	-12.3574	-7.75192	1.3632	5624.76	5625.93	5627.64	5629.83	5629.94	5630.05	5635.78	5643.67	5645.37	11281.2	11281.2	11281.2	11281.4	11281.4	11281.5
883	1.35797	-11308.5	-5672.21	-5667.28	-5661.38	-5651.13	-26.6497	-26.1625	-23.7868	-21.5982	-21.4874	-21.3718	-15.6274	-12.3615	-7.76266	1.35797	5624.77	5625.93	5627.64	5629.83	5629.94	5630.05	5635.8	5643.66	5645.36	11281.2	11281.2	11281.2	11281.4	11281.4	11281.5
884	1.35277	-11308.5	-5672.18	-5667.29	-5661.39	-5651.14	-26.6381	-26.1655	-23.7885	-21.5982	-21.4874	-21.3718	-15.6142	-12.3655	-7.77334	1.35277	5624.78	5625.92	5627.64	5629.83	5629.94	5630.05	5635.81	5643.65	5645.35	11281.2	11281.2	11281.2	11281.4	11281.4	11281.5
885	1.34759	-11308.5	-5672.16	-5667.3	-5661.4	-5651.14	-26.6266	-26.1686	-23.7902	-21.5982	-21.4874	-21.3718	-15.601	-12.3696	-7.78398	1.34759	5624.8	5625.92	5627.63	5629.83	5629.94	5630.05	5635.82	5643.64	5645.34	11281.2	11281.2	11281.2	11281.4	11281.4	11281.5
886	1.34244	-11308.5	-5672.14	-5667.3	-5661.42	-5651.15	-26.6152	-26.1716	-23.7919	-21.5982	-21.4874	-21.3719	-15.5879	-12.3736	-7.79457	1.34244	5624.81	5625.92	5627.63	5629.83	5629.94	5630.05	5635.83	5643.63	5645.33	11281.2	11281.2	11281.2	11281.4	11281.4	11281.5
887	1.33732	-11308.5	-5672.11	-5667.31	-5661.43	-5651.15	-26.6039	-26.1746	-23.7936	-21.5982	-21.4874	-21.3719	-15.5749	-12.3776	-7.8051	1.33732	5624.82	5625.92	5627.63	5629.83	5629.94	5630.05	5635.85	5643.62	5645.32	11281.2	11281.2	11281.2	11281.4	11281.4	11281.5
888	1.33223	-11308.5	-5672.09	-5667.32	-5661.44	-5651.16	-26.5926	-26.1776	-23.7952	-21.5982	-21.4874	-21.3719	-15.5618	-12.3816	-7.81559	1.33223	5624.83	5625.91	5627.63	5629.83	5629.94	5630.05	5635.86	5643.61	5645.31	11281.2	11281.2	11281.2	11281.4	11281.4	11281.5
889	1.32716	-11308.5	-5672.06	-5667.33	-5661.45	-5651.16	-26.5814	-26.1806	-23.7969	-21.5982	-21.4874	-21.372	-15.5488	-12.3856	-7.82602	1.32716	5624.84	5625.91	5627.63	5629.83	5629.94	5630.05	5635.87	5643.6	5645.3	11281.2	11281.2	11281.2	11281.4	11281.4	11281.5
890	1.32212	-11308.5	-5672.04	-5667.33	-5661.46	-5651.16	-26.5703	-26.1836	-23.7986	-21.5982	-21.4874	-21.372	-15.5359	-12.3895	-7.83641	1.32212	5624.85	5625.91	5627.63	5629.83	5629.94	5630.05	5635.89	5643.59	5645.29	11281.2	11281.2	11281.2	11281.4	11281.4	11281.5
891	1.31711	-11308.5	-5672.01	-5667.34	-5661.48	-5651.17	-26.5593	-26.1866	-23.8002	-21.5982	-21.4874	-21.372	-15.5229	-12.3935	-7.84675	1.31711	5624.86	5625.91	5627.62	5629.83	5629.94	5630.05	5635.9	5643.58	5645.28	11281.2	11281.2	11281.2	11281.4	11281.4	11281.5
892	1.31212	-11308.5	-5671.99	-5667.35	-5661.49	-5651.17	-26.5484	-26.1896	-23.8019	-21.5982	-21.4874	-21.372	-15.51	-12.3974	-7.85704	1.31212	5624.87	5625.91	5627.62	5629.83	5629.94	5630.05	5635.91	5643.57	5645.27	11281.2	11281.2	11281.2	11281.4	11281.4	11281.5
893	1.30716	-11308.5	-5671.97	-5667.36	-5661.5	-5651.18	-26.5375	-26.1925	-23.8035	-21.5982	-21.4874	-21.3721	-15.4971	-12.4013	-7.86728	1.30716	5624.89	5625.9	5627.62	5629.83	5629.94	5630.05	5635.93	5643.56	5645.26	11281.2	11281.2	11281.2	11281.4	11281.4	11281.5
894	1.30222	-11308.5	-5671.94	-5667.36	-5661.51	-5651.18	-26.5267	-26.1955	-23.8052	-21.5982	-21.4874	-21.3721	-15.4843	-12.4052	-7.87748	1.30222	5624.9	5625.9	5627.62	5629.83	5629.94	5630.05	5635.94	5643.55	5645.26	11281.2	11281.2	11281.2	11281.4	11281.4	11281.5
895	1.29731	-11308.5	-5671.92	-5667.37	-5661.52	-5651.19	-26.516	-26.1984	-23.8068	-21.5982	-21.4874	-21.3721	-15.4715	-12.4091	-7.88762	1.29731	5624.91	5625.9	5627.62	5629.83	5629.94	5630.05	5635.95	5643.54	5645.25	11281.2	11281.2	11281.2	11281.4	11281.4	11281.5
896	1.29243	-11308.5	-5671.9	-5667.38	-5661.53	-5651.19	-26.5053	-26.2013	-23.8084	-21.5982	-21.4874	-21.3722	-15.4587	-12.413	-7.89772	1.29243	5624.92	5625.9	5627.62	5629.83	5629.94	5630.05	5635.96	5643.53	5645.24	11281.2	11281.2	11281.2	11281.4	11281.4	11281.5
897	1.28757	-11308.5	-5671.87	-5667.39	-5661.55	-5651.19	-26.4947	-26.2042	-23.8101	-21.5982	-21.4874	-21.3722	-15.4459	-12.4168	-7.90778	1.28757	5624.93	5625.89	5627.61	5629.83	5629.94	5630.05	5635.98	5643.52	5645.23	11281.2	11281.2	11281.2	11281.4	11281.4	11281.5
898	1.28274	-11308.5	-5671.85	-5667.39	-5661.56	-5651.2	-26.4842	-26.2071	-23.8117	-21.5982	-21.4874	-21.3722	-15.4332	-12.4206	-7.91778	1.28274	5624.94	5625.89	5627.61	5629.83	5629.94	5630.05	5635.99	5643.51	5645.22	11281.2	11281.2	11281.2	11281.4	11281.4	11281.5
899	1.27793	-11308.5	-5671.83	-5667.4	-5661.57	-5651.2	-26.4738	-26.21	-23.8133	-21.5982	-21.4874	-21.3723	-15.4205	-12.4245	-7.92774	1.27793	5624.95	5625.89	5627.61	5629.83	5629.94	5630.05	5636	5643.5	5645.21	11281.2	11281.2	11281.2	11281.4	11281.4	11281.5
900	1.27315	-11308.5	-5671.8	-5667.41	-5661.58	-5651.21	-26.4634	-26.2129	-23.8149	-21.5982	-21.4874	-21.3723	-15.4079	-12.4283	-7.93765	1.27315	5624.96	5625.89	5627.61	5629.83	5629.94	5630.05	5636.01	5643.49	5645.2	11281.2	11281.2	11281.2	11281.4	11281.4	11281.5
901	1.26839	-11308.5	-5671.78	-5667.42	-5661.59	-5651.21	-26.4531	-26.2158	-23.8165	-21.5982	-21.4874	-21.3723	-15.3953	-12.432	-7.94752	1.26839	5624.97	5625.88	5627.61	5629.83	5629.94	5630.05	5636.03	5643.48	5645.19	11281.2	11281.2	11281.2	11281.4	11281.4	11281.5
902	1.26366	-11308.5	-5671.76	-5667.42	-5661.6	-5651.21	-26.4429	-26.2187	-23.8181	-21.5982	-21.4874	-21.3723	-15.3827	-12.4358	-7.95734	1.26366	5624.98	5625.88	5627.61	5629.83	5629.94	5630.05	5636.04	5643.47	5645.18	11281.2	11281.2	11281.2	11281.4	11281.4	11281.5
903	1.25895	-11308.5	-5671.74	-5667.43	-5661.62	-5651.22	-26.4327	-26.2215	-23.8197	-21.5982	-21.4874	-21.3724	-15.3701	-12.4396	-7.96712	1.25895	5624.99	5625.88	5627.6	5629.83	5629.94	5630.05	5636.05	5643.46	5645.17	11281.2	11281.2	11281.2	11281.4	11281.4	11281.5
904	1.25427	-11308.5	-5671.71	-5667.44	-5661.63	-5651.22	-26.4226	-26.2244	-23.8213	-21.5982	-21.4874	-21.3724	-15.3576	-12.4433	-7.97685	1.25427	5625	5625.88	5627.6	5629.83	5629.94	5630.05	5636.07	5643.45	5645.16	11281.2	11281.2	11281.2	11281.4	11281.4	11281.5
905	1.24961	-11308.5	-5671.69	-5667.44	-5661.64	-5651.23	-26.4126	-26.2272	-23.8229	-21.5982	-21.4874	-21.3724	-15.3451	-12.447	-7.98654	1.24961	5625.01	5625.87	5627.6	5629.83	5629.94	5630.05	5636.08	5643.44	5645.15	11281.2	11281.2	11281.2	11281.4	11281.4	11281.5
906	1.24497	-11308.5	-5671.67	-5667.45	-5661.65	-5651.23	-26.4026	-26.23	-23.8245	-21.5982	-21.4874	-21.3724	-15.3327	-12.4507	-7.99618	1.24497	5625.02	5625.87	5627.6	5629.83	5629.94	5630.05	5636.09	5643.43	5645.15	11281.2	11281.2	11281.2	11281.4	11281.4	11281.5
907	1.24036	-11308.5	-5671.65	-5667.46	-5661.66	-5651.23	-26.3927	-26.2328	-23.826	-21.5982	-21.4874	-21.3725	-15.3203	-12.4544	-8.00577	1.24036	5625.03	5625.87	5627.6	5629.83	5629.94	5630.05	5636.1	5643.42	5645.14	11281.2	11281.2	11281.2	11281.4	11281.4	11281.5
908	1.23577	-11308.5	-5671.62	-5667.47	-5661.67	-5651.24	-26.3829	-26.2356	-23.8276	-21.5982	-21.4874	-21.3725	-15.3079	-12.4581	-8.01533	1.23577	5625.04	5625.87	5627.6	5629.83	5629.94	5630.05	5636.12	5643.41	5645.13	11281.2	11281.2	11281.2	11281.4	11281.4	11281.5
909	1.2312	-11308.5	-5671.6	-5667.47	-5661.68	-5651.24	-26.3732	-26.2384	-23.8292	-21.5982	-21.4874	-21.3725	-15.2955	-12.4618	-8.02484	1.2312	5625.05	5625.87	5627.6	5629.83	5629.94	5630.05	5636.13	5643.4	5645.12	11281.2	11281.2	11281.2	11281.4	11281.4	11281.5
910	1.22666	-11308.5	-5671.58	-5667.48	-5661.69	-5651.25	-26.3635	-26.2412	-23.8307	-21.5982	-21.4874	-21.3725	-15.2832	-12.4654	-8.0343	1.22666	5625.06	5625.86	5627.59	5629.83	5629.94	5630.05	5636.14	5643.39	5645.11	11281.2	11281.2	11281.2	11281.4	11281.4	11281.5
911	1.22214	-11308.5	-5671.56	-5667.49	-5661.7	-5651.25	-26.3538	-26.244	-23.8323	-21.5982	-21.4874	-21.3726	-15.2709	-12.469	-8.04372	1.22214	5625.07	5625.86	5627.59	5629.83	5629.94	5630.05	5636.15	5643.38	5645.1	11281.2	11281.2	11281.2	11281.4	11281.4	11281.5
912	1.21765	-11308.5	-5671.54	-5667.49	-5661.72	-5651.25	-26.3442	-26.2468	-23.8338	-21.5982	-21.4874	-21.3726	-15.2586	-12.4727	-8.0531	1.21765	5625.08	5625.86	5627.59	5629.83	5629.94	5630.05	5636.16	5643.37	5645.09	11281.2	11281.2	11281.2	11281.4	11281.4	11281.5
913	1.21318	-11308.5	-5671.51	-5667.5	-5661.73	-5651.26	-26.3347	-26.2495	-23.8354	-21.5982	-21.4874	-21.3726	-15.2464	-12.4763	-8.06244	1.21318	5625.09	5625.86	5627.59	5629.83	5629.94	5630.05	5636.18	5643.36	5645.08	11281.2	11281.2	11281.2	11281.4	11281.4	11281.5
914	1.20873	-11308.5	-5671.49	-5667.51	-5661.74	-5651.26	-26.3253	-26.2523	-23.8369	-21.5982	-21.4874	-21.3727	-15.2342	-12.4798	-8.07173	1.20873	5625.1	5625.85	5627.59	5629.83	5629.94	5630.05	5636.19	5643.35	5645.08	11281.2	11281.2	11281.2	11281.4	11281.4	11281.5
915	1.2043	-11308.5	-5671.47	-5667.52	-5661.75	-5651.27	-26.3159	-26.255	-23.8384	-21.5982	-21.4874	-21.3727	-15.222	-12.4834	-8.08098	1.2043	5625.11	5625.85	5627.59	5629.83	5629.94	5630.05	5636.2	5643.35	5645.07	11281.2	11281.2	11281.2	11281.4	11281.4	11281.5
916	1.19989	-11308.5	-5671.45	-5667.52	-5661.76	-5651.27	-26.3066	-26.2577	-23.84	-21.5982	-21.4874	-21.3727	-15.2099	-12.487	-8.09019	1.19989	5625.12	5625.85	5627.58	5629.83	5629.94	5630.05	5636.21	5643.34	5645.06	11281.2	11281.2	11281.2	11281.4	11281.4	11281.5
917	1.19551	-11308.5	-5671.43	-5667.53	-5661.77	-5651.27	-26.2973	-26.2604	-23.8415	-21.5982	-21.4874	-21.3727	-15.1978	-12.4905	-8.09936	1.19551	5625.13	5625.85	5627.58	5629.83	5629.94	5630.05	5636.23	5643.33	5645.05	11281.2	11281.2	11281.2	11281.4	11281.4	11281.5
918	1.19115	-11308.5	-5671.41	-5667.54	-5661.78	-5651.28	-26.2881	-26.2631	-23.843	-21.5982	-21.4874	-21.3728	-15.1858	-12.4941	-8.10848	1.19115	5625.13	5625.85	5627.58	5629.83	5629.94	5630.05	5636.24	5643.32	5645.04	11281.2	11281.2	11281.2	11281.4	11281.4	11281.5
919	1.18681	-11308.5	-5671.39	-5667.54	-5661.79	-5651.28	-26.279	-26.2658	-23.8445	-21.5982	-21.4874	-21.3728	-15.1737	-12.4976	-8.11757	1.18681	5625.14	5625.84	5627.58	5629.83	5629.94	5630.05	5636.25	5643.31	5645.03	11281.2	11281.2	11281.2	11281.4	11281.4	11281.5
920	1.1825	-11308.5	-5671.36	-5667.55	-5661.8	-5651.28	-26.2699	-26.2685	-23.846	-21.5982	-21.4874	-21.3728	-15.1617	-12.5011	-8.12661	1.1825	5625.15	5625.84	5627.58	5629.83	5629.94	5630.05	5636.26	5643.3	5645.02	11281.2	11281.2	11281.2	11281.4	11281.4	11281.5
921	1.1782	-11308.5	-5671.34	-5667.56	-5661.81	-5651.29	-26.2712	-26.2609	-23.8475	-21.5982	-21.4874	-21.3728	-15.1498	-12.5046	-8.13561	1.1782	5625.16	5625.84	5627.58	5629.83	5629.94	5630.05	5636.27	5643.29	5645.02	11281.2	11281.2	11281.2	11281.4	11281.4	11281.5
922	1.17393	-11308.5	-5671.32	-5667.56	-5661.82	-5651.29	-26.2739	-26.2519	-23.849	-21.5982	-21.4874	-21.3728	-15.1378	-12.508	-8.14457	1.17393	5625.17	5625.84	5627.58	5629.83	5629.94	5630.05	5636.29	5643.28	5645.01	11281.2	11281.2	11281.2	11281.4	11281.4	11281.5
923	1.16968	-11308.5	-5671.3	-5667.57	-5661.83	-5651.29	-26.2765	-26.243	-23.8505	-21.5982	-21.4874	-21.3729	-15.1259	-12.5115	-8.15349	1.16968	5625.18	5625.83	5627.57	5629.83	5629.94	5630.05	5636.3	5643.27	5645	11281.2	11281.2	11281.2	11281.4	11281.4	11281.5
924	1.16545	-11308.5	-5671.28	-5667.58	-5661.84	-5651.3	-26.2792	-26.2341	-23.852	-21.5982	-21.4874	-21.3729	-15.1141	-12.5149	-8.16237	1.16545	5625.19	5625.83	5627.57	5629.83	5629.94	5630.05	5636.31	5643.26	5644.99	11281.2	11281.2	11281.2	11281.4	11281.4	11281.5
925	1.16124	-11308.5	-5671.26	-5667.58	-5661.85	-5651.3	-26.2818	-26.2253	-23.8535	-21.5982	-21.4874	-21.3729	-15.1022	-12.5184	-8.17121	1.16124	5625.2	5625.83	5627.57	5629.83	5629.94	5630.05	5636.32	5643.25	5644.98	11281.2	11281.2	11281.2	11281.4	11281.4	11281.5
926	1.15705	-11308.5	-5671.24	-5667.59	-5661.86	-5651.31	-26.2845	-26.2166	-23.855	-21.5982	-21.4874	-21.3729	-15.0904	-12.5218	-8.18001	1.15705	5625.21	5625.83	5627.57	5629.83	5629.94	5630.05	5636.33	5643.25	5644.98	11281.2	11281.2	11281.2	11281.4	11281.4	11281.5
927	1.15289	-11308.5	-5671.22	-5667.6	-5661.87	-5651.31	-26.2871	-26.2079	-23.8565	-21.5982	-21.4874	-21.373	-15.0787	-12.5252	-8.18878	1.15289	5625.21	5625.83	5627.57	5629.83	5629.94	5630.05	5636.34	5643.24	5644.97	11281.2	11281.2	11281.2	11281.4	11281.4	11281.5
928	1.14874	-11308.5	-5671.2	-5667.6	-5661.88	-5651.31	-26.2897	-26.1993	-23.8579	-21.5982	-21.4874	-21.373	-15.0669	-12.5286	-8.1975	1.14874	5625.22	5625.82	5627.57	5629.83	5629.94	5630.05	5636.36	5643.23	5644.96	11281.2	11281.2	11281.2	11281.4	11281.4	11281.5
929	1.14461	-11308.5	-5671.18	-5667.61	-5661.89	-5651.32	-26.2923	-26.1907	-23.8594	-21.5982	-21.4874	-21.373	-15.0552	-12.5319	-8.20618	1.14461	5625.23	5625.82	5627.56	5629.83	5629.94	5630.05	5636.37	5643.22	5644.95	11281.2	11281.2	11281.2	11281.4	11281.4	11281.5
930	1.14051	-11308.5	-5671.16	-5667.62	-5661.9	-5651.32	-26.2949	-26.1822	-23.8609	-21.5982	-21.4874	-21.373	-15.0435	-12.5353	-8.21482	1.14051	5625.24	5625.82	5627.56	5629.83	5629.94	5630.05	5636.38	5643.21	5644.94	11281.2	11281.2	11281.2	11281.4	11281.4	11281.5
931	1.13642	-11308.5	-5671.14	-5667.62	-5661.91	-5651.32	-26.2975	-26.1738	-23.8623	-21.5982	-21.4874	-21.3731	-15.0319	-12.5386	-8.22343	1.13642	5625.25	5625.82	5627.56	5629.83	5629.94	5630.05	5636.39	5643.2	5644.94	11281.2	11281.2	11281.2	11281.4	11281.4	11281.5
932	1.13236	-11308.5	-5671.12	-5667.63	-5661.92	-5651.33	-26.3001	-26.1654	-23.8638	-21.5982	-21.4874	-21.3731	-15.0203	-12.542	-8.23199	1.13236	5625.26	5625.82	5627.56	5629.83	5629.94	5630.05	5636.4	5643.19	5644.93	11281.2	11281.2	11281.2	11281.4	11281.4	11281.5
933	1.12832	-11308.5	-5671.1	-5667.64	-5661.93	-5651.33	-26.3026	-26.157	-23.8652	-21.5982	-21.4874	-21.3731	-15.0087	-12.5453	-8.24052	1.12832	5625.27	5625.81	5627.56	5629.83	5629.94	5630.05	5636.41	5643.19	5644.92	11281.2	11281.2	11281.2	11281.4	11281.4	11281.5
934	1.12429	-11308.5	-5671.08	-5667.64	-5661.94	-5651.33	-26.3052	-26.1487	-23.8667	-21.5982	-21.4874	-21.3731	-14.9972	-12.5486	-8.24901	1.12429	5625.27	5625.81	5627.56	5629.83	5629.94	5630.05	5636.43	5643.18	5644.91	11281.2	11281.2	11281.2	11281.4	11281.4	11281.5
935	1.12029	-11308.5	-5671.06	-5667.65	-5661.95	-5651.34	-26.3077	-26.1404	-23.8681	-21.5982	-21.4874	-21.3731	-14.9857	-12.5519	-8.25746	1.12029	5625.28	5625.81	5627.56	5629.83	5629.94	5630.05	5636.44	5643.17	5644.9	11281.2	11281.2	11281.2	11281.4	11281.4	11281.5
936	1.1163	-11308.5	-5671.04	-5667.66	-5661.96	-5651.34	-26.3103	-26.1323	-23.8695	-21.5982	-21.4874	-21.3732	-14.9742	-12.5552	-8.26588	1.1163	5625.29	5625.81	5627.55	5629.83	5629.94	5630.05	5636.45	5643.16	5644.9	11281.2	11281.2	11281.2	11281.4	11281.4	11281.5
937	1.11234	-11308.5	-5671.02	-5667.66	-5661.97	-5651.34	-26.3128	-26.1241	-23.871	-21.5982	-21.4874	-21.3732	-14.9627	-12.5584	-8.27426	1.11234	5625.3	5625.8	5627.55	5629.83	5629.94	5630.05	5636.46	5643.15	5644.89	11281.2	11281.2	11281.2	11281.4	11281.4	11281.5
938	1.10839	-11308.5	-5671	-5667.67	-5661.98	-5651.35	-26.3153	-26.116	-23.8724	-21.5982	-21.4874	-21.3732	-14.9513	-12.5617	-8.2826	1.10839	5625.31	5625.8	5627.55	5629.83	5629.94	5630.05	5636.47	5643.14	5644.88	11281.2	11281.2	11281.2	11281.4	11281.4	11281.5
939	1.10447	-11308.5	-5670.98	-5667.67	-5661.99	-5651.35	-26.3179	-26.108	-23.8738	-21.5982	-21.4874	-21.3732	-14.9399	-12.5649	-8.2909	1.10447	5625.31	5625.8	5627.55	5629.83	5629.94	5630.05	5636.48	5643.14	5644.87	11281.2	11281.2	11281.2	11281.4	11281.4	11281.5
940	1.10056	-11308.5	-5670.96	-5667.68	-5662	-5651.35	-26.3204	-26.1	-23.8752	-21.5982	-21.4874	-21.3732	-14.9286	-12.5682	-8.29917	1.10056	5625.32	5625.8	5627.55	5629.83	5629.94	5630.05	5636.49	5643.13	5644.87	11281.2	11281.2	11281.2	11281.4	11281.4	11281.5
941	1.09667	-11308.5	-5670.94	-5667.69	-5662.01	-5651.36	-26.3229	-26.092	-23.8766	-21.5982	-21.4874	-21.3733	-14.9173	-12.5714	-8.3074	1.09667	5625.33	5625.8	5627.55	5629.83	5629.94	5630.05	5636.51	5643.12	5644.86	11281.2	11281.2	11281.2	11281.4	11281.4	11281.5
942	1.0928	-11308.5	-5670.92	-5667.69	-5662.02	-5651.36	-26.3253	-26.0841	-23.878	-21.5982	-21.4874	-21.3733	-14.906	-12.5746	-8.31559	1.0928	5625.34	5625.79	5627.55	5629.83	5629.94	5630.05	5636.52	5643.11	5644.85	11281.2	11281.2	11281.2	11281.4	11281.4	11281.5
943	1.08895	-11308.5	-5670.9	-5667.7	-5662.03	-5651.36	-26.3278	-26.0763	-23.8794	-21.5982	-21.4874	-21.3733	-14.8947	-12.5778	-8.32375	1.08895	5625.35	5625.79	5627.54	5629.83	5629.94	5630.05	5636.53	5643.1	5644.84	11281.2	11281.2	11281.2	11281.4	11281.4	11281.5
944	1.08512	-11308.5	-5670.88	-5667.71	-5662.04	-5651.37	-26.3303	-26.0685	-23.8808	-21.5982	-21.4874	-21.3733	-14.8835	-12.5809	-8.33187	1.08512	5625.35	5625.79	5627.54	5629.83	5629.94	5630.05	5636.54	5643.09	5644.84	11281.2	11281.2	11281.2	11281.4	11281.4	11281.5
945	1.08131	-11308.5	-5670.87	-5667.71	-5662.05	-5651.37	-26.3328	-26.0608	-23.8822	-21.5982	-21.4874	-21.3733	-14.8723	-12.5841	-8.33995	1.08131	5625.36	5625.79	5627.54	5629.83	5629.94	5630.05	5636.55	5643.09	5644.83	11281.2	11281.2	11281.2	11281.4	11281.4	11281.5
946	1.07751	-11308.5	-5670.85	-5667.72	-5662.06	-5651.37	-26.3352	-26.0531	-23.8836	-21.5982	-21.4874	-21.3734	-14.8611	-12.5873	-8.348	1.07751	5625.37	5625.79	5627.54	5629.83	5629.94	5630.05	5636.56	5643.08	5644.82	11281.2	11281.2	11281.2	11281.4	11281.4	11281.5
947	1.07374	-11308.5	-5670.83	-5667.72	-5662.07	-5651.38	-26.3377	-26.0454	-23.885	-21.5982	-21.4874	-21.3734	-14.85	-12.5904	-8.35602	1.07374	5625.38	5625.78	5627.54	5629.83	5629.94	5630.05	5636.57	5643.07	5644.81	11281.2	11281.2	11281.2	11281.4	11281.4	11281.5
948	1.06998	-11308.5	-5670.81	-5667.73	-5662.08	-5651.38	-26.3401	-26.0378	-23.8864	-21.5982	-21.4874	-21.3734	-14.8389	-12.5935	-8.364	1.06998	5625.38	5625.78	5627.54	5629.83	5629.94	5630.05	5636.58	5643.06	5644.81	11281.2	11281.2	11281.2	11281.4	11281.4	11281.5
949	1.06624	-11308.5	-5670.79	-5667.74	-5662.09	-5651.38	-26.3425	-26.0303	-23.8878	-21.5982	-21.4874	-21.3734	-14.8279	-12.5966	-8.37194	1.06624	5625.39	5625.78	5627.54	5629.83	5629.94	5630.05	5636.6	5643.05	5644.8	11281.2	11281.2	11281.2	11281.4	11281.4	11281.5
950	1.06252	-11308.5	-5670.77	-5667.74	-5662.1	-5651.39	-26.3449	-26.0228	-23.8891	-21.5982	-21.4874	-21.3734	-14.8168	-12.5997	-8.37985	1.06252	5625.4	5625.78	5627.54	5629.83	5629.94	5630.05	5636.61	5643.05	5644.79	11281.2	11281.2	11281.2	11281.4	11281.4	11281.5
951	1.05882	-11308.5	-5670.75	-5667.75	-5662.11	-5651.39	-26.3474	-26.0153	-23.8905	-21.5982	-21.4874	-21.3735	-14.8058	-12.6028	-8.38772	1.05882	5625.41	5625.78	5627.53	5629.83	5629.94	5630.05	5636.62	5643.04	5644.78	11281.2	11281.2	11281.2	11281.4	11281.4	11281.5
952	1.05513	-11308.5	-5670.74	-5667.75	-5662.12	-5651.39	-26.3498	-26.0079	-23.8919	-21.5982	-21.4874	-21.3735	-14.7949	-12.6059	-8.39556	1.05513	5625.41	5625.77	5627.53	5629.83	5629.94	5630.05	5636.63	5643.03	5644.78	11281.2	11281.2	11281.2	11281.4	11281.4	11281.5
953	1.05146	-11308.5	-5670.72	-5667.76	-5662.12	-5651.4	-26.3522	-26.0005	-23.8932	-21.5982	-21.4874	-21.3735	-14.7839	-12.609	-8.40337	1.05146	5625.42	5625.77	5627.53	5629.83	5629.94	5630.05	5636.64	5643.02	5644.77	11281.2	11281.2	11281.2	11281.4	11281.4	11281.5
954	1.04781	-11308.5	-5670.7	-5667.77	-5662.13	-5651.4	-26.3545	-25.9932	-23.8946	-21.5982	-21.4874	-21.3735	-14.773	-12.612	-8.41114	1.04781	5625.43	5625.77	5627.53	5629.83	5629.94	5630.05	5636.65	5643.02	5644.76	11281.2	11281.2	11281.2	11281.4	11281.4	11281.5
955	1.04418	-11308.5	-5670.68	-5667.77	-5662.14	-5651.4	-26.3569	-25.9859	-23.8959	-21.5982	-21.4874	-21.3735	-14.7621	-12.6151	-8.41888	1.04418	5625.44	5625.77	5627.53	5629.83	5629.94	5630.05	5636.66	5643.01	5644.75	11281.2	11281.2	11281.2	11281.4	11281.4	11281.5
956	1.04057	-11308.5	-5670.66	-5667.78	-5662.15	-5651.41	-26.3593	-25.9787	-23.8973	-21.5982	-21.4874	-21.3736	-14.7513	-12.6181	-8.42658	1.04057	5625.44	5625.77	5627.53	5629.83	5629.94	5630.05	5636.67	5643	5644.75	11281.2	11281.2	11281.2	11281.4	11281.4	11281.5
957	1.03697	-11308.5	-5670.64	-5667.78	-5662.16	-5651.41	-26.3617	-25.9715	-23.8986	-21.5982	-21.4874	-21.3736	-14.7405	-12.6211	-8.43426	1.03697	5625.45	5625.77	5627.53	5629.83	5629.94	5630.05	5636.68	5642.99	5644.74	11281.2	11281.2	11281.2	11281.4	11281.4	11281.5
958	1.03339	-11308.5	-5670.63	-5667.79	-5662.17	-5651.41	-26.364	-25.9643	-23.8999	-21.5982	-21.4874	-21.3736	-14.7297	-12.6241	-8.44189	1.03339	5625.46	5625.76	5627.52	5629.83	5629.94	5630.05	5636.69	5642.98	5644.73	11281.2	11281.2	11281.2	11281.4	11281.4	11281.5
959	1.02982	-11308.5	-5670.61	-5667.8	-5662.18	-5651.41	-26.3664	-25.9572	-23.9013	-21.5982	-21.4874	-21.3736	-14.719	-12.6271	-8.4495	1.02982	5625.47	5625.76	5627.52	5629.83	5629.94	5630.05	5636.7	5642.98	5644.73	11281.2	11281.2	11281.2	11281.4	11281.4	11281.5
960	1.02628	-11308.5	-5670.59	-5667.8	-5662.19	-5651.42	-26.3687	-25.9501	-23.9026	-21.5982	-21.4874	-21.3736	-14.7082	-12.6301	-8.45707	1.02628	5625.47	5625.76	5627.52	5629.83	5629.94	5630.05	5636.71	5642.97	5644.72	11281.2	11281.2	11281.2	11281.4	11281.4	11281.5
961	1.02275	-11308.5	-5670.57	-5667.81	-5662.2	-5651.42	-26.371	-25.9431	-23.9039	-21.5982	-21.4874	-21.3736	-14.6976	-12.633	-8.46461	1.02275	5625.48	5625.76	5627.52	5629.83	5629.94	5630.05	5636.73	5642.96	5644.71	11281.2	11281.2	11281.2	11281.4	11281.4	11281.5
962	1.01923	-11308.5	-5670.56	-5667.81	-5662.21	-5651.42	-26.3733	-25.9361	-23.9052	-21.5982	-21.4874	-21.3737	-14.6869	-12.636	-8.47211	1.01923	5625.49	5625.76	5627.52	5629.83	5629.94	5630.05	5636.74	5642.95	5644.71	11281.2	11281.2	11281.2	11281.4	11281.4	11281.5
963	1.01574	-11308.5	-5670.54	-5667.82	-5662.21	-5651.43	-26.3757	-25.9292	-23.9065	-21.5982	-21.4874	-21.3737	-14.6763	-12.6389	-8.47959	1.01574	5625.49	5625.75	5627.52	5629.83	5629.94	5630.05	5636.75	5642.95	5644.7	11281.2	11281.2	11281.2	11281.4	11281.4	11281.5
964	1.01226	-11308.5	-5670.52	-5667.82	-5662.22	-5651.43	-26.378	-25.9223	-23.9079	-21.5982	-21.4874	-21.3737	-14.6657	-12.6419	-8.48703	1.01226	5625.5	5625.75	5627.52	5629.83	5629.94	5630.05	5636.76	5642.94	5644.69	11281.2	11281.2	11281.2	11281.4	11281.4	11281.5
965	1.0088	-11308.5	-5670.5	-5667.83	-5662.23	-5651.43	-26.3803	-25.9155	-23.9092	-21.5982	-21.4874	-21.3737	-14.6551	-12.6448	-8.49444	1.0088	5625.51	5625.75	5627.52	5629.83	5629.94	5630.05	5636.77	5642.93	5644.69	11281.2	11281.2	11281.2	11281.4	11281.4	11281.5
966	1.00535	-11308.5	-5670.49	-5667.84	-5662.24	-5651.44	-26.3825	-25.9087	-23.9105	-21.5982	-21.4874	-21.3737	-14.6446	-12.6477	-8.50182	1.00535	5625.51	5625.75	5627.51	5629.83	5629.94	5630.05	5636.78	5642.92	5644.68	11281.2	11281.2	11281.2	11281.4	11281.4	11281.5
967	1.00192	-11308.5	-5670.47	-5667.84	-5662.25	-5651.44	-26.3848	-25.9019	-23.9118	-21.5982	-21.4874	-21.3738	-14.6341	-12.6506	-8.50916	1.00192	5625.52	5625.75	5627.51	5629.83	5629.94	5630.05	5636.79	5642.92	5644.67	11281.2	11281.2	11281.2	11281.4	11281.4	11281.5
968	0.998503	-11308.5	-5670.45	-5667.85	-5662.26	-5651.44	-26.3871	-25.8952	-23.9131	-21.5982	-21.4874	-21.3738	-14.6236	-12.6535	-8.51648	0.998503	5625.53	5625.74	5627.51	5629.83	5629.94	5630.05	5636.8	5642.91	5644.66	11281.2	11281.2	11281.2	11281.4	11281.4	11281.5
969	0.995105	-11308.5	-5670.43	-5667.85	-5662.27	-5651.44	-26.3894	-25.8885	-23.9143	-21.5982	-21.4874	-21.3738	-14.6132	-12.6564	-8.52376	0.995105	5625.53	5625.74	5627.51	5629.83	5629.94	5630.05	5636.81	5642.9	5644.66	11281.2	11281.2	11281.2	11281.4	11281.4	11281.5
970	0.991722	-11308.5	-5670.42	-5667.86	-5662.27	-5651.45	-26.3916	-25.8818	-23.9156	-21.5982	-21.4874	-21.3738	-14.6028	-12.6592	-8.53101	0.991722	5625.54	5625.74	5627.51	5629.83	5629.94	5630.05	5636.82	5642.9	5644.65	11281.2	11281.2	11281.2	11281.4	11281.4	11281.5
971	0.988356	-11308.5	-5670.4	-5667.86	-5662.28	-5651.45	-26.3939	-25.8752	-23.9169	-21.5982	-21.4874	-21.3738	-14.5924	-12.6621	-8.53823	0.988356	5625.55	5625.74	5627.51	5629.83	5629.94	5630.05	5636.83	5642.89	5644.64	11281.2	11281.2	11281.2	11281.4	11281.4	11281.5
972	0.985005	-11308.5	-5670.38	-5667.87	-5662.29	-5651.45	-26.3961	-25.8686	-23.9182	-21.5982	-21.4874	-21.3738	-14.582	-12.6649	-8.54542	0.985005	5625.55	5625.74	5627.51	5629.83	5629.94	5630.05	5636.84	5642.88	5644.64	11281.2	11281.2	11281.2	11281.4	11281.4	11281.5
973	0.98167	-11308.5	-5670.37	-5667.88	-5662.3	-5651.46	-26.3983	-25.8621	-23.9195	-21.5982	-21.4874	-21.3739	-14.5717	-12.6677	-8.55258	0.98167	5625.56	5625.74	5627.5	5629.83	5629.94	5630.05	5636.85	5642.87	5644.63	11281.2	11281.2	11281.2	11281.4	11281.4	11281.5
974	0.97835	-11308.5	-5670.35	-5667.88	-5662.31	-5651.46	-26.4006	-25.8556	-23.9207	-21.5982	-21.4874	-21.3739	-14.5614	-12.6706	-8.55971	0.97835	5625.57	5625.73	5627.5	5629.83	5629.94	5630.05	5636.86	5642.87	5644.62	11281.2	11281.2	11281.2	11281.4	11281.4	11281.5
975	0.975046	-11308.5	-5670.33	-5667.89	-5662.32	-5651.46	-26.4028	-25.8492	-23.922	-21.5982	-21.4874	-21.3739	-14.5512	-12.6734	-8.56681	0.975046	5625.57	5625.73	5627.5	5629.83	5629.94	5630.05	5636.87	5642.86	5644.62	11281.2	11281.2	11281.2	11281.4	11281.4	11281.5
976	0.971757	-11308.5	-5670.32	-5667.89	-5662.32	-5651.46	-26.405	-25.8427	-23.9233	-21.5982	-21.4874	-21.3739	-14.541	-12.6762	-8.57388	0.971757	5625.58	5625.73	5627.5	5629.83	5629.94	5630.05	5636.88	5642.85	5644.61	11281.2	11281.2	11281.2	11281.4	11281.4	11281.5
977	0.968484	-11308.5	-5670.3	-5667.9	-5662.33	-5651.47	-26.4072	-25.8364	-23.9245	-21.5982	-21.4874	-21.3739	-14.5308	-12.679	-8.58091	0.968484	5625.59	5625.73	5627.5	5629.83	5629.94	5630.05	5636.89	5642.85	5644.61	11281.2	11281.2	11281.2	11281.4	11281.4	11281.5
978	0.965226	-11308.5	-5670.28	-5667.9	-5662.34	-5651.47	-26.4094	-25.83	-23.9258	-21.5982	-21.4874	-21.3739	-14.5206	-12.6817	-8.58792	0.965226	5625.59	5625.73	5627.5	5629.83	5629.94	5630.05	5636.9	5642.84	5644.6	11281.2	11281.2	11281.2	11281.4	11281.4	11281.5
979	0.961982	-11308.5	-5670.27	-5667.91	-5662.35	-5651.47	-26.4116	-25.8237	-23.927	-21.5982	-21.4874	-21.3739	-14.5105	-12.6845	-8.5949	0.961982	5625.6	5625.72	5627.5	5629.83	5629.94	5630.05	5636.91	5642.83	5644.59	11281.2	11281.2	11281.2	11281.4	11281.4	11281.5
980	0.958754	-11308.5	-5670.25	-5667.91	-5662.36	-5651.48	-26.4138	-25.8175	-23.9283	-21.5982	-21.4874	-21.374	-14.5004	-12.6873	-8.60185	0.958754	5625.6	5625.72	5627.5	5629.83	5629.94	5630.05	5636.92	5642.82	5644.59	11281.2	11281.2	11281.2	11281.4	11281.4	11281.5
981	0.955541	-11308.5	-5670.23	-5667.92	-5662.37	-5651.48	-26.4159	-25.8112	-23.9295	-21.5982	-21.4874	-21.374	-14.4903	-12.69	-8.60877	0.955541	5625.61	5625.72	5627.49	5629.83	5629.94	5630.05	5636.93	5642.82	5644.58	11281.2	11281.2	11281.2	11281.4	11281.4	11281.5
982	0.952343	-11308.5	-5670.22	-5667.92	-5662.37	-5651.48	-26.4181	-25.805	-23.9307	-21.5982	-21.4874	-21.374	-14.4802	-12.6927	-8.61566	0.952343	5625.62	5625.72	5627.49	5629.83	5629.94	5630.05	5636.94	5642.81	5644.57	11281.2	11281.2	11281.2	11281.4	11281.4	11281.5
983	0.94916	-11308.5	-5670.2	-5667.93	-5662.38	-5651.48	-26.4203	-25.7989	-23.932	-21.5982	-21.4874	-21.374	-14.4702	-12.6954	-8.62252	0.94916	5625.62	5625.72	5627.49	5629.83	5629.94	5630.05	5636.95	5642.8	5644.57	11281.2	11281.2	11281.2	11281.4	11281.4	11281.5
984	0.945991	-11308.5	-5670.19	-5667.94	-5662.39	-5651.49	-26.4224	-25.7927	-23.9332	-21.5982	-21.4874	-21.374	-14.4602	-12.6982	-8.62935	0.945991	5625.63	5625.72	5627.49	5629.83	5629.94	5630.05	5636.96	5642.8	5644.56	11281.2	11281.2	11281.2	11281.4	11281.4	11281.5
985	0.942836	-11308.5	-5670.17	-5667.94	-5662.4	-5651.49	-26.4246	-25.7867	-23.9344	-21.5982	-21.4874	-21.374	-14.4503	-12.7009	-8.63615	0.942836	5625.64	5625.71	5627.49	5629.83	5629.94	5630.05	5636.97	5642.79	5644.55	11281.2	11281.2	11281.2	11281.4	11281.4	11281.5
986	0.939697	-11308.5	-5670.15	-5667.95	-5662.41	-5651.49	-26.4267	-25.7806	-23.9356	-21.5982	-21.4874	-21.3741	-14.4404	-12.7035	-8.64293	0.939697	5625.64	5625.71	5627.49	5629.83	5629.94	5630.05	5636.98	5642.78	5644.55	11281.2	11281.2	11281.2	11281.4	11281.4	11281.5
987	0.936571	-11308.5	-5670.14	-5667.95	-5662.41	-5651.49	-26.4288	-25.7746	-23.9369	-21.5982	-21.4874	-21.3741	-14.4305	-12.7062	-8.64968	0.936571	5625.65	5625.71	5627.49	5629.83	5629.94	5630.05	5636.99	5642.78	5644.54	11281.2	11281.2	11281.2	11281.4	11281.4	11281.5
988	0.93346	-11308.5	-5670.12	-5667.96	-5662.42	-5651.5	-26.431	-25.7686	-23.9381	-21.5982	-21.4874	-21.3741	-14.4206	-12.7089	-8.65639	0.93346	5625.65	5625.71	5627.49	5629.83	5629.94	5630.05	5637	5642.77	5644.54	11281.2	11281.2	11281.2	11281.4	11281.4	11281.5
989	0.930364	-11308.5	-5670.11	-5667.96	-5662.43	-5651.5	-26.4331	-25.7627	-23.9393	-21.5982	-21.4874	-21.3741	-14.4108	-12.7116	-8.66308	0.930364	5625.66	5625.71	5627.49	5629.83	5629.94	5630.05	5637.01	5642.76	5644.53	11281.2	11281.2	11281.2	11281.4	11281.4	11281.5
990	0.927281	-11308.5	-5670.09	-5667.97	-5662.44	-5651.5	-26.4352	-25.7567	-23.9405	-21.5982	-21.4874	-21.3741	-14.401	-12.7142	-8.66974	0.927281	5625.67	5625.71	5627.48	5629.83	5629.94	5630.05	5637.02	5642.76	5644.52	11281.2	11281.2	11281.2	11281.4	11281.4	11281.5
991	0.924212	-11308.5	-5670.07	-5667.97	-5662.45	-5651.5	-26.4373	-25.7509	-23.9417	-21.5982	-21.4874	-21.3741	-14.3912	-12.7168	-8.67638	0.924212	5625.67	5625.7	5627.48	5629.83	5629.94	5630.05	5637.03	5642.75	5644.52	11281.2	11281.2	11281.2	11281.4	11281.4	11281.5
992	0.921158	-11308.5	-5670.06	-5667.98	-5662.45	-5651.51	-26.4394	-25.745	-23.9429	-21.5982	-21.4874	-21.3741	-14.3814	-12.7195	-8.68298	0.921158	5625.68	5625.7	5627.48	5629.83	5629.94	5630.05	5637.04	5642.74	5644.51	11281.2	11281.2	11281.2	11281.4	11281.4	11281.5
993	0.918117	-11308.5	-5670.04	-5667.98	-5662.46	-5651.51	-26.4415	-25.7392	-23.9441	-21.5982	-21.4874	-21.3742	-14.3717	-12.7221	-8.68956	0.918117	5625.68	5625.7	5627.48	5629.83	5629.94	5630.05	5637.05	5642.74	5644.51	11281.2	11281.2	11281.2	11281.4	11281.4	11281.5
994	0.91509	-11308.5	-5670.03	-5667.99	-5662.47	-5651.51	-26.4435	-25.7334	-23.9453	-21.5982	-21.4874	-21.3742	-14.362	-12.7247	-8.69611	0.91509	5625.69	5625.7	5627.48	5629.83	5629.94	5630.05	5637.06	5642.73	5644.5	11281.2	11281.2	11281.2	11281.4	11281.4	11281.5
995	0.912077	-11308.5	-5670.01	-5667.99	-5662.48	-5651.51	-26.4456	-25.7277	-23.9465	-21.5982	-21.4874	-21.3742	-14.3524	-12.7273	-8.70264	0.912077	5625.69	5625.7	5627.48	5629.83	5629.94	5630.05	5637.07	5642.72	5644.49	11281.2	11281.2	11281.2	11281.4	11281.4	11281.5
996	0.909078	-11308.5	-5670	-5668	-5662.48	-5651.52	-26.4477	-25.722	-23.9476	-21.5982	-21.4874	-21.3742	-14.3427	-12.7299	-8.70913	0.909078	5625.7	5625.7	5627.48	5629.83	5629.94	5630.05	5637.08	5642.72	5644.49	11281.2	11281.2	11281.2	11281.4	11281.4	11281.5
997	0.906092	-11308.5	-5669.98	-5668	-5662.49	-5651.52	-26.4497	-25.7163	-23.9488	-21.5982	-21.4874	-21.3742	-14.3331	-12.7325	-8.7156	0.906092	5625.69	5625.71	5627.48	5629.83	5629.94	5630.05	5637.09	5642.71	5644.48	11281.2	11281.2	11281.2	11281.4	11281.4	11281.5
998	0.90312	-11308.5	-5669.97	-5668.01	-5662.5	-5651.52	-26.4518	-25.7106	-23.95	-21.5982	-21.4874	-21.3742	-14.3236	-12.735	-8.72204	0.90312	5625.69	5625.71	5627.47	5629.83	5629.94	5630.05	5637.1	5642.7	5644.48	11281.2	11281.2	11281.2	11281.4	11281.4	11281.5
999	0.900161	-11308.5	-5669.95	-5668.01	-5662.51	-5651.52	-26.4538	-25.705	-23.9512	-21.5982	-21.4874	-21.3742	-14.314	-12.7376	-8.72846	0.900161	5625.69	5625.72	5627.47	5629.83	5629.94	5630.05	5637.11	5642.7	5644.47	11281.2	11281.2	11281.2	11281.4	11281.4	11281.5
1000	0.897215	-11308.5	-5669.94	-5668.02	-5662.51	-5651.53	-26.4559	-25.6994	-23.9523	-21.5982	-21.4874	-21.3743	-14.3045	-12.7401	-8.73485	0.897215	5625.69	5625.72	5627.47	5629.83	5629.94	5630.05	5637.12	5642.69	5644.46	11281.2	11281.2	11281.2	11281.4	11281.4	11281.5
1001	0.894283	-11308.5	-5669.92	-5668.02	-5662.52	-5651.53	-26.4579	-25.6939	-23.9535	-21.5982	-21.4874	-21.3743	-14.295	-12.7427	-8.74121	0.894283	5625.69	5625.73	5627.47	5629.83	5629.94	5630.05	5637.13	5642.68	5644.46	11281.2	11281.2	11281.2	11281.4	11281.4	11281.5
1002	0.891364	-11308.5	-5669.91	-5668.03	-5662.53	-5651.53	-26.4599	-25.6884	-23.9547	-21.5982	-21.4874	-21.3743	-14.2856	-12.7452	-8.74755	0.891364	5625.69	5625.73	5627.47	5629.83	5629.94	5630.05	5637.14	5642.68	5644.45	11281.2	11281.2	11281.2	11281.4	11281.4	11281.5
1003	0.888458	-11308.5	-5669.89	-5668.03	-5662.54	-5651.53	-26.4619	-25.6829	-23.9558	-21.5982	-21.4874	-21.3743	-14.2761	-12.7477	-8.75386	0.888458	5625.68	5625.74	5627.47	5629.83	5629.94	5630.05	5637.15	5642.67	5644.45	11281.2	11281.2	11281.2	11281.4	11281.4	11281.5
1004	0.885565	-11308.5	-5669.88	-5668.04	-5662.54	-5651.54	-26.4639	-25.6774	-23.957	-21.5982	-21.4874	-21.3743	-14.2667	-12.7502	-8.76014	0.885565	5625.68	5625.74	5627.47	5629.83	5629.94	5630.05	5637.16	5642.67	5644.44	11281.2	11281.2	11281.2	11281.4	11281.4	11281.5
1005	0.882685	-11308.5	-5669.86	-5668.04	-5662.55	-5651.54	-26.4659	-25.672	-23.9581	-21.5982	-21.4874	-21.3743	-14.2574	-12.7527	-8.7664	0.882685	5625.68	5625.75	5627.47	5629.83	5629.94	5630.05	5637.17	5642.66	5644.43	11281.2	11281.2	11281.2	11281.4	11281.4	11281.5
1006	0.879818	-11308.5	-5669.85	-5668.05	-5662.56	-5651.54	-26.4679	-25.6666	-23.9593	-21.5982	-21.4874	-21.3743	-14.248	-12.7552	-8.77263	0.879818	5625.68	5625.76	5627.47	5629.83	5629.94	5630.05	5637.18	5642.65	5644.43	11281.2	11281.2	11281.2	11281.4	11281.4	11281.5
1007	0.876964	-11308.5	-5669.83	-5668.05	-5662.57	-5651.54	-26.4699	-25.6612	-23.9604	-21.5982	-21.4874	-21.3743	-14.2387	-12.7577	-8.77884	0.876964	5625.68	5625.76	5627.46	5629.83	5629.94	5630.05	5637.18	5642.65	5644.42	11281.2	11281.2	11281.2	11281.4	11281.4	11281.5
1008	0.874123	-11308.5	-5669.82	-5668.06	-5662.57	-5651.55	-26.4719	-25.6559	-23.9615	-21.5982	-21.4874	-21.3744	-14.2294	-12.7602	-8.78502	0.874123	5625.68	5625.77	5627.46	5629.83	5629.94	5630.05	5637.19	5642.64	5644.42	11281.2	11281.2	11281.2	11281.4	11281.4	11281.5
1009	0.871294	-11308.5	-5669.8	-5668.06	-5662.58	-5651.55	-26.4739	-25.6506	-23.9627	-21.5982	-21.4874	-21.3744	-14.2201	-12.7626	-8.79117	0.871294	5625.67	5625.77	5627.46	5629.83	5629.94	5630.05	5637.2	5642.64	5644.41	11281.2	11281.2	11281.2	11281.4	11281.4	11281.5
1010	0.868478	-11308.5	-5669.79	-5668.07	-5662.59	-5651.55	-26.4758	-25.6453	-23.9638	-21.5982	-21.4874	-21.3744	-14.2109	-12.7651	-8.7973	0.868478	5625.67	5625.78	5627.46	5629.83	5629.94	5630.05	5637.21	5642.63	5644.41	11281.2	11281.2	11281.2	11281.4	11281.4	11281.5
1011	0.865674	-11308.5	-5669.77	-5668.07	-5662.6	-5651.55	-26.4778	-25.6401	-23.9649	-21.5982	-21.4874	-21.3744	-14.2017	-12.7675	-8.80341	0.865674	5625.67	5625.78	5627.46	5629.83	5629.94	5630.05	5637.22	5642.62	5644.4	11281.2	11281.2	11281.2	11281.4	11281.4	11281.5
1012	0.862883	-11308.5	-5669.76	-5668.08	-5662.6	-5651.56	-26.4798	-25.6348	-23.9661	-21.5982	-21.4874	-21.3744	-14.1925	-12.77	-8.80949	0.862883	5625.67	5625.79	5627.46	5629.83	5629.94	5630.05	5637.23	5642.62	5644.39	11281.2	11281.2	11281.2	11281.4	11281.4	11281.5
1013	0.860104	-11308.5	-5669.75	-5668.08	-5662.61	-5651.56	-26.4817	-25.6296	-23.9672	-21.5982	-21.4874	-21.3744	-14.1834	-12.7724	-8.81554	0.860104	5625.67	5625.79	5627.46	5629.83	5629.94	5630.05	5637.24	5642.61	5644.39	11281.2	11281.2	11281.2	11281.4	11281.4	11281.5
1014	0.857337	-11308.5	-5669.73	-5668.09	-5662.62	-5651.56	-26.4837	-25.6245	-23.9683	-21.5982	-21.4874	-21.3744	-14.1743	-12.7748	-8.82157	0.857337	5625.67	5625.8	5627.46	5629.83	5629.94	5630.05	5637.25	5642.6	5644.38	11281.2	11281.2	11281.2	11281.4	11281.4	11281.5
1015	0.854583	-11308.5	-5669.72	-5668.09	-5662.62	-5651.56	-26.4856	-25.6193	-23.9694	-21.5982	-21.4874	-21.3744	-14.1652	-12.7772	-8.82758	0.854583	5625.66	5625.8	5627.46	5629.83	5629.94	5630.05	5637.26	5642.6	5644.38	11281.2	11281.2	11281.2	11281.4	11281.4	11281.5
1016	0.851841	-11308.5	-5669.7	-5668.1	-5662.63	-5651.57	-26.4875	-25.6142	-23.9705	-21.5982	-21.4874	-21.3745	-14.1561	-12.7796	-8.83356	0.851841	5625.66	5625.81	5627.45	5629.83	5629.94	5630.05	5637.27	5642.59	5644.37	11281.2	11281.2	11281.2	11281.4	11281.4	11281.5
1017	0.849111	-11308.5	-5669.69	-5668.1	-5662.64	-5651.57	-26.4894	-25.6092	-23.9716	-21.5982	-21.4874	-21.3745	-14.1471	-12.782	-8.83952	0.849111	5625.66	5625.81	5627.45	5629.83	5629.94	5630.05	5637.28	5642.59	5644.37	11281.2	11281.2	11281.2	11281.4	11281.4	11281.5
1018	0.846393	-11308.5	-5669.67	-5668.11	-5662.65	-5651.57	-26.4914	-25.6041	-23.9727	-21.5982	-21.4874	-21.3745	-14.1381	-12.7844	-8.84545	0.846393	5625.66	5625.82	5627.45	5629.83	5629.94	5630.05	5637.29	5642.58	5644.36	11281.2	11281.2	11281.2	11281.4	11281.4	11281.5
1019	0.843687	-11308.5	-5669.66	-5668.11	-5662.65	-5651.57	-26.4933	-25.5991	-23.9738	-21.5982	-21.4874	-21.3745	-14.1291	-12.7867	-8.85136	0.843687	5625.66	5625.82	5627.45	5629.83	5629.94	5630.05	5637.29	5642.57	5644.36	11281.2	11281.2	11281.2	11281.4	11281.4	11281.5
1020	0.840993	-11308.5	-5669.65	-5668.12	-5662.66	-5651.58	-26.4952	-25.5941	-23.9749	-21.5982	-21.4874	-21.3745	-14.1201	-12.7891	-8.85724	0.840993	5625.66	5625.83	5627.45	5629.83	5629.94	5630.05	5637.3	5642.57	5644.35	11281.2	11281.2	11281.2	11281.4	11281.4	11281.5
1021	0.838311	-11308.5	-5669.63	-5668.12	-5662.67	-5651.58	-26.4971	-25.5891	-23.976	-21.5982	-21.4874	-21.3745	-14.1112	-12.7914	-8.8631	0.838311	5625.65	5625.83	5627.45	5629.83	5629.94	5630.05	5637.31	5642.56	5644.35	11281.2	11281.2	11281.2	11281.4	11281.4	11281.5
1022	0.83564	-11308.5	-5669.62	-5668.12	-5662.67	-5651.58	-26.499	-25.5842	-23.9771	-21.5982	-21.4874	-21.3745	-14.1023	-12.7938	-8.86894	0.83564	5625.65	5625.84	5627.45	5629.83	5629.94	5630.05	5637.32	5642.56	5644.34	11281.2	11281.2	11281.2	11281.4	11281.4	11281.5
1023	0.832981	-11308.5	-5669.61	-5668.13	-5662.68	-5651.58	-26.5008	-25.5793	-23.9782	-21.5982	-21.4874	-21.3745	-14.0934	-12.7961	-8.87475	0.832981	5625.65	5625.84	5627.45	5629.83	5629.94	5630.05	5637.33	5642.55	5644.33	11281.2	11281.2	11281.2	11281.4	11281.4	11281.5
1024	0.830334	-11308.5	-5669.59	-5668.13	-5662.69	-5651.58	-26.5027	-25.5744	-23.9793	-21.5982	-21.4874	-21.3745	-14.0846	-12.7984	-8.88054	0.830334	5625.65	5625.85	5627.45	5629.83	5629.94	5630.05	5637.34	5642.55	5644.33	11281.2	11281.2	11281.2	11281.4	11281.4	11281.5
1025	0.827698	-11308.5	-5669.58	-5668.14	-5662.69	-5651.59	-26.5046	-25.5695	-23.9803	-21.5982	-21.4874	-21.3746	-14.0758	-12.8008	-8.88631	0.827698	5625.65	5625.85	5627.44	5629.83	5629.94	5630.05	5637.35	5642.54	5644.32	11281.2	11281.2	11281.2	11281.4	11281.4	11281.5
1026	0.825074	-11308.5	-5669.56	-5668.14	-5662.7	-5651.59	-26.5065	-25.5647	-23.9814	-21.5982	-21.4874	-21.3746	-14.067	-12.8031	-8.89205	0.825074	5625.65	5625.86	5627.44	5629.83	5629.94	5630.05	5637.36	5642.53	5644.32	11281.2	11281.2	11281.2	11281.4	11281.4	11281.5
1027	0.822462	-11308.5	-5669.55	-5668.15	-5662.71	-5651.59	-26.5083	-25.5599	-23.9825	-21.5982	-21.4874	-21.3746	-14.0582	-12.8054	-8.89777	0.822462	5625.65	5625.86	5627.44	5629.83	5629.94	5630.05	5637.36	5642.53	5644.31	11281.2	11281.2	11281.2	11281.4	11281.4	11281.5
1028	0.81986	-11308.5	-5669.54	-5668.15	-5662.71	-5651.59	-26.5102	-25.5551	-23.9836	-21.5982	-21.4874	-21.3746	-14.0495	-12.8077	-8.90347	0.81986	5625.64	5625.87	5627.44	5629.83	5629.94	5630.05	5637.37	5642.52	5644.31	11281.2	11281.2	11281.2	11281.4	11281.4	11281.5
1029	0.81727	-11308.5	-5669.52	-5668.16	-5662.72	-5651.6	-26.512	-25.5503	-23.9846	-21.5982	-21.4874	-21.3746	-14.0407	-12.8099	-8.90914	0.81727	5625.64	5625.87	5627.44	5629.83	5629.94	5630.05	5637.38	5642.52	5644.3	11281.2	11281.2	11281.2	11281.4	11281.4	11281.5
1030	0.814692	-11308.5	-5669.51	-5668.16	-5662.73	-5651.6	-26.5139	-25.5456	-23.9857	-21.5982	-21.4874	-21.3746	-14.0321	-12.8122	-8.9148	0.814692	5625.64	5625.88	5627.44	5629.83	5629.94	5630.05	5637.39	5642.51	5644.3	11281.2	11281.2	11281.2	11281.4	11281.4	11281.5
1031	0.812124	-11308.5	-5669.5	-5668.17	-5662.73	-5651.6	-26.5157	-25.5409	-23.9867	-21.5982	-21.4874	-21.3746	-14.0234	-12.8145	-8.92042	0.812124	5625.64	5625.88	5627.44	5629.83	5629.94	5630.05	5637.4	5642.51	5644.29	11281.2	11281.2	11281.2	11281.4	11281.4	11281.5
1032	0.809568	-11308.5	-5669.48	-5668.17	-5662.74	-5651.6	-26.5175	-25.5362	-23.9878	-21.5982	-21.4874	-21.3746	-14.0148	-12.8167	-8.92603	0.809568	5625.64	5625.89	5627.44	5629.83	5629.94	5630.05	5637.41	5642.5	5644.29	11281.2	11281.2	11281.2	11281.4	11281.4	11281.5
1033	0.807022	-11308.5	-5669.47	-5668.17	-5662.75	-5651.6	-26.5193	-25.5316	-23.9889	-21.5982	-21.4874	-21.3746	-14.0062	-12.819	-8.93161	0.807022	5625.64	5625.89	5627.44	5629.83	5629.94	5630.05	5637.42	5642.49	5644.28	11281.2	11281.2	11281.2	11281.4	11281.4	11281.5
1034	0.804488	-11308.5	-5669.46	-5668.18	-5662.75	-5651.61	-26.5211	-25.527	-23.9899	-21.5982	-21.4874	-21.3747	-13.9976	-12.8212	-8.93717	0.804488	5625.64	5625.9	5627.43	5629.83	5629.94	5630.05	5637.43	5642.49	5644.28	11281.2	11281.2	11281.2	11281.4	11281.4	11281.5
1035	0.801964	-11308.5	-5669.44	-5668.18	-5662.76	-5651.61	-26.523	-25.5223	-23.9909	-21.5982	-21.4874	-21.3747	-13.989	-12.8234	-8.94271	0.801964	5625.63	5625.9	5627.43	5629.83	5629.94	5630.05	5637.43	5642.48	5644.27	11281.2	11281.2	11281.2	11281.4	11281.4	11281.5
1036	0.799452	-11308.5	-5669.43	-5668.19	-5662.77	-5651.61	-26.5248	-25.5178	-23.992	-21.5982	-21.4874	-21.3747	-13.9805	-12.8257	-8.94823	0.799452	5625.63	5625.9	5627.43	5629.83	5629.94	5630.05	5637.44	5642.48	5644.27	11281.2	11281.2	11281.2	11281.4	11281.4	11281.5
1037	0.79695	-11308.5	-5669.42	-5668.19	-5662.77	-5651.61	-26.5266	-25.5132	-23.993	-21.5982	-21.4874	-21.3747	-13.972	-12.8279	-8.95372	0.79695	5625.63	5625.91	5627.43	5629.83	5629.94	5630.05	5637.45	5642.47	5644.26	11281.2	11281.2	11281.2	11281.4	11281.4	11281.5
1038	0.794459	-11308.5	-5669.4	-5668.2	-5662.78	-5651.61	-26.5283	-25.5087	-23.9941	-21.5982	-21.4874	-21.3747	-13.9635	-12.8301	-8.9592	0.794459	5625.63	5625.91	5627.43	5629.83	5629.94	5630.05	5637.46	5642.47	5644.26	11281.2	11281.2	11281.2	11281.4	11281.4	11281.5
1039	0.791978	-11308.5	-5669.39	-5668.2	-5662.79	-5651.62	-26.5301	-25.5042	-23.9951	-21.5982	-21.4874	-21.3747	-13.9551	-12.8323	-8.96465	0.791978	5625.63	5625.92	5627.43	5629.83	5629.94	5630.05	5637.47	5642.46	5644.25	11281.2	11281.2	11281.2	11281.4	11281.4	11281.5
1040	0.789509	-11308.5	-5669.38	-5668.2	-5662.79	-5651.62	-26.5319	-25.4997	-23.9961	-21.5982	-21.4874	-21.3747	-13.9467	-12.8345	-8.97008	0.789509	5625.63	5625.92	5627.43	5629.83	5629.94	5630.05	5637.48	5642.46	5644.25	11281.2	11281.2	11281.2	11281.4	11281.4	11281.5
1041	0.78705	-11308.5	-5669.37	-5668.21	-5662.8	-5651.62	-26.5337	-25.4952	-23.9971	-21.5982	-21.4874	-21.3747	-13.9383	-12.8367	-8.97549	0.78705	5625.62	5625.93	5627.43	5629.83	5629.94	5630.05	5637.48	5642.45	5644.24	11281.2	11281.2	11281.2	11281.4	11281.4	11281.5
1042	0.784601	-11308.5	-5669.35	-5668.21	-5662.81	-5651.62	-26.5355	-25.4908	-23.9982	-21.5982	-21.4874	-21.3747	-13.9299	-12.8388	-8.98087	0.784601	5625.62	5625.93	5627.43	5629.83	5629.94	5630.05	5637.49	5642.45	5644.24	11281.2	11281.2	11281.2	11281.4	11281.4	11281.5
1043	0.782163	-11308.5	-5669.34	-5668.22	-5662.81	-5651.62	-26.5372	-25.4864	-23.9992	-21.5982	-21.4874	-21.3747	-13.9215	-12.841	-8.98624	0.782163	5625.62	5625.94	5627.43	5629.83	5629.94	5630.05	5637.5	5642.44	5644.23	11281.2	11281.2	11281.2	11281.4	11281.4	11281.5
1044	0.779735	-11308.5	-5669.33	-5668.22	-5662.82	-5651.63	-26.539	-25.482	-24.0002	-21.5982	-21.4874	-21.3748	-13.9132	-12.8432	-8.99158	0.779735	5625.62	5625.94	5627.42	5629.83	5629.94	5630.05	5637.51	5642.43	5644.23	11281.2	11281.2	11281.2	11281.4	11281.4	11281.5
1045	0.777318	-11308.5	-5669.31	-5668.23	-5662.83	-5651.63	-26.5407	-25.4776	-24.0012	-21.5982	-21.4874	-21.3748	-13.9049	-12.8453	-8.9969	0.777318	5625.62	5625.94	5627.42	5629.83	5629.94	5630.05	5637.52	5642.43	5644.22	11281.2	11281.2	11281.2	11281.4	11281.4	11281.5
1046	0.774911	-11308.5	-5669.3	-5668.23	-5662.83	-5651.63	-26.5425	-25.4733	-24.0022	-21.5982	-21.4874	-21.3748	-13.8967	-12.8474	-9.0022	0.774911	5625.62	5625.95	5627.42	5629.83	5629.94	5630.05	5637.53	5642.42	5644.22	11281.2	11281.2	11281.2	11281.4	11281.4	11281.5
1047	0.772514	-11308.5	-5669.29	-5668.23	-5662.84	-5651.63	-26.5442	-25.469	-24.0032	-21.5982	-21.4874	-21.3748	-13.8884	-12.8496	-9.00749	0.772514	5625.62	5625.95	5627.42	5629.83	5629.94	5630.05	5637.53	5642.42	5644.21	11281.2	11281.2	11281.2	11281.4	11281.4	11281.5
1048	0.770127	-11308.5	-5669.28	-5668.24	-5662.84	-5651.64	-26.5459	-25.4647	-24.0042	-21.5982	-21.4874	-21.3748	-13.8802	-12.8517	-9.01274	0.770127	5625.61	5625.96	5627.42	5629.83	5629.94	5630.05	5637.54	5642.41	5644.21	11281.2	11281.2	11281.2	11281.4	11281.4	11281.5
1049	0.76775	-11308.5	-5669.26	-5668.24	-5662.85	-5651.64	-26.5477	-25.4604	-24.0052	-21.5982	-21.4874	-21.3748	-13.872	-12.8538	-9.01798	0.76775	5625.61	5625.96	5627.42	5629.83	5629.94	5630.05	5637.55	5642.41	5644.2	11281.2	11281.2	11281.2	11281.4	11281.4	11281.5
1050	0.765384	-11308.5	-5669.25	-5668.25	-5662.86	-5651.64	-26.5494	-25.4561	-24.0062	-21.5982	-21.4874	-21.3748	-13.8638	-12.8559	-9.0232	0.765384	5625.61	5625.97	5627.42	5629.83	5629.94	5630.05	5637.56	5642.4	5644.2	11281.2	11281.2	11281.2	11281.4	11281.4	11281.5
1051	0.763027	-11308.5	-5669.24	-5668.25	-5662.86	-5651.64	-26.5511	-25.4519	-24.0072	-21.5982	-21.4874	-21.3748	-13.8557	-12.858	-9.0284	0.763027	5625.61	5625.97	5627.42	5629.83	5629.94	5630.05	5637.57	5642.4	5644.19	11281.2	11281.2	11281.2	11281.4	11281.4	11281.5
1052	0.760681	-11308.5	-5669.23	-5668.26	-5662.87	-5651.64	-26.5528	-25.4477	-24.0082	-21.5982	-21.4874	-21.3748	-13.8476	-12.8601	-9.03358	0.760681	5625.61	5625.97	5627.42	5629.83	5629.94	5630.05	5637.58	5642.39	5644.19	11281.2	11281.2	11281.2	11281.4	11281.4	11281.5
1053	0.758344	-11308.5	-5669.22	-5668.26	-5662.88	-5651.65	-26.5545	-25.4435	-24.0092	-21.5982	-21.4874	-21.3748	-13.8395	-12.8622	-9.03873	0.758344	5625.61	5625.98	5627.42	5629.83	5629.94	5630.05	5637.58	5642.39	5644.18	11281.2	11281.2	11281.2	11281.4	11281.4	11281.5
1054	0.756017	-11308.5	-5669.2	-5668.26	-5662.88	-5651.65	-26.5562	-25.4393	-24.0102	-21.5982	-21.4874	-21.3749	-13.8314	-12.8643	-9.04387	0.756017	5625.61	5625.98	5627.41	5629.83	5629.94	5630.05	5637.59	5642.38	5644.18	11281.2	11281.2	11281.2	11281.4	11281.4	11281.5
1055	0.7537	-11308.5	-5669.19	-5668.27	-5662.89	-5651.65	-26.5579	-25.4352	-24.0112	-21.5982	-21.4874	-21.3749	-13.8234	-12.8664	-9.04899	0.7537	5625.61	5625.99	5627.41	5629.83	5629.94	5630.05	5637.6	5642.38	5644.17	11281.2	11281.2	11281.2	11281.4	11281.4	11281.5
1056	0.751393	-11308.5	-5669.18	-5668.27	-5662.89	-5651.65	-26.5596	-25.4311	-24.0122	-21.5982	-21.4874	-21.3749	-13.8154	-12.8684	-9.05408	0.751393	5625.6	5625.99	5627.41	5629.83	5629.94	5630.05	5637.61	5642.37	5644.17	11281.2	11281.2	11281.2	11281.4	11281.4	11281.5
1057	0.749096	-11308.5	-5669.17	-5668.28	-5662.9	-5651.65	-26.5613	-25.427	-24.0131	-21.5982	-21.4874	-21.3749	-13.8074	-12.8705	-9.05916	0.749096	5625.6	5626	5627.41	5629.83	5629.94	5630.05	5637.62	5642.37	5644.16	11281.2	11281.2	11281.2	11281.4	11281.4	11281.5
1058	0.746808	-11308.5	-5669.15	-5668.28	-5662.91	-5651.65	-26.5629	-25.4229	-24.0141	-21.5982	-21.4874	-21.3749	-13.7994	-12.8725	-9.06422	0.746808	5625.6	5626	5627.41	5629.83	5629.94	5630.05	5637.62	5642.36	5644.16	11281.2	11281.2	11281.2	11281.4	11281.4	11281.5
1059	0.744529	-11308.5	-5669.14	-5668.28	-5662.91	-5651.66	-26.5646	-25.4188	-24.0151	-21.5982	-21.4874	-21.3749	-13.7915	-12.8746	-9.06925	0.744529	5625.6	5626	5627.41	5629.83	5629.94	5630.05	5637.63	5642.36	5644.16	11281.2	11281.2	11281.2	11281.4	11281.4	11281.5
1060	0.74226	-11308.5	-5669.13	-5668.29	-5662.92	-5651.66	-26.5663	-25.4148	-24.016	-21.5982	-21.4874	-21.3749	-13.7835	-12.8766	-9.07427	0.74226	5625.6	5626.01	5627.41	5629.83	5629.94	5630.05	5637.64	5642.35	5644.15	11281.2	11281.2	11281.2	11281.4	11281.4	11281.5
1061	0.740001	-11308.5	-5669.12	-5668.29	-5662.92	-5651.66	-26.5679	-25.4108	-24.017	-21.5982	-21.4874	-21.3749	-13.7756	-12.8786	-9.07927	0.740001	5625.6	5626.01	5627.41	5629.83	5629.94	5630.05	5637.65	5642.35	5644.15	11281.2	11281.2	11281.2	11281.4	11281.4	11281.5
1062	0.737751	-11308.5	-5669.11	-5668.3	-5662.93	-5651.66	-26.5696	-25.4068	-24.018	-21.5982	-21.4874	-21.3749	-13.7678	-12.8806	-9.08425	0.737751	5625.6	5626.02	5627.41	5629.83	5629.94	5630.05	5637.66	5642.34	5644.14	11281.2	11281.2	11281.2	11281.4	11281.4	11281.5
1063	0.735511	-11308.5	-5669.1	-5668.3	-5662.94	-5651.66	-26.5712	-25.4028	-24.0189	-21.5982	-21.4874	-21.3749	-13.7599	-12.8827	-9.08921	0.735511	5625.59	5626.02	5627.41	5629.83	5629.94	5630.05	5637.66	5642.34	5644.14	11281.2	11281.2	11281.2	11281.4	11281.4	11281.5
1064	0.733279	-11308.5	-5669.08	-5668.3	-5662.94	-5651.67	-26.5729	-25.3988	-24.0199	-21.5982	-21.4874	-21.3749	-13.7521	-12.8847	-9.09415	0.733279	5625.59	5626.02	5627.4	5629.83	5629.94	5630.05	5637.67	5642.33	5644.13	11281.2	11281.2	11281.2	11281.4	11281.4	11281.5
1065	0.731058	-11308.5	-5669.07	-5668.31	-5662.95	-5651.67	-26.5745	-25.3949	-24.0208	-21.5982	-21.4874	-21.375	-13.7443	-12.8867	-9.09907	0.731058	5625.59	5626.03	5627.4	5629.83	5629.94	5630.05	5637.68	5642.33	5644.13	11281.2	11281.2	11281.2	11281.4	11281.4	11281.5
1066	0.728845	-11308.5	-5669.06	-5668.31	-5662.95	-5651.67	-26.5761	-25.391	-24.0218	-21.5982	-21.4874	-21.375	-13.7365	-12.8886	-9.10397	0.728845	5625.59	5626.03	5627.4	5629.83	5629.94	5630.05	5637.69	5642.32	5644.12	11281.2	11281.2	11281.2	11281.4	11281.4	11281.5
1067	0.726641	-11308.5	-5669.05	-5668.32	-5662.96	-5651.67	-26.5778	-25.3871	-24.0227	-21.5982	-21.4874	-21.375	-13.7288	-12.8906	-9.10885	0.726641	5625.59	5626.04	5627.4	5629.83	5629.94	5630.05	5637.69	5642.32	5644.12	11281.2	11281.2	11281.2	11281.4	11281.4	11281.5
1068	0.724447	-11308.5	-5669.04	-5668.32	-5662.96	-5651.67	-26.5794	-25.3832	-24.0237	-21.5982	-21.4874	-21.375	-13.721	-12.8926	-9.11372	0.724447	5625.59	5626.04	5627.4	5629.83	5629.94	5630.05	5637.7	5642.31	5644.11	11281.2	11281.2	11281.2	11281.4	11281.4	11281.5
1069	0.722262	-11308.5	-5669.03	-5668.32	-5662.97	-5651.68	-26.581	-25.3793	-24.0246	-21.5982	-21.4874	-21.375	-13.7133	-12.8946	-9.11856	0.722262	5625.59	5626.04	5627.4	5629.83	5629.94	5630.05	5637.71	5642.31	5644.11	11281.2	11281.2	11281.2	11281.4	11281.4	11281.5
1070	0.720085	-11308.5	-5669.01	-5668.33	-5662.98	-5651.68	-26.5826	-25.3755	-24.0255	-21.5982	-21.4874	-21.375	-13.7057	-12.8965	-9.12339	0.720085	5625.58	5626.05	5627.4	5629.83	5629.94	5630.05	5637.72	5642.3	5644.11	11281.2	11281.2	11281.2	11281.4	11281.4	11281.5
1071	0.717918	-11308.5	-5669	-5668.33	-5662.98	-5651.68	-26.5842	-25.3717	-24.0265	-21.5982	-21.4874	-21.375	-13.698	-12.8985	-9.1282	0.717918	5625.58	5626.05	5627.4	5629.83	5629.94	5630.05	5637.73	5642.3	5644.1	11281.2	11281.2	11281.2	11281.4	11281.4	11281.5
1072	0.71576	-11308.5	-5668.99	-5668.34	-5662.99	-5651.68	-26.5858	-25.3679	-24.0274	-21.5982	-21.4874	-21.375	-13.6904	-12.9004	-9.13299	0.71576	5625.58	5626.05	5627.4	5629.83	5629.94	5630.05	5637.73	5642.29	5644.1	11281.2	11281.2	11281.2	11281.4	11281.4	11281.5
1073	0.71361	-11308.5	-5668.98	-5668.34	-5662.99	-5651.68	-26.5874	-25.3641	-24.0283	-21.5982	-21.4874	-21.375	-13.6828	-12.9024	-9.13776	0.71361	5625.58	5626.06	5627.4	5629.83	5629.94	5630.05	5637.74	5642.29	5644.09	11281.2	11281.2	11281.2	11281.4	11281.4	11281.5
1074	0.71147	-11308.5	-5668.97	-5668.34	-5663	-5651.68	-26.589	-25.3603	-24.0293	-21.5982	-21.4874	-21.375	-13.6752	-12.9043	-9.14251	0.71147	5625.58	5626.06	5627.4	5629.83	5629.94	5630.05	5637.75	5642.28	5644.09	11281.2	11281.2	11281.2	11281.4	11281.4	11281.5
1075	0.709338	-11308.5	-5668.96	-5668.35	-5663	-5651.69	-26.5906	-25.3566	-24.0302	-21.5982	-21.4874	-21.375	-13.6676	-12.9062	-9.14724	0.709338	5625.58	5626.07	5627.39	5629.83	5629.94	5630.05	5637.76	5642.28	5644.08	11281.2	11281.2	11281.2	11281.4	11281.4	11281.5
1076	0.707215	-11308.5	-5668.95	-5668.35	-5663.01	-5651.69	-26.5922	-25.3529	-24.0311	-21.5982	-21.4874	-21.375	-13.6601	-12.9081	-9.15196	0.707215	5625.58	5626.07	5627.39	5629.83	5629.94	5630.05	5637.76	5642.27	5644.08	11281.2	11281.2	11281.2	11281.4	11281.4	11281.5
1077	0.705101	-11308.5	-5668.93	-5668.36	-5663.02	-5651.69	-26.5937	-25.3492	-24.032	-21.5982	-21.4874	-21.3751	-13.6526	-12.91	-9.15666	0.705101	5625.58	5626.07	5627.39	5629.83	5629.94	5630.05	5637.77	5642.27	5644.07	11281.2	11281.2	11281.2	11281.4	11281.4	11281.5
1078	0.702995	-11308.5	-5668.92	-5668.36	-5663.02	-5651.69	-26.5953	-25.3455	-24.0329	-21.5982	-21.4874	-21.3751	-13.6451	-12.9119	-9.16134	0.702995	5625.57	5626.08	5627.39	5629.83	5629.94	5630.05	5637.78	5642.26	5644.07	11281.2	11281.2	11281.2	11281.4	11281.4	11281.5
1079	0.700898	-11308.5	-5668.91	-5668.36	-5663.03	-5651.69	-26.5969	-25.3418	-24.0338	-21.5982	-21.4874	-21.3751	-13.6376	-12.9138	-9.166	0.700898	5625.57	5626.08	5627.39	5629.83	5629.94	5630.05	5637.79	5642.26	5644.07	11281.2	11281.2	11281.2	11281.4	11281.4	11281.5
1080	0.698809	-11308.5	-5668.9	-5668.37	-5663.03	-5651.7	-26.5984	-25.3382	-24.0347	-21.5982	-21.4874	-21.3751	-13.6302	-12.9157	-9.17064	0.698809	5625.57	5626.08	5627.39	5629.83	5629.94	5630.05	5637.79	5642.26	5644.06	11281.2	11281.2	11281.2	11281.4	11281.4	11281.5
1081	0.696729	-11308.5	-5668.89	-5668.37	-5663.04	-5651.7	-26.6	-25.3345	-24.0357	-21.5982	-21.4874	-21.3751	-13.6227	-12.9176	-9.17527	0.696729	5625.57	5626.09	5627.39	5629.83	5629.94	5630.05	5637.8	5642.25	5644.06	11281.2	11281.2	11281.2	11281.4	11281.4	11281.5
1082	0.694658	-11308.5	-5668.88	-5668.37	-5663.04	-5651.7	-26.6015	-25.3309	-24.0366	-21.5982	-21.4874	-21.3751	-13.6153	-12.9195	-9.17988	0.694658	5625.57	5626.09	5627.39	5629.83	5629.94	5630.05	5637.81	5642.25	5644.05	11281.2	11281.2	11281.2	11281.4	11281.4	11281.5
1083	0.692595	-11308.5	-5668.87	-5668.38	-5663.05	-5651.7	-26.6031	-25.3273	-24.0375	-21.5982	-21.4874	-21.3751	-13.608	-12.9214	-9.18447	0.692595	5625.57	5626.09	5627.39	5629.83	5629.94	5630.05	5637.82	5642.24	5644.05	11281.2	11281.2	11281.2	11281.4	11281.4	11281.5
1084	0.69054	-11308.5	-5668.86	-5668.38	-5663.05	-5651.7	-26.6046	-25.3237	-24.0384	-21.5982	-21.4874	-21.3751	-13.6006	-12.9232	-9.18904	0.69054	5625.57	5626.1	5627.39	5629.83	5629.94	5630.05	5637.82	5642.24	5644.05	11281.2	11281.2	11281.2	11281.4	11281.4	11281.5
1085	0.688494	-11308.5	-5668.85	-5668.39	-5663.06	-5651.7	-26.6062	-25.3202	-24.0392	-21.5982	-21.4874	-21.3751	-13.5933	-12.9251	-9.1936	0.688494	5625.57	5626.1	5627.39	5629.83	5629.94	5630.05	5637.83	5642.23	5644.04	11281.2	11281.2	11281.2	11281.4	11281.4	11281.5
1086	0.686456	-11308.5	-5668.83	-5668.39	-5663.07	-5651.71	-26.6077	-25.3166	-24.0401	-21.5982	-21.4874	-21.3751	-13.586	-12.9269	-9.19814	0.686456	5625.56	5626.11	5627.38	5629.83	5629.94	5630.05	5637.84	5642.23	5644.04	11281.2	11281.2	11281.2	11281.4	11281.4	11281.5
1087	0.684426	-11308.5	-5668.82	-5668.39	-5663.07	-5651.71	-26.6092	-25.3131	-24.041	-21.5982	-21.4874	-21.3751	-13.5787	-12.9288	-9.20266	0.684426	5625.56	5626.11	5627.38	5629.83	5629.94	5630.05	5637.84	5642.22	5644.03	11281.2	11281.2	11281.2	11281.4	11281.4	11281.5
1088	0.682405	-11308.5	-5668.81	-5668.4	-5663.08	-5651.71	-26.6107	-25.3096	-24.0419	-21.5982	-21.4874	-21.3751	-13.5714	-12.9306	-9.20716	0.682405	5625.56	5626.11	5627.38	5629.83	5629.94	5630.05	5637.85	5642.22	5644.03	11281.2	11281.2	11281.2	11281.4	11281.4	11281.5
1089	0.680391	-11308.5	-5668.8	-5668.4	-5663.08	-5651.71	-26.6122	-25.3061	-24.0428	-21.5982	-21.4874	-21.3751	-13.5642	-12.9324	-9.21165	0.680391	5625.56	5626.12	5627.38	5629.83	5629.94	5630.05	5637.86	5642.21	5644.02	11281.2	11281.2	11281.2	11281.4	11281.4	11281.5
1090	0.678386	-11308.5	-5668.79	-5668.4	-5663.09	-5651.71	-26.6137	-25.3026	-24.0437	-21.5982	-21.4874	-21.3752	-13.5569	-12.9343	-9.21612	0.678386	5625.56	5626.12	5627.38	5629.83	5629.94	5630.05	5637.87	5642.21	5644.02	11281.2	11281.2	11281.2	11281.4	11281.4	11281.5
1091	0.676389	-11308.5	-5668.78	-5668.41	-5663.09	-5651.71	-26.6152	-25.2992	-24.0446	-21.5982	-21.4874	-21.3752	-13.5497	-12.9361	-9.22058	0.676389	5625.56	5626.12	5627.38	5629.83	5629.94	5630.05	5637.87	5642.21	5644.02	11281.2	11281.2	11281.2	11281.4	11281.4	11281.5
1092	0.6744	-11308.5	-5668.77	-5668.41	-5663.1	-5651.72	-26.6167	-25.2957	-24.0454	-21.5982	-21.4874	-21.3752	-13.5426	-12.9379	-9.22501	0.6744	5625.56	5626.13	5627.38	5629.83	5629.94	5630.05	5637.88	5642.2	5644.01	11281.2	11281.2	11281.2	11281.4	11281.4	11281.5
1093	0.672419	-11308.5	-5668.76	-5668.41	-5663.1	-5651.72	-26.6182	-25.2923	-24.0463	-21.5982	-21.4874	-21.3752	-13.5354	-12.9397	-9.22943	0.672419	5625.56	5626.13	5627.38	5629.83	5629.94	5630.05	5637.89	5642.2	5644.01	11281.2	11281.2	11281.2	11281.4	11281.4	11281.5
1094	0.670445	-11308.5	-5668.75	-5668.42	-5663.11	-5651.72	-26.6197	-25.2889	-24.0472	-21.5982	-21.4874	-21.3752	-13.5283	-12.9415	-9.23384	0.670445	5625.55	5626.13	5627.38	5629.83	5629.94	5630.05	5637.89	5642.19	5644	11281.2	11281.2	11281.2	11281.4	11281.4	11281.5
1095	0.66848	-11308.5	-5668.74	-5668.42	-5663.11	-5651.72	-26.6212	-25.2855	-24.048	-21.5982	-21.4874	-21.3752	-13.5212	-12.9433	-9.23822	0.66848	5625.55	5626.14	5627.38	5629.83	5629.94	5630.05	5637.9	5642.19	5644	11281.2	11281.2	11281.2	11281.4	11281.4	11281.5
1096	0.666523	-11308.5	-5668.73	-5668.43	-5663.12	-5651.72	-26.6227	-25.2821	-24.0489	-21.5982	-21.4874	-21.3752	-13.5141	-12.9451	-9.24259	0.666523	5625.55	5626.14	5627.38	5629.83	5629.94	5630.05	5637.91	5642.18	5644	11281.2	11281.2	11281.2	11281.4	11281.4	11281.5
1097	0.664573	-11308.5	-5668.72	-5668.43	-5663.12	-5651.72	-26.6242	-25.2788	-24.0498	-21.5982	-21.4874	-21.3752	-13.507	-12.9468	-9.24695	0.664573	5625.55	5626.14	5627.37	5629.83	5629.94	5630.05	5637.92	5642.18	5643.99	11281.2	11281.2	11281.2	11281.4	11281.4	11281.5
1098	0.662632	-11308.5	-5668.71	-5668.43	-5663.13	-5651.73	-26.6256	-25.2754	-24.0506	-21.5982	-21.4874	-21.3752	-13.5	-12.9486	-9.25129	0.662632	5625.55	5626.15	5627.37	5629.83	5629.94	5630.05	5637.92	5642.17	5643.99	11281.2	11281.2	11281.2	11281.4	11281.4	11281.5
1099	0.660698	-11308.5	-5668.7	-5668.44	-5663.13	-5651.73	-26.6271	-25.2721	-24.0515	-21.5982	-21.4874	-21.3752	-13.4929	-12.9504	-9.25561	0.660698	5625.55	5626.15	5627.37	5629.83	5629.94	5630.05	5637.93	5642.17	5643.98	11281.2	11281.2	11281.2	11281.4	11281.4	11281.5
1100	0.658772	-11308.5	-5668.69	-5668.44	-5663.14	-5651.73	-26.6286	-25.2688	-24.0523	-21.5982	-21.4874	-21.3752	-13.4859	-12.9521	-9.25991	0.658772	5625.55	5626.15	5627.37	5629.83	5629.94	5630.05	5637.94	5642.17	5643.98	11281.2	11281.2	11281.2	11281.4	11281.4	11281.5
1101	0.656853	-11308.5	-5668.68	-5668.44	-5663.14	-5651.73	-26.63	-25.2655	-24.0532	-21.5982	-21.4874	-21.3752	-13.479	-12.9539	-9.2642	0.656853	5625.55	5626.16	5627.37	5629.83	5629.94	5630.05	5637.94	5642.16	5643.98	11281.2	11281.2	11281.2	11281.4	11281.4	11281.5
1102	0.654942	-11308.5	-5668.67	-5668.45	-5663.15	-5651.73	-26.6315	-25.2622	-24.054	-21.5982	-21.4874	-21.3752	-13.472	-12.9556	-9.26847	0.654942	5625.54	5626.16	5627.37	5629.83	5629.94	5630.05	5637.95	5642.16	5643.97	11281.2	11281.2	11281.2	11281.4	11281.4	11281.5
1103	0.653039	-11308.5	-5668.66	-5668.45	-5663.15	-5651.73	-26.6329	-25.259	-24.0549	-21.5982	-21.4874	-21.3752	-13.4651	-12.9574	-9.27273	0.653039	5625.54	5626.16	5627.37	5629.83	5629.94	5630.05	5637.96	5642.15	5643.97	11281.2	11281.2	11281.2	11281.4	11281.4	11281.5
1104	0.651143	-11308.5	-5668.65	-5668.45	-5663.16	-5651.74	-26.6344	-25.2557	-24.0557	-21.5982	-21.4874	-21.3753	-13.4581	-12.9591	-9.27697	0.651143	5625.54	5626.17	5627.37	5629.83	5629.94	5630.05	5637.97	5642.15	5643.96	11281.2	11281.2	11281.2	11281.4	11281.4	11281.5
1105	0.649255	-11308.5	-5668.64	-5668.46	-5663.16	-5651.74	-26.6358	-25.2525	-24.0566	-21.5982	-21.4874	-21.3753	-13.4513	-12.9608	-9.2812	0.649255	5625.54	5626.17	5627.37	5629.83	5629.94	5630.05	5637.97	5642.14	5643.96	11281.2	11281.2	11281.2	11281.4	11281.4	11281.5
1106	0.647374	-11308.5	-5668.63	-5668.46	-5663.17	-5651.74	-26.6372	-25.2493	-24.0574	-21.5982	-21.4874	-21.3753	-13.4444	-12.9626	-9.28541	0.647374	5625.54	5626.17	5627.37	5629.83	5629.94	5630.05	5637.98	5642.14	5643.96	11281.2	11281.2	11281.2	11281.4	11281.4	11281.5
1107	0.645501	-11308.5	-5668.62	-5668.46	-5663.17	-5651.74	-26.6387	-25.2461	-24.0582	-21.5982	-21.4874	-21.3753	-13.4375	-12.9643	-9.2896	0.645501	5625.54	5626.18	5627.37	5629.83	5629.94	5630.05	5637.99	5642.14	5643.95	11281.2	11281.2	11281.2	11281.4	11281.4	11281.5
1108	0.643635	-11308.5	-5668.61	-5668.47	-5663.18	-5651.74	-26.6401	-25.2429	-24.0591	-21.5982	-21.4874	-21.3753	-13.4307	-12.966	-9.29378	0.643635	5625.54	5626.18	5627.37	5629.83	5629.94	5630.05	5637.99	5642.13	5643.95	11281.2	11281.2	11281.2	11281.4	11281.4	11281.5
1109	0.641777	-11308.5	-5668.6	-5668.47	-5663.18	-5651.74	-26.6415	-25.2397	-24.0599	-21.5982	-21.4874	-21.3753	-13.4239	-12.9677	-9.29794	0.641777	5625.54	5626.18	5627.36	5629.83	5629.94	5630.05	5638	5642.13	5643.94	11281.2	11281.2	11281.2	11281.4	11281.4	11281.5
1110	0.639926	-11308.5	-5668.59	-5668.47	-5663.19	-5651.75	-26.6429	-25.2366	-24.0607	-21.5982	-21.4874	-21.3753	-13.4171	-12.9694	-9.30209	0.639926	5625.54	5626.19	5627.36	5629.83	5629.94	5630.05	5638.01	5642.12	5643.94	11281.2	11281.2	11281.2	11281.4	11281.4	11281.5
1111	0.638082	-11308.5	-5668.58	-5668.48	-5663.19	-5651.75	-26.6443	-25.2334	-24.0616	-21.5982	-21.4874	-21.3753	-13.4103	-12.9711	-9.30622	0.638082	5625.53	5626.19	5627.36	5629.83	5629.94	5630.05	5638.01	5642.12	5643.94	11281.2	11281.2	11281.2	11281.4	11281.4	11281.5
1112	0.636245	-11308.5	-5668.57	-5668.48	-5663.2	-5651.75	-26.6457	-25.2303	-24.0624	-21.5982	-21.4874	-21.3753	-13.4036	-12.9728	-9.31034	0.636245	5625.53	5626.19	5627.36	5629.83	5629.94	5630.05	5638.02	5642.12	5643.93	11281.2	11281.2	11281.2	11281.4	11281.4	11281.5
1113	0.634416	-11308.5	-5668.56	-5668.48	-5663.2	-5651.75	-26.6471	-25.2272	-24.0632	-21.5982	-21.4874	-21.3753	-13.3968	-12.9745	-9.31444	0.634416	5625.53	5626.2	5627.36	5629.83	5629.94	5630.05	5638.03	5642.11	5643.93	11281.2	11281.2	11281.2	11281.4	11281.4	11281.5
1114	0.632594	-11308.5	-5668.55	-5668.49	-5663.21	-5651.75	-26.6485	-25.2241	-24.064	-21.5982	-21.4874	-21.3753	-13.3901	-12.9761	-9.31853	0.632594	5625.53	5626.2	5627.36	5629.83	5629.94	5630.05	5638.03	5642.11	5643.93	11281.2	11281.2	11281.2	11281.4	11281.4	11281.5
1115	0.630779	-11308.5	-5668.54	-5668.49	-5663.21	-5651.75	-26.6499	-25.221	-24.0648	-21.5982	-21.4874	-21.3753	-13.3835	-12.9778	-9.3226	0.630779	5625.53	5626.2	5627.36	5629.83	5629.94	5630.05	5638.04	5642.1	5643.92	11281.2	11281.2	11281.2	11281.4	11281.4	11281.5
1116	0.628971	-11308.5	-5668.53	-5668.49	-5663.22	-5651.75	-26.6513	-25.2179	-24.0656	-21.5982	-21.4874	-21.3753	-13.3768	-12.9795	-9.32665	0.628971	5625.53	5626.2	5627.36	5629.83	5629.94	5630.05	5638.05	5642.1	5643.92	11281.2	11281.2	11281.2	11281.4	11281.4	11281.5
1117	0.62717	-11308.5	-5668.52	-5668.5	-5663.22	-5651.76	-26.6527	-25.2149	-24.0665	-21.5982	-21.4874	-21.3753	-13.3701	-12.9811	-9.33069	0.62717	5625.53	5626.21	5627.36	5629.83	5629.94	5630.05	5638.05	5642.1	5643.91	11281.2	11281.2	11281.2	11281.4	11281.4	11281.5
1118	0.625376	-11308.5	-5668.51	-5668.5	-5663.23	-5651.76	-26.6541	-25.2118	-24.0673	-21.5982	-21.4874	-21.3753	-13.3635	-12.9828	-9.33472	0.625376	5625.53	5626.21	5627.36	5629.83	5629.94	5630.05	5638.06	5642.09	5643.91	11281.2	11281.2	11281.2	11281.4	11281.4	11281.5
1119	0.62359	-11308.5	-5668.5	-5668.5	-5663.23	-5651.76	-26.6554	-25.2088	-24.0681	-21.5982	-21.4874	-21.3753	-13.3569	-12.9844	-9.33873	0.62359	5625.53	5626.21	5627.36	5629.83	5629.94	5630.05	5638.07	5642.09	5643.91	11281.2	11281.2	11281.2	11281.4	11281.4	11281.5
1120	0.62181	-11308.5	-5668.51	-5668.49	-5663.24	-5651.76	-26.6568	-25.2058	-24.0689	-21.5982	-21.4874	-21.3754	-13.3503	-12.986	-9.34273	0.62181	5625.52	5626.22	5627.36	5629.83	5629.94	5630.05	5638.07	5642.08	5643.9	11281.2	11281.2	11281.2	11281.4	11281.4	11281.5
1121	0.620037	-11308.5	-5668.51	-5668.48	-5663.24	-5651.76	-26.6582	-25.2028	-24.0697	-21.5982	-21.4874	-21.3754	-13.3438	-12.9877	-9.34671	0.620037	5625.52	5626.22	5627.35	5629.83	5629.94	5630.05	5638.08	5642.08	5643.9	11281.2	11281.2	11281.2	11281.4	11281.4	11281.5
1122	0.618271	-11308.5	-5668.51	-5668.47	-5663.25	-5651.76	-26.6595	-25.1998	-24.0705	-21.5982	-21.4874	-21.3754	-13.3372	-12.9893	-9.35068	0.618271	5625.52	5626.22	5627.35	5629.83	5629.94	5630.05	5638.09	5642.08	5643.9	11281.2	11281.2	11281.2	11281.4	11281.4	11281.5
1123	0.616512	-11308.5	-5668.52	-5668.46	-5663.25	-5651.76	-26.6609	-25.1969	-24.0713	-21.5982	-21.4874	-21.3754	-13.3307	-12.9909	-9.35463	0.616512	5625.52	5626.23	5627.35	5629.83	5629.94	5630.05	5638.09	5642.07	5643.89	11281.2	11281.2	11281.2	11281.4	11281.4	11281.5
1124	0.61476	-11308.5	-5668.52	-5668.45	-5663.26	-5651.77	-26.6622	-25.1939	-24.0721	-21.5982	-21.4874	-21.3754	-13.3242	-12.9925	-9.35857	0.61476	5625.52	5626.23	5627.35	5629.83	5629.94	5630.05	5638.1	5642.07	5643.89	11281.2	11281.2	11281.2	11281.4	11281.4	11281.5
1125	0.613015	-11308.5	-5668.52	-5668.44	-5663.26	-5651.77	-26.6636	-25.191	-24.0729	-21.5982	-21.4874	-21.3754	-13.3177	-12.9942	-9.36249	0.613015	5625.52	5626.23	5627.35	5629.83	5629.94	5630.05	5638.11	5642.06	5643.89	11281.2	11281.2	11281.2	11281.4	11281.4	11281.5
1126	0.611276	-11308.5	-5668.53	-5668.43	-5663.27	-5651.77	-26.6649	-25.188	-24.0736	-21.5982	-21.4874	-21.3754	-13.3112	-12.9958	-9.3664	0.611276	5625.52	5626.23	5627.35	5629.83	5629.94	5630.05	5638.11	5642.06	5643.88	11281.2	11281.2	11281.2	11281.4	11281.4	11281.5
1127	0.609544	-11308.5	-5668.53	-5668.42	-5663.27	-5651.77	-26.6663	-25.1851	-24.0744	-21.5982	-21.4874	-21.3754	-13.3048	-12.9974	-9.3703	0.609544	5625.52	5626.24	5627.35	5629.83	5629.94	5630.05	5638.12	5642.06	5643.88	11281.2	11281.2	11281.2	11281.4	11281.4	11281.5
1128	0.607819	-11308.5	-5668.53	-5668.41	-5663.28	-5651.77	-26.6676	-25.1822	-24.0752	-21.5982	-21.4874	-21.3754	-13.2984	-12.999	-9.37418	0.607819	5625.52	5626.24	5627.35	5629.83	5629.94	5630.05	5638.12	5642.05	5643.87	11281.2	11281.2	11281.2	11281.4	11281.4	11281.5
1129	0.6061	-11308.5	-5668.54	-5668.4	-5663.28	-5651.77	-26.6689	-25.1794	-24.076	-21.5982	-21.4874	-21.3754	-13.292	-13.0005	-9.37805	0.6061	5625.51	5626.24	5627.35	5629.83	5629.94	5630.05	5638.13	5642.05	5643.87	11281.2	11281.2	11281.2	11281.4	11281.4	11281.5
1130	0.604388	-11308.5	-5668.54	-5668.39	-5663.29	-5651.78	-26.6703	-25.1765	-24.0768	-21.5982	-21.4874	-21.3754	-13.2856	-13.0021	-9.3819	0.604388	5625.51	5626.25	5627.35	5629.83	5629.94	5630.05	5638.14	5642.04	5643.87	11281.2	11281.2	11281.2	11281.4	11281.4	11281.5
1131	0.602683	-11308.5	-5668.54	-5668.39	-5663.29	-5651.78	-26.6716	-25.1736	-24.0776	-21.5982	-21.4874	-21.3754	-13.2792	-13.0037	-9.38574	0.602683	5625.51	5626.25	5627.35	5629.83	5629.94	5630.05	5638.14	5642.04	5643.86	11281.2	11281.2	11281.2	11281.4	11281.4	11281.5
1132	0.600984	-11308.5	-5668.55	-5668.38	-5663.29	-5651.78	-26.6729	-25.1708	-24.0783	-21.5982	-21.4874	-21.3754	-13.2729	-13.0053	-9.38956	0.600984	5625.51	5626.25	5627.35	5629.83	5629.94	5630.05	5638.15	5642.04	5643.86	11281.2	11281.2	11281.2	11281.4	11281.4	11281.5
1133	0.599292	-11308.5	-5668.55	-5668.37	-5663.3	-5651.78	-26.6742	-25.1679	-24.0791	-21.5982	-21.4874	-21.3754	-13.2665	-13.0068	-9.39337	0.599292	5625.51	5626.25	5627.35	5629.83	5629.94	5630.05	5638.16	5642.03	5643.86	11281.2	11281.2	11281.2	11281.4	11281.4	11281.5
1134	0.597607	-11308.5	-5668.55	-5668.36	-5663.3	-5651.78	-26.6755	-25.1651	-24.0799	-21.5982	-21.4874	-21.3754	-13.2602	-13.0084	-9.39717	0.597607	5625.51	5626.26	5627.34	5629.83	5629.94	5630.05	5638.16	5642.03	5643.85	11281.2	11281.2	11281.2	11281.4	11281.4	11281.5
1135	0.595927	-11308.5	-5668.56	-5668.35	-5663.31	-5651.78	-26.6768	-25.1623	-24.0806	-21.5982	-21.4874	-21.3754	-13.2539	-13.01	-9.40096	0.595927	5625.51	5626.26	5627.34	5629.83	5629.94	5630.05	5638.17	5642.03	5643.85	11281.2	11281.2	11281.2	11281.4	11281.4	11281.5
1136	0.594255	-11308.5	-5668.56	-5668.34	-5663.31	-5651.78	-26.6781	-25.1595	-24.0814	-21.5982	-21.4874	-21.3754	-13.2477	-13.0115	-9.40473	0.594255	5625.51	5626.26	5627.34	5629.83	5629.94	5630.05	5638.18	5642.02	5643.85	11281.2	11281.2	11281.2	11281.4	11281.4	11281.5
1137	0.592588	-11308.5	-5668.56	-5668.33	-5663.32	-5651.79	-26.6794	-25.1567	-24.0822	-21.5982	-21.4874	-21.3755	-13.2414	-13.0131	-9.40848	0.592588	5625.51	5626.27	5627.34	5629.83	5629.94	5630.05	5638.18	5642.02	5643.84	11281.2	11281.2	11281.2	11281.4	11281.4	11281.5
1138	0.590928	-11308.5	-5668.56	-5668.32	-5663.32	-5651.79	-26.6807	-25.154	-24.0829	-21.5982	-21.4874	-21.3755	-13.2352	-13.0146	-9.41222	0.590928	5625.5	5626.27	5627.34	5629.83	5629.94	5630.05	5638.19	5642.01	5643.84	11281.2	11281.2	11281.2	11281.4	11281.4	11281.5
1139	0.589275	-11308.5	-5668.57	-5668.31	-5663.33	-5651.79	-26.682	-25.1512	-24.0837	-21.5982	-21.4874	-21.3755	-13.229	-13.0161	-9.41595	0.589275	5625.5	5626.27	5627.34	5629.83	5629.94	5630.05	5638.19	5642.01	5643.84	11281.2	11281.2	11281.2	11281.4	11281.4	11281.5
1140	0.587627	-11308.5	-5668.57	-5668.3	-5663.33	-5651.79	-26.6833	-25.1485	-24.0844	-21.5982	-21.4874	-21.3755	-13.2228	-13.0177	-9.41967	0.587627	5625.5	5626.27	5627.34	5629.83	5629.94	5630.05	5638.2	5642.01	5643.83	11281.2	11281.2	11281.2	11281.4	11281.4	11281.5
1141	0.585986	-11308.5	-5668.57	-5668.29	-5663.34	-5651.79	-26.6846	-25.1457	-24.0852	-21.5982	-21.4874	-21.3755	-13.2166	-13.0192	-9.42337	0.585986	5625.5	5626.28	5627.34	5629.83	5629.94	5630.05	5638.21	5642	5643.83	11281.2	11281.2	11281.2	11281.4	11281.4	11281.5
1142	0.584351	-11308.5	-5668.58	-5668.29	-5663.34	-5651.79	-26.6858	-25.143	-24.0859	-21.5982	-21.4874	-21.3755	-13.2104	-13.0207	-9.42706	0.584351	5625.5	5626.28	5627.34	5629.83	5629.94	5630.05	5638.21	5642	5643.83	11281.2	11281.2	11281.2	11281.4	11281.4	11281.5
1143	0.582723	-11308.5	-5668.58	-5668.28	-5663.34	-5651.79	-26.6871	-25.1403	-24.0867	-21.5982	-21.4874	-21.3755	-13.2043	-13.0222	-9.43073	0.582723	5625.5	5626.28	5627.34	5629.83	5629.94	5630.05	5638.22	5642	5643.82	11281.2	11281.2	11281.2	11281.4	11281.4	11281.5
1144	0.5811	-11308.5	-5668.58	-5668.27	-5663.35	-5651.79	-26.6884	-25.1376	-24.0874	-21.5982	-21.4874	-21.3755	-13.1982	-13.0237	-9.4344	0.5811	5625.5	5626.28	5627.34	5629.83	5629.94	5630.05	5638.23	5641.99	5643.82	11281.2	11281.2	11281.2	11281.4	11281.4	11281.5
1145	0.579484	-11308.5	-5668.59	-5668.26	-5663.35	-5651.8	-26.6896	-25.1349	-24.0882	-21.5982	-21.4874	-21.3755	-13.1921	-13.0252	-9.43805	0.579484	5625.5	5626.29	5627.34	5629.83	5629.94	5630.05	5638.23	5641.99	5643.82	11281.2	11281.2	11281.2	11281.4	11281.4	11281.5
1146	0.577874	-11308.5	-5668.59	-5668.25	-5663.36	-5651.8	-26.6909	-25.1323	-24.0889	-21.5982	-21.4874	-21.3755	-13.186	-13.0267	-9.44168	0.577874	5625.5	5626.29	5627.34	5629.83	5629.94	5630.05	5638.24	5641.98	5643.81	11281.2	11281.2	11281.2	11281.4	11281.4	11281.5
1147	0.57627	-11308.5	-5668.59	-5668.24	-5663.36	-5651.8	-26.6922	-25.1296	-24.0897	-21.5982	-21.4874	-21.3755	-13.1799	-13.0282	-9.44531	0.57627	5625.5	5626.29	5627.33	5629.83	5629.94	5630.05	5638.24	5641.98	5643.81	11281.2	11281.2	11281.2	11281.4	11281.4	11281.5
1148	0.574672	-11308.5	-5668.6	-5668.23	-5663.37	-5651.8	-26.6934	-25.127	-24.0904	-21.5982	-21.4874	-21.3755	-13.1739	-13.0297	-9.44892	0.574672	5625.49	5626.3	5627.33	5629.83	5629.94	5630.05	5638.25	5641.98	5643.81	11281.2	11281.2	11281.2	11281.4	11281.4	11281.5
1149	0.57308	-11308.5	-5668.6	-5668.22	-5663.37	-5651.8	-26.6947	-25.1243	-24.0911	-21.5982	-21.4874	-21.3755	-13.1679	-13.0312	-9.45251	0.57308	5625.49	5626.3	5627.33	5629.83	5629.94	5630.05	5638.26	5641.97	5643.8	11281.2	11281.2	11281.2	11281.4	11281.4	11281.5
1150	0.571495	-11308.5	-5668.6	-5668.22	-5663.38	-5651.8	-26.6959	-25.1217	-24.0919	-21.5982	-21.4874	-21.3755	-13.1619	-13.0327	-9.4561	0.571495	5625.49	5626.3	5627.33	5629.83	5629.94	5630.05	5638.26	5641.97	5643.8	11281.2	11281.2	11281.2	11281.4	11281.4	11281.5
1151	0.569915	-11308.5	-5668.6	-5668.21	-5663.38	-5651.8	-26.6972	-25.1191	-24.0926	-21.5982	-21.4874	-21.3755	-13.1559	-13.0341	-9.45967	0.569915	5625.49	5626.3	5627.33	5629.83	5629.94	5630.05	5638.27	5641.97	5643.8	11281.2	11281.2	11281.2	11281.4	11281.4	11281.5
1152	0.568341	-11308.5	-5668.61	-5668.2	-5663.38	-5651.81	-26.6984	-25.1165	-24.0933	-21.5982	-21.4874	-21.3755	-13.1499	-13.0356	-9.46323	0.568341	5625.49	5626.31	5627.33	5629.83	5629.94	5630.05	5638.27	5641.96	5643.79	11281.2	11281.2	11281.2	11281.4	11281.4	11281.5
1153	0.566773	-11308.5	-5668.61	-5668.19	-5663.39	-5651.81	-26.6996	-25.1139	-24.0941	-21.5982	-21.4874	-21.3755	-13.1439	-13.0371	-9.46677	0.566773	5625.49	5626.31	5627.33	5629.83	5629.94	5630.05	5638.28	5641.96	5643.79	11281.2	11281.2	11281.2	11281.4	11281.4	11281.5
1154	0.565211	-11308.5	-5668.61	-5668.18	-5663.39	-5651.81	-26.7009	-25.1113	-24.0948	-21.5982	-21.4874	-21.3755	-13.138	-13.0385	-9.47031	0.565211	5625.49	5626.31	5627.33	5629.83	5629.94	5630.05	5638.29	5641.96	5643.79	11281.2	11281.2	11281.2	11281.4	11281.4	11281.5
1155	0.563655	-11308.5	-5668.62	-5668.17	-5663.4	-5651.81	-26.7021	-25.1088	-24.0955	-21.5982	-21.4874	-21.3755	-13.1321	-13.04	-9.47383	0.563655	5625.49	5626.31	5627.33	5629.83	5629.94	5630.05	5638.29	5641.95	5643.78	11281.2	11281.2	11281.2	11281.4	11281.4	11281.5
1156	0.562104	-11308.5	-5668.62	-5668.16	-5663.4	-5651.81	-26.7033	-25.1062	-24.0962	-21.5982	-21.4874	-21.3755	-13.1262	-13.0414	-9.47734	0.562104	5625.49	5626.32	5627.33	5629.83	5629.94	5630.05	5638.3	5641.95	5643.78	11281.2	11281.2	11281.2	11281.4	11281.4	11281.5
1157	0.56056	-11308.5	-5668.62	-5668.16	-5663.4	-5651.81	-26.7045	-25.1037	-24.097	-21.5982	-21.4874	-21.3756	-13.1203	-13.0429	-9.48083	0.56056	5625.49	5626.32	5627.33	5629.83	5629.94	5630.05	5638.3	5641.95	5643.78	11281.2	11281.2	11281.2	11281.4	11281.4	11281.5
1158	0.559021	-11308.5	-5668.62	-5668.15	-5663.41	-5651.81	-26.7057	-25.1011	-24.0977	-21.5982	-21.4874	-21.3756	-13.1145	-13.0443	-9.48431	0.559021	5625.48	5626.32	5627.33	5629.83	5629.94	5630.05	5638.31	5641.94	5643.77	11281.2	11281.2	11281.2	11281.4	11281.4	11281.5
1159	0.557488	-11308.5	-5668.63	-5668.14	-5663.41	-5651.81	-26.7069	-25.0986	-24.0984	-21.5982	-21.4874	-21.3756	-13.1086	-13.0457	-9.48779	0.557488	5625.48	5626.32	5627.33	5629.83	5629.94	5630.05	5638.31	5641.94	5643.77	11281.2	11281.2	11281.2	11281.4	11281.4	11281.5
1160	0.555961	-11308.5	-5668.63	-5668.13	-5663.42	-5651.82	-26.7081	-25.0961	-24.0991	-21.5982	-21.4874	-21.3756	-13.1028	-13.0472	-9.49124	0.555961	5625.48	5626.33	5627.33	5629.83	5629.94	5630.05	5638.32	5641.93	5643.77	11281.2	11281.2	11281.2	11281.4	11281.4	11281.5
1161	0.554439	-11308.5	-5668.63	-5668.12	-5663.42	-5651.82	-26.7093	-25.0936	-24.0998	-21.5982	-21.4874	-21.3756	-13.097	-13.0486	-9.49469	0.554439	5625.48	5626.33	5627.32	5629.83	5629.94	5630.05	5638.33	5641.93	5643.76	11281.2	11281.2	11281.2	11281.4	11281.4	11281.5
1162	0.552923	-11308.5	-5668.64	-5668.11	-5663.43	-5651.82	-26.7105	-25.0911	-24.1005	-21.5982	-21.4874	-21.3756	-13.0912	-13.05	-9.49813	0.552923	5625.48	5626.33	5627.32	5629.83	5629.94	5630.05	5638.33	5641.93	5643.76	11281.2	11281.2	11281.2	11281.4	11281.4	11281.5
1163	0.551413	-11308.5	-5668.64	-5668.11	-5663.43	-5651.82	-26.7117	-25.0886	-24.1012	-21.5982	-21.4874	-21.3756	-13.0854	-13.0514	-9.50155	0.551413	5625.48	5626.33	5627.32	5629.83	5629.94	5630.05	5638.34	5641.92	5643.76	11281.2	11281.2	11281.2	11281.4	11281.4	11281.5
1164	0.549908	-11308.5	-5668.64	-5668.1	-5663.43	-5651.82	-26.7129	-25.0862	-24.1019	-21.5982	-21.4874	-21.3756	-13.0796	-13.0528	-9.50496	0.549908	5625.48	5626.34	5627.32	5629.83	5629.94	5630.05	5638.34	5641.92	5643.75	11281.2	11281.2	11281.2	11281.4	11281.4	11281.5
1165	0.548409	-11308.5	-5668.64	-5668.09	-5663.44	-5651.82	-26.7141	-25.0837	-24.1026	-21.5982	-21.4874	-21.3756	-13.0739	-13.0542	-9.50836	0.548409	5625.48	5626.34	5627.32	5629.83	5629.94	5630.05	5638.35	5641.92	5643.75	11281.2	11281.2	11281.2	11281.4	11281.4	11281.5
1166	0.546916	-11308.5	-5668.65	-5668.08	-5663.44	-5651.82	-26.7153	-25.0813	-24.1033	-21.5982	-21.4874	-21.3756	-13.0682	-13.0556	-9.51174	0.546916	5625.48	5626.34	5627.32	5629.83	5629.94	5630.05	5638.36	5641.91	5643.75	11281.2	11281.2	11281.2	11281.4	11281.4	11281.5
1167	0.545428	-11308.5	-5668.65	-5668.07	-5663.45	-5651.82	-26.7165	-25.0788	-24.104	-21.5982	-21.4874	-21.3756	-13.0625	-13.057	-9.51512	0.545428	5625.48	5626.34	5627.32	5629.83	5629.94	5630.05	5638.36	5641.91	5643.75	11281.2	11281.2	11281.2	11281.4	11281.4	11281.5
1168	0.543946	-11308.5	-5668.65	-5668.07	-5663.45	-5651.83	-26.7177	-25.0764	-24.1047	-21.5982	-21.4874	-21.3756	-13.0584	-13.0568	-9.51848	0.543946	5625.47	5626.35	5627.32	5629.83	5629.94	5630.05	5638.37	5641.91	5643.74	11281.2	11281.2	11281.2	11281.4	11281.4	11281.5
1169	0.542469	-11308.5	-5668.66	-5668.06	-5663.45	-5651.83	-26.7188	-25.074	-24.1054	-21.5982	-21.4874	-21.3756	-13.0598	-13.0511	-9.52183	0.542469	5625.47	5626.35	5627.32	5629.83	5629.94	5630.05	5638.37	5641.9	5643.74	11281.2	11281.2	11281.2	11281.4	11281.4	11281.5
1170	0.540997	-11308.5	-5668.66	-5668.05	-5663.46	-5651.83	-26.72	-25.0716	-24.1061	-21.5982	-21.4874	-21.3756	-13.0612	-13.0455	-9.52517	0.540997	5625.47	5626.35	5627.32	5629.83	5629.94	5630.05	5638.38	5641.9	5643.74	11281.2	11281.2	11281.2	11281.4	11281.4	11281.5
1171	0.539531	-11308.5	-5668.66	-5668.04	-5663.46	-5651.83	-26.7212	-25.0692	-24.1068	-21.5982	-21.4874	-21.3756	-13.0626	-13.0398	-9.5285	0.539531	5625.47	5626.35	5627.32	5629.83	5629.94	5630.05	5638.38	5641.9	5643.73	11281.2	11281.2	11281.2	11281.4	11281.4	11281.5
1172	0.538071	-11308.5	-5668.66	-5668.03	-5663.47	-5651.83	-26.7223	-25.0668	-24.1075	-21.5982	-21.4874	-21.3756	-13.0639	-13.0342	-9.53181	0.538071	5625.47	5626.36	5627.32	5629.83	5629.94	5630.05	5638.39	5641.89	5643.73	11281.2	11281.2	11281.2	11281.4	11281.4	11281.5
1173	0.536616	-11308.5	-5668.67	-5668.03	-5663.47	-5651.83	-26.7235	-25.0645	-24.1082	-21.5982	-21.4874	-21.3756	-13.0653	-13.0286	-9.53511	0.536616	5625.47	5626.36	5627.32	5629.83	5629.94	5630.05	5638.39	5641.89	5643.73	11281.2	11281.2	11281.2	11281.4	11281.4	11281.5
1174	0.535166	-11308.5	-5668.67	-5668.02	-5663.47	-5651.83	-26.7246	-25.0621	-24.1088	-21.5982	-21.4874	-21.3756	-13.0667	-13.023	-9.53841	0.535166	5625.47	5626.36	5627.32	5629.83	5629.94	5630.05	5638.4	5641.89	5643.72	11281.2	11281.2	11281.2	11281.4	11281.4	11281.5
1175	0.533721	-11308.5	-5668.67	-5668.01	-5663.48	-5651.83	-26.7258	-25.0598	-24.1095	-21.5982	-21.4874	-21.3756	-13.068	-13.0174	-9.54169	0.533721	5625.47	5626.36	5627.31	5629.83	5629.94	5630.05	5638.41	5641.88	5643.72	11281.2	11281.2	11281.2	11281.4	11281.4	11281.5
1176	0.532282	-11308.5	-5668.68	-5668	-5663.48	-5651.84	-26.7269	-25.0574	-24.1102	-21.5982	-21.4874	-21.3756	-13.0694	-13.0119	-9.54496	0.532282	5625.47	5626.36	5627.31	5629.83	5629.94	5630.05	5638.41	5641.88	5643.72	11281.2	11281.2	11281.2	11281.4	11281.4	11281.5
1177	0.530848	-11308.5	-5668.68	-5667.99	-5663.49	-5651.84	-26.7281	-25.0551	-24.1109	-21.5982	-21.4874	-21.3756	-13.0707	-13.0063	-9.54821	0.530848	5625.47	5626.37	5627.31	5629.83	5629.94	5630.05	5638.42	5641.88	5643.71	11281.2	11281.2	11281.2	11281.4	11281.4	11281.5
1178	0.529419	-11308.5	-5668.68	-5667.99	-5663.49	-5651.84	-26.7292	-25.0528	-24.1116	-21.5982	-21.4874	-21.3756	-13.0721	-13.0008	-9.55146	0.529419	5625.46	5626.37	5627.31	5629.83	5629.94	5630.05	5638.42	5641.87	5643.71	11281.2	11281.2	11281.2	11281.4	11281.4	11281.5
1179	0.527996	-11308.5	-5668.68	-5667.98	-5663.49	-5651.84	-26.7304	-25.0505	-24.1122	-21.5982	-21.4874	-21.3757	-13.0734	-12.9953	-9.5547	0.527996	5625.46	5626.37	5627.31	5629.83	5629.94	5630.05	5638.43	5641.87	5643.71	11281.2	11281.2	11281.2	11281.4	11281.4	11281.5
1180	0.526578	-11308.5	-5668.69	-5667.97	-5663.5	-5651.84	-26.7315	-25.0482	-24.1129	-21.5982	-21.4874	-21.3757	-13.0747	-12.9898	-9.55792	0.526578	5625.46	5626.37	5627.31	5629.83	5629.94	5630.05	5638.43	5641.87	5643.71	11281.2	11281.2	11281.2	11281.4	11281.4	11281.5
1181	0.525165	-11308.5	-5668.69	-5667.96	-5663.5	-5651.84	-26.7326	-25.0459	-24.1136	-21.5982	-21.4874	-21.3757	-13.0761	-12.9844	-9.56113	0.525165	5625.46	5626.38	5627.31	5629.83	5629.94	5630.05	5638.44	5641.86	5643.7	11281.2	11281.2	11281.2	11281.4	11281.4	11281.5
1182	0.523757	-11308.5	-5668.69	-5667.95	-5663.51	-5651.84	-26.7338	-25.0436	-24.1142	-21.5982	-21.4874	-21.3757	-13.0774	-12.9789	-9.56433	0.523757	5625.46	5626.38	5627.31	5629.83	5629.94	5630.05	5638.44	5641.86	5643.7	11281.2	11281.2	11281.2	11281.4	11281.4	11281.5
1183	0.522354	-11308.5	-5668.69	-5667.95	-5663.51	-5651.84	-26.7349	-25.0413	-24.1149	-21.5982	-21.4874	-21.3757	-13.0787	-12.9735	-9.56753	0.522354	5625.46	5626.38	5627.31	5629.83	5629.94	5630.05	5638.45	5641.86	5643.7	11281.2	11281.2	11281.2	11281.4	11281.4	11281.5
1184	0.520957	-11308.5	-5668.7	-5667.94	-5663.51	-5651.85	-26.736	-25.0391	-24.1156	-21.5982	-21.4874	-21.3757	-13.08	-12.968	-9.5707	0.520957	5625.46	5626.38	5627.31	5629.83	5629.94	5630.05	5638.46	5641.86	5643.69	11281.2	11281.2	11281.2	11281.4	11281.4	11281.5
1185	0.519564	-11308.5	-5668.7	-5667.93	-5663.52	-5651.85	-26.7371	-25.0368	-24.1162	-21.5982	-21.4874	-21.3757	-13.0813	-12.9626	-9.57387	0.519564	5625.46	5626.39	5627.31	5629.83	5629.94	5630.05	5638.46	5641.85	5643.69	11281.2	11281.2	11281.2	11281.4	11281.4	11281.5
1186	0.518177	-11308.5	-5668.7	-5667.92	-5663.52	-5651.85	-26.7382	-25.0346	-24.1169	-21.5982	-21.4874	-21.3757	-13.0827	-12.9573	-9.57703	0.518177	5625.46	5626.39	5627.31	5629.83	5629.94	5630.05	5638.47	5641.85	5643.69	11281.2	11281.2	11281.2	11281.4	11281.4	11281.5
1187	0.516794	-11308.5	-5668.7	-5667.92	-5663.52	-5651.85	-26.7393	-25.0323	-24.1175	-21.5982	-21.4874	-21.3757	-13.084	-12.9519	-9.58018	0.516794	5625.46	5626.39	5627.31	5629.83	5629.94	5630.05	5638.47	5641.85	5643.69	11281.2	11281.2	11281.2	11281.4	11281.4	11281.5
1188	0.515417	-11308.5	-5668.71	-5667.91	-5663.53	-5651.85	-26.7404	-25.0301	-24.1182	-21.5982	-21.4874	-21.3757	-13.0853	-12.9465	-9.58331	0.515417	5625.46	5626.39	5627.31	5629.83	5629.94	5630.05	5638.48	5641.84	5643.68	11281.2	11281.2	11281.2	11281.4	11281.4	11281.5
1189	0.514045	-11308.5	-5668.71	-5667.9	-5663.53	-5651.85	-26.7415	-25.0279	-24.1189	-21.5982	-21.4874	-21.3757	-13.0866	-12.9412	-9.58644	0.514045	5625.45	5626.39	5627.31	5629.83	5629.94	5630.05	5638.48	5641.84	5643.68	11281.2	11281.2	11281.2	11281.4	11281.4	11281.5
1190	0.512677	-11308.5	-5668.71	-5667.89	-5663.54	-5651.85	-26.7426	-25.0257	-24.1195	-21.5982	-21.4874	-21.3757	-13.0878	-12.9359	-9.58955	0.512677	5625.45	5626.4	5627.3	5629.83	5629.94	5630.05	5638.49	5641.84	5643.68	11281.2	11281.2	11281.2	11281.4	11281.4	11281.5
1191	0.511315	-11308.5	-5668.71	-5667.89	-5663.54	-5651.85	-26.7437	-25.0235	-24.1202	-21.5982	-21.4874	-21.3757	-13.0891	-12.9306	-9.59266	0.511315	5625.45	5626.4	5627.3	5629.83	5629.94	5630.05	5638.49	5641.83	5643.67	11281.2	11281.2	11281.2	11281.4	11281.4	11281.5
1192	0.509957	-11308.5	-5668.72	-5667.88	-5663.54	-5651.85	-26.7448	-25.0213	-24.1208	-21.5982	-21.4874	-21.3757	-13.0904	-12.9253	-9.59575	0.509957	5625.45	5626.4	5627.3	5629.83	5629.94	5630.05	5638.5	5641.83	5643.67	11281.2	11281.2	11281.2	11281.4	11281.4	11281.5
1193	0.508605	-11308.5	-5668.72	-5667.87	-5663.55	-5651.86	-26.7459	-25.0192	-24.1214	-21.5982	-21.4874	-21.3757	-13.0917	-12.92	-9.59883	0.508605	5625.45	5626.4	5627.3	5629.83	5629.94	5630.05	5638.5	5641.83	5643.67	11281.2	11281.2	11281.2	11281.4	11281.4	11281.5
1194	0.507257	-11308.5	-5668.72	-5667.86	-5663.55	-5651.86	-26.747	-25.017	-24.1221	-21.5982	-21.4874	-21.3757	-13.093	-12.9147	-9.6019	0.507257	5625.45	5626.41	5627.3	5629.83	5629.94	5630.05	5638.51	5641.82	5643.67	11281.2	11281.2	11281.2	11281.4	11281.4	11281.5
1195	0.505914	-11308.5	-5668.73	-5667.86	-5663.55	-5651.86	-26.7481	-25.0148	-24.1227	-21.5982	-21.4874	-21.3757	-13.0942	-12.9095	-9.60496	0.505914	5625.45	5626.41	5627.3	5629.83	5629.94	5630.05	5638.51	5641.82	5643.66	11281.2	11281.2	11281.2	11281.4	11281.4	11281.5
1196	0.504576	-11308.5	-5668.73	-5667.85	-5663.56	-5651.86	-26.7492	-25.0127	-24.1234	-21.5982	-21.4874	-21.3757	-13.0955	-12.9042	-9.60801	0.504576	5625.45	5626.41	5627.3	5629.83	5629.94	5630.05	5638.52	5641.82	5643.66	11281.2	11281.2	11281.2	11281.4	11281.4	11281.5
1197	0.503243	-11308.5	-5668.73	-5667.84	-5663.56	-5651.86	-26.7502	-25.0105	-24.124	-21.5982	-21.4874	-21.3757	-13.0968	-12.899	-9.61105	0.503243	5625.45	5626.41	5627.3	5629.83	5629.94	5630.05	5638.52	5641.82	5643.66	11281.2	11281.2	11281.2	11281.4	11281.4	11281.5
1198	0.501914	-11308.5	-5668.73	-5667.83	-5663.57	-5651.86	-26.7513	-25.0084	-24.1246	-21.5982	-21.4874	-21.3757	-13.098	-12.8938	-9.61408	0.501914	5625.45	5626.41	5627.3	5629.83	5629.94	5630.05	5638.53	5641.81	5643.65	11281.2	11281.2	11281.2	11281.4	11281.4	11281.5
1199	0.500591	-11308.5	-5668.74	-5667.83	-5663.57	-5651.86	-26.7524	-25.0063	-24.1253	-21.5982	-21.4874	-21.3757	-13.0993	-12.8887	-9.6171	0.500591	5625.45	5626.42	5627.3	5629.83	5629.94	5630.05	5638.53	5641.81	5643.65	11281.2	11281.2	11281.2	11281.4	11281.4	11281.5
1200	0.499272	-11308.5	-5668.74	-5667.82	-5663.57	-5651.86	-26.7535	-25.0042	-24.1259	-21.5982	-21.4874	-21.3757	-13.1005	-12.8835	-9.62011	0.499272	5625.45	5626.42	5627.3	5629.83	5629.94	5630.05	5638.54	5641.81	5643.65	11281.2	11281.2	11281.2	11281.4	11281.4	11281.5
1201	0.497957	-11308.5	-5668.74	-5667.81	-5663.58	-5651.86	-26.7545	-25.0021	-24.1265	-21.5982	-21.4874	-21.3757	-13.1018	-12.8783	-9.62311	0.497957	5625.44	5626.42	5627.3	5629.83	5629.94	5630.05	5638.54	5641.8	5643.65	11281.2	11281.2	11281.2	11281.4	11281.4	11281.5
1202	0.496648	-11308.5	-5668.74	-5667.81	-5663.58	-5651.87	-26.7556	-25	-24.1272	-21.5982	-21.4874	-21.3757	-13.103	-12.8732	-9.6261	0.496648	5625.44	5626.42	5627.3	5629.83	5629.94	5630.05	5638.55	5641.8	5643.64	11281.2	11281.2	11281.2	11281.4	11281.4	11281.5
1203	0.495343	-11308.5	-5668.75	-5667.8	-5663.58	-5651.87	-26.7566	-24.9979	-24.1278	-21.5982	-21.4874	-21.3757	-13.1042	-12.8681	-9.62908	0.495343	5625.44	5626.42	5627.3	5629.83	5629.94	5630.05	5638.56	5641.8	5643.64	11281.2	11281.2	11281.2	11281.4	11281.4	11281.5
1204	0.494043	-11308.5	-5668.75	-5667.79	-5663.59	-5651.87	-26.7577	-24.9958	-24.1284	-21.5982	-21.4874	-21.3758	-13.1055	-12.863	-9.63204	0.494043	5625.44	5626.43	5627.3	5629.83	5629.94	5630.05	5638.56	5641.79	5643.64	11281.2	11281.2	11281.2	11281.4	11281.4	11281.5
1205	0.492748	-11308.5	-5668.75	-5667.78	-5663.59	-5651.87	-26.7587	-24.9937	-24.1291	-21.5982	-21.4874	-21.3758	-13.1067	-12.8579	-9.635	0.492748	5625.44	5626.43	5627.3	5629.83	5629.94	5630.05	5638.57	5641.79	5643.63	11281.2	11281.2	11281.2	11281.4	11281.4	11281.5
1206	0.491457	-11308.5	-5668.75	-5667.78	-5663.59	-5651.87	-26.7598	-24.9917	-24.1297	-21.5982	-21.4874	-21.3758	-13.1079	-12.8528	-9.63795	0.491457	5625.44	5626.43	5627.29	5629.83	5629.94	5630.05	5638.57	5641.79	5643.63	11281.2	11281.2	11281.2	11281.4	11281.4	11281.5
1207	0.49017	-11308.5	-5668.76	-5667.77	-5663.6	-5651.87	-26.7608	-24.9896	-24.1303	-21.5982	-21.4874	-21.3758	-13.1092	-12.8477	-9.64089	0.49017	5625.44	5626.43	5627.29	5629.83	5629.94	5630.05	5638.58	5641.79	5643.63	11281.2	11281.2	11281.2	11281.4	11281.4	11281.5
1208	0.488889	-11308.5	-5668.76	-5667.76	-5663.6	-5651.87	-26.7619	-24.9876	-24.1309	-21.5982	-21.4874	-21.3758	-13.1104	-12.8427	-9.64382	0.488889	5625.44	5626.43	5627.29	5629.83	5629.94	5630.05	5638.58	5641.78	5643.63	11281.2	11281.2	11281.2	11281.4	11281.4	11281.5
1209	0.487612	-11308.5	-5668.76	-5667.76	-5663.61	-5651.87	-26.7629	-24.9856	-24.1315	-21.5982	-21.4874	-21.3758	-13.1116	-12.8377	-9.64673	0.487612	5625.44	5626.44	5627.29	5629.83	5629.94	5630.05	5638.59	5641.78	5643.62	11281.2	11281.2	11281.2	11281.4	11281.4	11281.5
1210	0.486339	-11308.5	-5668.76	-5667.75	-5663.61	-5651.87	-26.7639	-24.9835	-24.1321	-21.5982	-21.4874	-21.3758	-13.1128	-12.8326	-9.64964	0.486339	5625.44	5626.44	5627.29	5629.83	5629.94	5630.05	5638.59	5641.78	5643.62	11281.2	11281.2	11281.2	11281.4	11281.4	11281.5
1211	0.485071	-11308.5	-5668.77	-5667.74	-5663.61	-5651.88	-26.765	-24.9815	-24.1328	-21.5982	-21.4874	-21.3758	-13.114	-12.8276	-9.65254	0.485071	5625.44	5626.44	5627.29	5629.83	5629.94	5630.05	5638.6	5641.77	5643.62	11281.2	11281.2	11281.2	11281.4	11281.4	11281.5
1212	0.483807	-11308.5	-5668.77	-5667.73	-5663.62	-5651.88	-26.766	-24.9795	-24.1334	-21.5982	-21.4874	-21.3758	-13.1152	-12.8227	-9.65543	0.483807	5625.43	5626.44	5627.29	5629.83	5629.94	5630.05	5638.6	5641.77	5643.62	11281.2	11281.2	11281.2	11281.4	11281.4	11281.5
1213	0.482548	-11308.5	-5668.77	-5667.73	-5663.62	-5651.88	-26.767	-24.9775	-24.134	-21.5982	-21.4874	-21.3758	-13.1164	-12.8177	-9.65831	0.482548	5625.43	5626.44	5627.29	5629.83	5629.94	5630.05	5638.61	5641.77	5643.61	11281.2	11281.2	11281.2	11281.4	11281.4	11281.5
1214	0.481293	-11308.5	-5668.77	-5667.72	-5663.62	-5651.88	-26.768	-24.9755	-24.1346	-21.5982	-21.4874	-21.3758	-13.1176	-12.8127	-9.66118	0.481293	5625.43	5626.45	5627.29	5629.83	5629.94	5630.05	5638.61	5641.76	5643.61	11281.2	11281.2	11281.2	11281.4	11281.4	11281.5
1215	0.480043	-11308.5	-5668.77	-5667.71	-5663.63	-5651.88	-26.7691	-24.9735	-24.1352	-21.5982	-21.4874	-21.3758	-13.1188	-12.8078	-9.66403	0.480043	5625.43	5626.45	5627.29	5629.83	5629.94	5630.05	5638.62	5641.76	5643.61	11281.2	11281.2	11281.2	11281.4	11281.4	11281.5
1216	0.478797	-11308.5	-5668.78	-5667.71	-5663.63	-5651.88	-26.7701	-24.9716	-24.1358	-21.5982	-21.4874	-21.3758	-13.12	-12.8029	-9.66688	0.478797	5625.43	5626.45	5627.29	5629.83	5629.94	5630.05	5638.62	5641.76	5643.61	11281.2	11281.2	11281.2	11281.4	11281.4	11281.5
1217	0.477556	-11308.5	-5668.78	-5667.7	-5663.63	-5651.88	-26.7711	-24.9696	-24.1364	-21.5982	-21.4874	-21.3758	-13.1211	-12.798	-9.66972	0.477556	5625.43	5626.45	5627.29	5629.83	5629.94	5630.05	5638.63	5641.76	5643.6	11281.2	11281.2	11281.2	11281.4	11281.4	11281.5
1218	0.476319	-11308.5	-5668.78	-5667.69	-5663.64	-5651.88	-26.7721	-24.9676	-24.137	-21.5982	-21.4874	-21.3758	-13.1223	-12.7931	-9.67256	0.476319	5625.43	5626.45	5627.29	5629.83	5629.94	5630.05	5638.63	5641.75	5643.6	11281.2	11281.2	11281.2	11281.4	11281.4	11281.5
1219	0.475086	-11308.5	-5668.78	-5667.69	-5663.64	-5651.88	-26.7731	-24.9657	-24.1376	-21.5982	-21.4874	-21.3758	-13.1235	-12.7882	-9.67538	0.475086	5625.43	5626.46	5627.29	5629.83	5629.94	5630.05	5638.64	5641.75	5643.6	11281.2	11281.2	11281.2	11281.4	11281.4	11281.5
1220	0.473858	-11308.5	-5668.79	-5667.68	-5663.64	-5651.88	-26.7741	-24.9637	-24.1382	-21.5982	-21.4874	-21.3758	-13.1247	-12.7833	-9.67819	0.473858	5625.43	5626.46	5627.29	5629.83	5629.94	5630.05	5638.64	5641.75	5643.6	11281.2	11281.2	11281.2	11281.4	11281.4	11281.5
1221	0.472634	-11308.5	-5668.79	-5667.67	-5663.65	-5651.89	-26.7751	-24.9618	-24.1388	-21.5982	-21.4874	-21.3758	-13.1258	-12.7784	-9.68099	0.472634	5625.43	5626.46	5627.29	5629.83	5629.94	5630.05	5638.64	5641.75	5643.59	11281.2	11281.2	11281.2	11281.4	11281.4	11281.5
1222	0.471414	-11308.5	-5668.79	-5667.67	-5663.65	-5651.89	-26.7761	-24.9599	-24.1394	-21.5982	-21.4874	-21.3758	-13.127	-12.7736	-9.68378	0.471414	5625.43	5626.46	5627.29	5629.83	5629.94	5630.05	5638.65	5641.74	5643.59	11281.2	11281.2	11281.2	11281.4	11281.4	11281.5
1223	0.470199	-11308.5	-5668.79	-5667.66	-5663.65	-5651.89	-26.7771	-24.9579	-24.14	-21.5982	-21.4874	-21.3758	-13.1282	-12.7688	-9.68657	0.470199	5625.43	5626.46	5627.28	5629.83	5629.94	5630.05	5638.65	5641.74	5643.59	11281.2	11281.2	11281.2	11281.4	11281.4	11281.5
1224	0.468987	-11308.5	-5668.8	-5667.65	-5663.66	-5651.89	-26.7781	-24.956	-24.1406	-21.5982	-21.4874	-21.3758	-13.1293	-12.764	-9.68934	0.468987	5625.42	5626.47	5627.28	5629.83	5629.94	5630.05	5638.66	5641.74	5643.59	11281.2	11281.2	11281.2	11281.4	11281.4	11281.5
1225	0.46778	-11308.5	-5668.8	-5667.65	-5663.66	-5651.89	-26.7791	-24.9541	-24.1411	-21.5982	-21.4874	-21.3758	-13.1305	-12.7592	-9.6921	0.46778	5625.42	5626.47	5627.28	5629.83	5629.94	5630.05	5638.66	5641.73	5643.58	11281.2	11281.2	11281.2	11281.4	11281.4	11281.5
1226	0.466578	-11308.5	-5668.8	-5667.64	-5663.66	-5651.89	-26.7801	-24.9522	-24.1417	-21.5982	-21.4874	-21.3758	-13.1316	-12.7544	-9.69486	0.466578	5625.42	5626.47	5627.28	5629.83	5629.94	5630.05	5638.67	5641.73	5643.58	11281.2	11281.2	11281.2	11281.4	11281.4	11281.5
1227	0.465379	-11308.5	-5668.8	-5667.63	-5663.67	-5651.89	-26.781	-24.9503	-24.1423	-21.5982	-21.4874	-21.3758	-13.1328	-12.7496	-9.69761	0.465379	5625.42	5626.47	5627.28	5629.83	5629.94	5630.05	5638.67	5641.73	5643.58	11281.2	11281.2	11281.2	11281.4	11281.4	11281.5
1228	0.464185	-11308.5	-5668.81	-5667.63	-5663.67	-5651.89	-26.782	-24.9485	-24.1429	-21.5982	-21.4874	-21.3758	-13.1339	-12.7449	-9.70034	0.464185	5625.42	5626.47	5627.28	5629.83	5629.94	5630.05	5638.68	5641.73	5643.57	11281.2	11281.2	11281.2	11281.4	11281.4	11281.5
1229	0.462995	-11308.5	-5668.81	-5667.62	-5663.67	-5651.89	-26.783	-24.9466	-24.1435	-21.5982	-21.4874	-21.3758	-13.135	-12.7401	-9.70307	0.462995	5625.42	5626.48	5627.28	5629.83	5629.94	5630.05	5638.68	5641.72	5643.57	11281.2	11281.2	11281.2	11281.4	11281.4	11281.5
1230	0.461809	-11308.5	-5668.81	-5667.61	-5663.68	-5651.9	-26.784	-24.9447	-24.1441	-21.5982	-21.4874	-21.3758	-13.1362	-12.7354	-9.70579	0.461809	5625.42	5626.48	5627.28	5629.83	5629.94	5630.05	5638.69	5641.72	5643.57	11281.2	11281.2	11281.2	11281.4	11281.4	11281.5
1231	0.460627	-11308.5	-5668.81	-5667.61	-5663.68	-5651.9	-26.7849	-24.9429	-24.1446	-21.5982	-21.4874	-21.3758	-13.1373	-12.7307	-9.7085	0.460627	5625.42	5626.48	5627.28	5629.83	5629.94	5630.05	5638.69	5641.72	5643.57	11281.2	11281.2	11281.2	11281.4	11281.4	11281.5
1232	0.459449	-11308.5	-5668.81	-5667.6	-5663.68	-5651.9	-26.7859	-24.941	-24.1452	-21.5982	-21.4874	-21.3758	-13.1384	-12.726	-9.7112	0.459449	5625.42	5626.48	5627.28	5629.83	5629.94	5630.05	5638.7	5641.71	5643.56	11281.2	11281.2	11281.2	11281.4	11281.4	11281.5
1233	0.458275	-11308.5	-5668.82	-5667.59	-5663.69	-5651.9	-26.7869	-24.9392	-24.1458	-21.5982	-21.4874	-21.3758	-13.1395	-12.7213	-9.71389	0.458275	5625.42	5626.48	5627.28	5629.83	5629.94	5630.05	5638.7	5641.71	5643.56	11281.2	11281.2	11281.2	11281.4	11281.4	11281.5
1234	0.457105	-11308.5	-5668.82	-5667.59	-5663.69	-5651.9	-26.7878	-24.9373	-24.1464	-21.5982	-21.4874	-21.3759	-13.1407	-12.7166	-9.71658	0.457105	5625.42	5626.48	5627.28	5629.83	5629.94	5630.05	5638.71	5641.71	5643.56	11281.2	11281.2	11281.2	11281.4	11281.4	11281.5
1235	0.45594	-11308.5	-5668.82	-5667.58	-5663.69	-5651.9	-26.7888	-24.9355	-24.1469	-21.5982	-21.4874	-21.3759	-13.1418	-12.712	-9.71925	0.45594	5625.42	5626.49	5627.28	5629.83	5629.94	5630.05	5638.71	5641.71	5643.56	11281.2	11281.2	11281.2	11281.4	11281.4	11281.5
1236	0.454778	-11308.5	-5668.82	-5667.57	-5663.7	-5651.9	-26.7898	-24.9337	-24.1475	-21.5982	-21.4874	-21.3759	-13.1429	-12.7073	-9.72192	0.454778	5625.42	5626.49	5627.28	5629.83	5629.94	5630.05	5638.72	5641.7	5643.56	11281.2	11281.2	11281.2	11281.4	11281.4	11281.5
1237	0.453621	-11308.5	-5668.83	-5667.57	-5663.7	-5651.9	-26.7907	-24.9318	-24.1481	-21.5982	-21.4874	-21.3759	-13.144	-12.7027	-9.72457	0.453621	5625.41	5626.49	5627.28	5629.83	5629.94	5630.05	5638.72	5641.7	5643.55	11281.2	11281.2	11281.2	11281.4	11281.4	11281.5
1238	0.452467	-11308.5	-5668.83	-5667.56	-5663.7	-5651.9	-26.7917	-24.93	-24.1486	-21.5982	-21.4874	-21.3759	-13.1451	-12.6981	-9.72722	0.452467	5625.41	5626.49	5627.28	5629.83	5629.94	5630.05	5638.73	5641.7	5643.55	11281.2	11281.2	11281.2	11281.4	11281.4	11281.5
1239	0.451318	-11308.5	-5668.83	-5667.55	-5663.71	-5651.9	-26.7926	-24.9282	-24.1492	-21.5982	-21.4874	-21.3759	-13.1462	-12.6935	-9.72986	0.451318	5625.41	5626.49	5627.28	5629.83	5629.94	5630.05	5638.73	5641.7	5643.55	11281.2	11281.2	11281.2	11281.4	11281.4	11281.5
1240	0.450172	-11308.5	-5668.83	-5667.55	-5663.71	-5651.9	-26.7936	-24.9264	-24.1498	-21.5982	-21.4874	-21.3759	-13.1473	-12.6889	-9.73249	0.450172	5625.41	5626.5	5627.27	5629.83	5629.94	5630.05	5638.73	5641.69	5643.55	11281.2	11281.2	11281.2	11281.4	11281.4	11281.5
1241	0.44903	-11308.5	-5668.83	-5667.54	-5663.71	-5651.91	-26.7945	-24.9247	-24.1503	-21.5982	-21.4874	-21.3759	-13.1484	-12.6843	-9.73511	0.44903	5625.41	5626.5	5627.27	5629.83	5629.94	5630.05	5638.74	5641.69	5643.54	11281.2	11281.2	11281.2	11281.4	11281.4	11281.5
1242	0.447893	-11308.5	-5668.84	-5667.53	-5663.72	-5651.91	-26.7954	-24.9229	-24.1509	-21.5982	-21.4874	-21.3759	-13.1495	-12.6797	-9.73772	0.447893	5625.41	5626.5	5627.27	5629.83	5629.94	5630.05	5638.74	5641.69	5643.54	11281.2	11281.2	11281.2	11281.4	11281.4	11281.5
1243	0.446759	-11308.5	-5668.84	-5667.53	-5663.72	-5651.91	-26.7964	-24.9211	-24.1515	-21.5982	-21.4874	-21.3759	-13.1506	-12.6752	-9.74033	0.446759	5625.41	5626.5	5627.27	5629.83	5629.94	5630.05	5638.75	5641.69	5643.54	11281.2	11281.2	11281.2	11281.4	11281.4	11281.5
1244	0.445629	-11308.5	-5668.84	-5667.52	-5663.72	-5651.91	-26.7973	-24.9193	-24.152	-21.5982	-21.4874	-21.3759	-13.1517	-12.6706	-9.74292	0.445629	5625.41	5626.5	5627.27	5629.83	5629.94	5630.05	5638.75	5641.68	5643.54	11281.2	11281.2	11281.2	11281.4	11281.4	11281.5
1245	0.444503	-11308.5	-5668.84	-5667.52	-5663.72	-5651.91	-26.7982	-24.9176	-24.1526	-21.5982	-21.4874	-21.3759	-13.1527	-12.6661	-9.74551	0.444503	5625.41	5626.5	5627.27	5629.83	5629.94	5630.05	5638.76	5641.68	5643.53	11281.2	11281.2	11281.2	11281.4	11281.4	11281.5
1246	0.443381	-11308.5	-5668.85	-5667.51	-5663.73	-5651.91	-26.7992	-24.9158	-24.1531	-21.5982	-21.4874	-21.3759	-13.1538	-12.6616	-9.74809	0.443381	5625.41	5626.51	5627.27	5629.83	5629.94	5630.05	5638.76	5641.68	5643.53	11281.2	11281.2	11281.2	11281.4	11281.4	11281.5
1247	0.442262	-11308.5	-5668.85	-5667.5	-5663.73	-5651.91	-26.8001	-24.9141	-24.1537	-21.5982	-21.4874	-21.3759	-13.1549	-12.6571	-9.75066	0.442262	5625.41	5626.51	5627.27	5629.83	5629.94	5630.05	5638.77	5641.68	5643.53	11281.2	11281.2	11281.2	11281.4	11281.4	11281.5
1248	0.441148	-11308.5	-5668.85	-5667.5	-5663.73	-5651.91	-26.801	-24.9123	-24.1542	-21.5982	-21.4874	-21.3759	-13.156	-12.6526	-9.75322	0.441148	5625.41	5626.51	5627.27	5629.83	5629.94	5630.05	5638.77	5641.67	5643.53	11281.2	11281.2	11281.2	11281.4	11281.4	11281.5
1249	0.440037	-11308.5	-5668.85	-5667.49	-5663.74	-5651.91	-26.8019	-24.9106	-24.1548	-21.5982	-21.4874	-21.3759	-13.157	-12.6482	-9.75577	0.440037	5625.41	5626.51	5627.27	5629.83	5629.94	5630.05	5638.78	5641.67	5643.52	11281.2	11281.2	11281.2	11281.4	11281.4	11281.5
1250	0.43893	-11308.5	-5668.85	-5667.48	-5663.74	-5651.91	-26.8028	-24.9089	-24.1553	-21.5982	-21.4874	-21.3759	-13.1581	-12.6437	-9.75832	0.43893	5625.4	5626.51	5627.27	5629.83	5629.94	5630.05	5638.78	5641.67	5643.52	11281.2	11281.2	11281.2	11281.4	11281.4	11281.5
1251	0.437827	-11308.5	-5668.86	-5667.48	-5663.74	-5651.92	-26.8038	-24.9072	-24.1559	-21.5982	-21.4874	-21.3759	-13.1591	-12.6393	-9.76086	0.437827	5625.4	5626.52	5627.27	5629.83	5629.94	5630.05	5638.78	5641.67	5643.52	11281.2	11281.2	11281.2	11281.4	11281.4	11281.5
1252	0.436728	-11308.5	-5668.86	-5667.47	-5663.75	-5651.92	-26.8047	-24.9055	-24.1564	-21.5982	-21.4874	-21.3759	-13.1602	-12.6348	-9.76338	0.436728	5625.4	5626.52	5627.27	5629.83	5629.94	5630.05	5638.79	5641.66	5643.52	11281.2	11281.2	11281.2	11281.4	11281.4	11281.5
1253	0.435632	-11308.5	-5668.86	-5667.47	-5663.75	-5651.92	-26.8056	-24.9038	-24.157	-21.5982	-21.4874	-21.3759	-13.1612	-12.6304	-9.7659	0.435632	5625.4	5626.52	5627.27	5629.83	5629.94	5630.05	5638.79	5641.66	5643.51	11281.2	11281.2	11281.2	11281.4	11281.4	11281.5
1254	0.43454	-11308.5	-5668.86	-5667.46	-5663.75	-5651.92	-26.8065	-24.9021	-24.1575	-21.5982	-21.4874	-21.3759	-13.1623	-12.626	-9.76842	0.43454	5625.4	5626.52	5627.27	5629.83	5629.94	5630.05	5638.8	5641.66	5643.51	11281.2	11281.2	11281.2	11281.4	11281.4	11281.5
1255	0.433452	-11308.5	-5668.87	-5667.45	-5663.76	-5651.92	-26.8074	-24.9004	-24.158	-21.5982	-21.4874	-21.3759	-13.1633	-12.6216	-9.77092	0.433452	5625.4	5626.52	5627.27	5629.83	5629.94	5630.05	5638.8	5641.66	5643.51	11281.2	11281.2	11281.2	11281.4	11281.4	11281.5
1256	0.432368	-11308.5	-5668.87	-5667.45	-5663.76	-5651.92	-26.8083	-24.8987	-24.1586	-21.5982	-21.4874	-21.3759	-13.1644	-12.6172	-9.77342	0.432368	5625.4	5626.52	5627.27	5629.83	5629.94	5630.05	5638.81	5641.65	5643.51	11281.2	11281.2	11281.2	11281.4	11281.4	11281.5
1257	0.431287	-11308.5	-5668.87	-5667.44	-5663.76	-5651.92	-26.8092	-24.897	-24.1591	-21.5982	-21.4874	-21.3759	-13.1654	-12.6129	-9.7759	0.431287	5625.4	5626.53	5627.27	5629.83	5629.94	5630.05	5638.81	5641.65	5643.51	11281.2	11281.2	11281.2	11281.4	11281.4	11281.5
1258	0.43021	-11308.5	-5668.87	-5667.44	-5663.76	-5651.92	-26.8101	-24.8953	-24.1596	-21.5982	-21.4874	-21.3759	-13.1665	-12.6085	-9.77838	0.43021	5625.4	5626.53	5627.26	5629.83	5629.94	5630.05	5638.81	5641.65	5643.5	11281.2	11281.2	11281.2	11281.4	11281.4	11281.5
1259	0.429136	-11308.5	-5668.87	-5667.43	-5663.77	-5651.92	-26.811	-24.8937	-24.1602	-21.5982	-21.4874	-21.3759	-13.1675	-12.6042	-9.78085	0.429136	5625.4	5626.53	5627.26	5629.83	5629.94	5630.05	5638.82	5641.65	5643.5	11281.2	11281.2	11281.2	11281.4	11281.4	11281.5
1260	0.428066	-11308.5	-5668.88	-5667.42	-5663.77	-5651.92	-26.8119	-24.892	-24.1607	-21.5982	-21.4874	-21.3759	-13.1685	-12.5998	-9.78332	0.428066	5625.4	5626.53	5627.26	5629.83	5629.94	5630.05	5638.82	5641.64	5643.5	11281.2	11281.2	11281.2	11281.4	11281.4	11281.5
1261	0.427	-11308.5	-5668.88	-5667.42	-5663.77	-5651.92	-26.8128	-24.8904	-24.1612	-21.5982	-21.4874	-21.3759	-13.1696	-12.5955	-9.78577	0.427	5625.4	5626.53	5627.26	5629.83	5629.94	5630.05	5638.83	5641.64	5643.5	11281.2	11281.2	11281.2	11281.4	11281.4	11281.5
1262	0.425938	-11308.5	-5668.88	-5667.41	-5663.78	-5651.93	-26.8136	-24.8887	-24.1618	-21.5982	-21.4874	-21.3759	-13.1706	-12.5912	-9.78822	0.425938	5625.4	5626.53	5627.26	5629.83	5629.94	5630.05	5638.83	5641.64	5643.49	11281.2	11281.2	11281.2	11281.4	11281.4	11281.5
1263	0.424878	-11308.5	-5668.88	-5667.41	-5663.78	-5651.93	-26.8145	-24.8871	-24.1623	-21.5982	-21.4874	-21.3759	-13.1716	-12.5869	-9.79066	0.424878	5625.39	5626.54	5627.26	5629.83	5629.94	5630.05	5638.84	5641.64	5643.49	11281.2	11281.2	11281.2	11281.4	11281.4	11281.5
1264	0.423823	-11308.5	-5668.88	-5667.4	-5663.78	-5651.93	-26.8154	-24.8854	-24.1628	-21.5982	-21.4874	-21.3759	-13.1726	-12.5826	-9.79309	0.423823	5625.39	5626.54	5627.26	5629.83	5629.94	5630.05	5638.84	5641.63	5643.49	11281.2	11281.2	11281.2	11281.4	11281.4	11281.5
1265	0.422771	-11308.5	-5668.89	-5667.39	-5663.79	-5651.93	-26.8163	-24.8838	-24.1634	-21.5982	-21.4874	-21.3759	-13.1736	-12.5784	-9.79551	0.422771	5625.39	5626.54	5627.26	5629.83	5629.94	5630.05	5638.84	5641.63	5643.49	11281.2	11281.2	11281.2	11281.4	11281.4	11281.5
1266	0.421723	-11308.5	-5668.89	-5667.39	-5663.79	-5651.93	-26.8172	-24.8822	-24.1639	-21.5982	-21.4874	-21.3759	-13.1746	-12.5741	-9.79793	0.421723	5625.39	5626.54	5627.26	5629.83	5629.94	5630.05	5638.85	5641.63	5643.49	11281.2	11281.2	11281.2	11281.4	11281.4	11281.5
1267	0.420678	-11308.5	-5668.89	-5667.38	-5663.79	-5651.93	-26.818	-24.8806	-24.1644	-21.5982	-21.4874	-21.3759	-13.1756	-12.5699	-9.80034	0.420678	5625.39	5626.54	5627.26	5629.83	5629.94	5630.05	5638.85	5641.63	5643.48	11281.2	11281.2	11281.2	11281.4	11281.4	11281.5
1268	0.419637	-11308.5	-5668.89	-5667.38	-5663.79	-5651.93	-26.8189	-24.879	-24.1649	-21.5982	-21.4874	-21.3759	-13.1767	-12.5656	-9.80274	0.419637	5625.39	5626.54	5627.26	5629.83	5629.94	5630.05	5638.86	5641.62	5643.48	11281.2	11281.2	11281.2	11281.4	11281.4	11281.5
1269	0.418599	-11308.5	-5668.89	-5667.37	-5663.8	-5651.93	-26.8198	-24.8774	-24.1654	-21.5982	-21.4874	-21.376	-13.1777	-12.5614	-9.80513	0.418599	5625.39	5626.54	5627.26	5629.83	5629.94	5630.05	5638.86	5641.62	5643.48	11281.2	11281.2	11281.2	11281.4	11281.4	11281.5
1270	0.417564	-11308.5	-5668.9	-5667.37	-5663.8	-5651.93	-26.8206	-24.8758	-24.166	-21.5982	-21.4874	-21.376	-13.1787	-12.5572	-9.80752	0.417564	5625.39	5626.55	5627.26	5629.83	5629.94	5630.05	5638.87	5641.62	5643.48	11281.2	11281.2	11281.2	11281.4	11281.4	11281.5
1271	0.416533	-11308.5	-5668.9	-5667.36	-5663.8	-5651.93	-26.8215	-24.8742	-24.1665	-21.5982	-21.4874	-21.376	-13.1796	-12.553	-9.80989	0.416533	5625.39	5626.55	5627.26	5629.83	5629.94	5630.05	5638.87	5641.62	5643.47	11281.2	11281.2	11281.2	11281.4	11281.4	11281.5
1272	0.415506	-11308.5	-5668.9	-5667.35	-5663.81	-5651.93	-26.8224	-24.8726	-24.167	-21.5982	-21.4874	-21.376	-13.1806	-12.5488	-9.81226	0.415506	5625.39	5626.55	5627.26	5629.83	5629.94	5630.05	5638.87	5641.61	5643.47	11281.2	11281.2	11281.2	11281.4	11281.4	11281.5
1273	0.414482	-11308.5	-5668.9	-5667.35	-5663.81	-5651.93	-26.8232	-24.871	-24.1675	-21.5982	-21.4874	-21.376	-13.1816	-12.5447	-9.81462	0.414482	5625.39	5626.55	5627.26	5629.83	5629.94	5630.05	5638.88	5641.61	5643.47	11281.2	11281.2	11281.2	11281.4	11281.4	11281.5
1274	0.413461	-11308.5	-5668.9	-5667.34	-5663.81	-5651.94	-26.8241	-24.8695	-24.168	-21.5982	-21.4874	-21.376	-13.1826	-12.5405	-9.81698	0.413461	5625.39	5626.55	5627.26	5629.83	5629.94	5630.05	5638.88	5641.61	5643.47	11281.2	11281.2	11281.2	11281.4	11281.4	11281.5
1275	0.412444	-11308.5	-5668.91	-5667.34	-5663.81	-5651.94	-26.8249	-24.8679	-24.1685	-21.5982	-21.4874	-21.376	-13.1836	-12.5364	-9.81933	0.412444	5625.39	5626.55	5627.26	5629.83	5629.94	5630.05	5638.89	5641.61	5643.47	11281.2	11281.2	11281.2	11281.4	11281.4	11281.5
1276	0.41143	-11308.5	-5668.91	-5667.33	-5663.82	-5651.94	-26.8258	-24.8663	-24.169	-21.5982	-21.4874	-21.376	-13.1846	-12.5322	-9.82167	0.41143	5625.39	5626.56	5627.26	5629.83	5629.94	5630.05	5638.89	5641.6	5643.46	11281.2	11281.2	11281.2	11281.4	11281.4	11281.5
1277	0.41042	-11308.5	-5668.91	-5667.33	-5663.82	-5651.94	-26.8266	-24.8648	-24.1695	-21.5982	-21.4874	-21.376	-13.1856	-12.5281	-9.824	0.41042	5625.38	5626.56	5627.25	5629.83	5629.94	5630.05	5638.9	5641.6	5643.46	11281.2	11281.2	11281.2	11281.4	11281.4	11281.5
1278	0.409413	-11308.5	-5668.91	-5667.32	-5663.82	-5651.94	-26.8275	-24.8632	-24.17	-21.5982	-21.4874	-21.376	-13.1865	-12.524	-9.82632	0.409413	5625.38	5626.56	5627.25	5629.83	5629.94	5630.05	5638.9	5641.6	5643.46	11281.2	11281.2	11281.2	11281.4	11281.4	11281.5
1279	0.408409	-11308.5	-5668.91	-5667.31	-5663.83	-5651.94	-26.8283	-24.8617	-24.1705	-21.5982	-21.4874	-21.376	-13.1875	-12.5199	-9.82864	0.408409	5625.38	5626.56	5627.25	5629.83	5629.94	5630.05	5638.9	5641.6	5643.46	11281.2	11281.2	11281.2	11281.4	11281.4	11281.5
1280	0.407409	-11308.5	-5668.92	-5667.31	-5663.83	-5651.94	-26.8291	-24.8601	-24.171	-21.5982	-21.4874	-21.376	-13.1885	-12.5158	-9.83095	0.407409	5625.38	5626.56	5627.25	5629.83	5629.94	5630.05	5638.91	5641.6	5643.45	11281.2	11281.2	11281.2	11281.4	11281.4	11281.5
1281	0.406412	-11308.5	-5668.92	-5667.3	-5663.83	-5651.94	-26.83	-24.8586	-24.1715	-21.5982	-21.4874	-21.376	-13.1894	-12.5117	-9.83325	0.406412	5625.38	5626.56	5627.25	5629.83	5629.94	5630.05	5638.91	5641.59	5643.45	11281.2	11281.2	11281.2	11281.4	11281.4	11281.5
1282	0.405418	-11308.5	-5668.92	-5667.3	-5663.83	-5651.94	-26.8308	-24.8571	-24.172	-21.5982	-21.4874	-21.376	-13.1904	-12.5077	-9.83555	0.405418	5625.38	5626.57	5627.25	5629.83	5629.94	5630.05	5638.92	5641.59	5643.45	11281.2	11281.2	11281.2	11281.4	11281.4	11281.5
1283	0.404428	-11308.5	-5668.92	-5667.29	-5663.84	-5651.94	-26.8317	-24.8556	-24.1725	-21.5982	-21.4874	-21.376	-13.1913	-12.5036	-9.83783	0.404428	5625.38	5626.57	5627.25	5629.83	5629.94	5630.05	5638.92	5641.59	5643.45	11281.2	11281.2	11281.2	11281.4	11281.4	11281.5
1284	0.403441	-11308.5	-5668.92	-5667.29	-5663.84	-5651.94	-26.8325	-24.8541	-24.173	-21.5982	-21.4874	-21.376	-13.1923	-12.4996	-9.84011	0.403441	5625.38	5626.57	5627.25	5629.83	5629.94	5630.05	5638.92	5641.59	5643.45	11281.2	11281.2	11281.2	11281.4	11281.4	11281.5
1285	0.402457	-11308.5	-5668.93	-5667.28	-5663.84	-5651.94	-26.8333	-24.8526	-24.1735	-21.5982	-21.4874	-21.376	-13.1933	-12.4956	-9.84239	0.402457	5625.38	5626.57	5627.25	5629.83	5629.94	5630.05	5638.93	5641.58	5643.44	11281.2	11281.2	11281.2	11281.4	11281.4	11281.5
1286	0.401476	-11308.5	-5668.93	-5667.27	-5663.85	-5651.95	-26.8341	-24.8511	-24.174	-21.5982	-21.4874	-21.376	-13.1942	-12.4915	-9.84465	0.401476	5625.38	5626.57	5627.25	5629.83	5629.94	5630.05	5638.93	5641.58	5643.44	11281.2	11281.2	11281.2	11281.4	11281.4	11281.5
1287	0.400499	-11308.5	-5668.93	-5667.27	-5663.85	-5651.95	-26.835	-24.8496	-24.1745	-21.5982	-21.4874	-21.376	-13.1952	-12.4875	-9.84691	0.400499	5625.38	5626.57	5627.25	5629.83	5629.94	5630.05	5638.94	5641.58	5643.44	11281.2	11281.2	11281.2	11281.4	11281.4	11281.5
1288	0.399524	-11308.5	-5668.93	-5667.26	-5663.85	-5651.95	-26.8358	-24.8481	-24.175	-21.5982	-21.4874	-21.376	-13.1961	-12.4835	-9.84916	0.399524	5625.38	5626.57	5627.25	5629.83	5629.94	5630.05	5638.94	5641.58	5643.44	11281.2	11281.2	11281.2	11281.4	11281.4	11281.5
1289	0.398553	-11308.5	-5668.93	-5667.26	-5663.85	-5651.95	-26.8366	-24.8466	-24.1755	-21.5982	-21.4874	-21.376	-13.197	-12.4796	-9.85141	0.398553	5625.38	5626.58	5627.25	5629.83	5629.94	5630.05	5638.94	5641.57	5643.44	11281.2	11281.2	11281.2	11281.4	11281.4	11281.5
1290	0.397586	-11308.5	-5668.94	-5667.25	-5663.86	-5651.95	-26.8374	-24.8451	-24.176	-21.5982	-21.4874	-21.376	-13.198	-12.4756	-9.85364	0.397586	5625.38	5626.58	5627.25	5629.83	5629.94	5630.05	5638.95	5641.57	5643.43	11281.2	11281.2	11281.2	11281.4	11281.4	11281.5
1291	0.396621	-11308.5	-5668.94	-5667.25	-5663.86	-5651.95	-26.8382	-24.8436	-24.1765	-21.5982	-21.4874	-21.376	-13.1989	-12.4716	-9.85587	0.396621	5625.38	5626.58	5627.25	5629.83	5629.94	5630.05	5638.95	5641.57	5643.43	11281.2	11281.2	11281.2	11281.4	11281.4	11281.5
1292	0.39566	-11308.5	-5668.94	-5667.24	-5663.86	-5651.95	-26.839	-24.8422	-24.177	-21.5982	-21.4874	-21.376	-13.1998	-12.4677	-9.8581	0.39566	5625.37	5626.58	5627.25	5629.83	5629.94	5630.05	5638.96	5641.57	5643.43	11281.2	11281.2	11281.2	11281.4	11281.4	11281.5
1293	0.394701	-11308.5	-5668.94	-5667.24	-5663.86	-5651.95	-26.8398	-24.8407	-24.1775	-21.5982	-21.4874	-21.376	-13.2008	-12.4637	-9.86031	0.394701	5625.37	5626.58	5627.25	5629.83	5629.94	5630.05	5638.96	5641.57	5643.43	11281.2	11281.2	11281.2	11281.4	11281.4	11281.5
1294	0.393746	-11308.5	-5668.94	-5667.23	-5663.87	-5651.95	-26.8407	-24.8392	-24.1779	-21.5982	-21.4874	-21.376	-13.2017	-12.4598	-9.86252	0.393746	5625.37	5626.58	5627.25	5629.83	5629.94	5630.05	5638.96	5641.56	5643.43	11281.2	11281.2	11281.2	11281.4	11281.4	11281.5
1295	0.392794	-11308.5	-5668.95	-5667.23	-5663.87	-5651.95	-26.8415	-24.8378	-24.1784	-21.5982	-21.4874	-21.376	-13.2026	-12.4559	-9.86472	0.392794	5625.37	5626.58	5627.25	5629.83	5629.94	5630.05	5638.97	5641.56	5643.42	11281.2	11281.2	11281.2	11281.4	11281.4	11281.5
1296	0.391845	-11308.5	-5668.95	-5667.22	-5663.87	-5651.95	-26.8423	-24.8363	-24.1789	-21.5982	-21.4874	-21.376	-13.2035	-12.452	-9.86692	0.391845	5625.37	5626.59	5627.25	5629.83	5629.94	5630.05	5638.97	5641.56	5643.42	11281.2	11281.2	11281.2	11281.4	11281.4	11281.5
1297	0.3909	-11308.5	-5668.95	-5667.22	-5663.88	-5651.95	-26.8431	-24.8349	-24.1794	-21.5982	-21.4874	-21.376	-13.2045	-12.4481	-9.86911	0.3909	5625.37	5626.59	5627.25	5629.83	5629.94	5630.05	5638.98	5641.56	5643.42	11281.2	11281.2	11281.2	11281.4	11281.4	11281.5
1298	0.389957	-11308.5	-5668.95	-5667.21	-5663.88	-5651.96	-26.8439	-24.8335	-24.1799	-21.5982	-21.4874	-21.376	-13.2054	-12.4442	-9.87129	0.389957	5625.37	5626.59	5627.24	5629.83	5629.94	5630.05	5638.98	5641.55	5643.42	11281.2	11281.2	11281.2	11281.4	11281.4	11281.5
1299	0.389017	-11308.5	-5668.95	-5667.2	-5663.88	-5651.96	-26.8446	-24.832	-24.1803	-21.5982	-21.4874	-21.376	-13.2063	-12.4404	-9.87346	0.389017	5625.37	5626.59	5627.24	5629.83	5629.94	5630.05	5638.98	5641.55	5643.42	11281.2	11281.2	11281.2	11281.4	11281.4	11281.5
1300	0.388081	-11308.5	-5668.95	-5667.2	-5663.88	-5651.96	-26.8454	-24.8306	-24.1808	-21.5982	-21.4874	-21.376	-13.2072	-12.4365	-9.87563	0.388081	5625.37	5626.59	5627.24	5629.83	5629.94	5630.05	5638.99	5641.55	5643.41	11281.2	11281.2	11281.2	11281.4	11281.4	11281.5
1301	0.387147	-11308.5	-5668.96	-5667.19	-5663.89	-5651.96	-26.8462	-24.8292	-24.1813	-21.5982	-21.4874	-21.376	-13.2081	-12.4326	-9.87779	0.387147	5625.37	5626.59	5627.24	5629.83	5629.94	5630.05	5638.99	5641.55	5643.41	11281.2	11281.2	11281.2	11281.4	11281.4	11281.5
1302	0.386217	-11308.5	-5668.96	-5667.19	-5663.89	-5651.96	-26.847	-24.8278	-24.1818	-21.5982	-21.4874	-21.376	-13.209	-12.4288	-9.87994	0.386217	5625.37	5626.59	5627.24	5629.83	5629.94	5630.05	5638.99	5641.55	5643.41	11281.2	11281.2	11281.2	11281.4	11281.4	11281.5
1303	0.385289	-11308.5	-5668.96	-5667.18	-5663.89	-5651.96	-26.8478	-24.8264	-24.1822	-21.5982	-21.4874	-21.376	-13.2099	-12.425	-9.88209	0.385289	5625.37	5626.6	5627.24	5629.83	5629.94	5630.05	5639	5641.54	5643.41	11281.2	11281.2	11281.2	11281.4	11281.4	11281.5
1304	0.384365	-11308.5	-5668.96	-5667.18	-5663.89	-5651.96	-26.8486	-24.825	-24.1827	-21.5982	-21.4874	-21.376	-13.2108	-12.4212	-9.88423	0.384365	5625.37	5626.6	5627.24	5629.83	5629.94	5630.05	5639	5641.54	5643.41	11281.2	11281.2	11281.2	11281.4	11281.4	11281.5
1305	0.383444	-11308.5	-5668.96	-5667.17	-5663.9	-5651.96	-26.8494	-24.8236	-24.1832	-21.5982	-21.4874	-21.376	-13.2117	-12.4174	-9.88637	0.383444	5625.37	5626.6	5627.24	5629.83	5629.94	5630.05	5639.01	5641.54	5643.4	11281.2	11281.2	11281.2	11281.4	11281.4	11281.5
1306	0.382525	-11308.5	-5668.97	-5667.17	-5663.9	-5651.96	-26.8501	-24.8222	-24.1836	-21.5982	-21.4874	-21.376	-13.2126	-12.4136	-9.88849	0.382525	5625.37	5626.6	5627.24	5629.83	5629.94	5630.05	5639.01	5641.54	5643.4	11281.2	11281.2	11281.2	11281.4	11281.4	11281.5
1307	0.38161	-11308.5	-5668.97	-5667.16	-5663.9	-5651.96	-26.8509	-24.8208	-24.1841	-21.5982	-21.4874	-21.376	-13.2135	-12.4098	-9.89061	0.38161	5625.36	5626.6	5627.24	5629.83	5629.94	5630.05	5639.01	5641.54	5643.4	11281.2	11281.2	11281.2	11281.4	11281.4	11281.5
1308	0.380697	-11308.5	-5668.97	-5667.16	-5663.9	-5651.96	-26.8517	-24.8194	-24.1846	-21.5982	-21.4874	-21.376	-13.2144	-12.406	-9.89273	0.380697	5625.36	5626.6	5627.24	5629.83	5629.94	5630.05	5639.02	5641.53	5643.4	11281.2	11281.2	11281.2	11281.4	11281.4	11281.5
1309	0.379788	-11308.5	-5668.97	-5667.15	-5663.91	-5651.96	-26.8525	-24.818	-24.185	-21.5982	-21.4874	-21.376	-13.2153	-12.4022	-9.89484	0.379788	5625.36	5626.6	5627.24	5629.83	5629.94	5630.05	5639.02	5641.53	5643.4	11281.2	11281.2	11281.2	11281.4	11281.4	11281.5
1310	0.378881	-11308.5	-5668.97	-5667.15	-5663.91	-5651.96	-26.8532	-24.8166	-24.1855	-21.5982	-21.4874	-21.376	-13.2162	-12.3985	-9.89694	0.378881	5625.36	5626.61	5627.24	5629.83	5629.94	5630.05	5639.02	5641.53	5643.39	11281.2	11281.2	11281.2	11281.4	11281.4	11281.5
1311	0.377977	-11308.5	-5668.97	-5667.14	-5663.91	-5651.97	-26.854	-24.8153	-24.186	-21.5982	-21.4874	-21.376	-13.217	-12.3948	-9.89903	0.377977	5625.36	5626.61	5627.24	5629.83	5629.94	5630.05	5639.03	5641.53	5643.39	11281.2	11281.2	11281.2	11281.4	11281.4	11281.5
1312	0.377077	-11308.5	-5668.98	-5667.14	-5663.91	-5651.97	-26.8548	-24.8139	-24.1864	-21.5982	-21.4874	-21.376	-13.2179	-12.391	-9.90112	0.377077	5625.36	5626.61	5627.24	5629.83	5629.94	5630.05	5639.03	5641.52	5643.39	11281.2	11281.2	11281.2	11281.4	11281.4	11281.5
1313	0.376179	-11308.5	-5668.98	-5667.13	-5663.92	-5651.97	-26.8555	-24.8125	-24.1869	-21.5982	-21.4874	-21.376	-13.2188	-12.3873	-9.9032	0.376179	5625.36	5626.61	5627.24	5629.83	5629.94	5630.05	5639.04	5641.52	5643.39	11281.2	11281.2	11281.2	11281.4	11281.4	11281.5
1314	0.375284	-11308.5	-5668.98	-5667.13	-5663.92	-5651.97	-26.8563	-24.8112	-24.1873	-21.5982	-21.4874	-21.3761	-13.2197	-12.3836	-9.90527	0.375284	5625.36	5626.61	5627.24	5629.83	5629.94	5630.05	5639.04	5641.52	5643.39	11281.2	11281.2	11281.2	11281.4	11281.4	11281.5
1315	0.374392	-11308.5	-5668.98	-5667.12	-5663.92	-5651.97	-26.8571	-24.8098	-24.1878	-21.5982	-21.4874	-21.3761	-13.2205	-12.3799	-9.90734	0.374392	5625.36	5626.61	5627.24	5629.83	5629.94	5630.05	5639.04	5641.52	5643.38	11281.2	11281.2	11281.2	11281.4	11281.4	11281.5
1316	0.373503	-11308.5	-5668.98	-5667.12	-5663.92	-5651.97	-26.8578	-24.8085	-24.1882	-21.5982	-21.4874	-21.3761	-13.2214	-12.3762	-9.9094	0.373503	5625.36	5626.61	5627.24	5629.83	5629.94	5630.05	5639.05	5641.52	5643.38	11281.2	11281.2	11281.2	11281.4	11281.4	11281.5
1317	0.372616	-11308.5	-5668.99	-5667.11	-5663.93	-5651.97	-26.8586	-24.8072	-24.1887	-21.5982	-21.4874	-21.3761	-13.2223	-12.3725	-9.91146	0.372616	5625.36	5626.61	5627.24	5629.83	5629.94	5630.05	5639.05	5641.51	5643.38	11281.2	11281.2	11281.2	11281.4	11281.4	11281.5
1318	0.371733	-11308.5	-5668.99	-5667.11	-5663.93	-5651.97	-26.8593	-24.8058	-24.1892	-21.5982	-21.4874	-21.3761	-13.2231	-12.3689	-9.91351	0.371733	5625.36	5626.62	5627.24	5629.83	5629.94	5630.05	5639.05	5641.51	5643.38	11281.2	11281.2	11281.2	11281.4	11281.4	11281.5
1319	0.370852	-11308.5	-5668.99	-5667.1	-5663.93	-5651.97	-26.8601	-24.8045	-24.1896	-21.5982	-21.4874	-21.3761	-13.224	-12.3652	-9.91555	0.370852	5625.36	5626.62	5627.23	5629.83	5629.94	5630.05	5639.06	5641.51	5643.38	11281.2	11281.2	11281.2	11281.4	11281.4	11281.5
1320	0.369974	-11308.5	-5668.99	-5667.1	-5663.93	-5651.97	-26.8608	-24.8032	-24.1901	-21.5982	-21.4874	-21.3761	-13.2248	-12.3616	-9.91759	0.369974	5625.36	5626.62	5627.23	5629.83	5629.94	5630.05	5639.06	5641.51	5643.38	11281.2	11281.2	11281.2	11281.4	11281.4	11281.5
1321	0.369099	-11308.5	-5668.99	-5667.09	-5663.94	-5651.97	-26.8616	-24.8019	-24.1905	-21.5982	-21.4874	-21.3761	-13.2257	-12.3579	-9.91962	0.369099	5625.36	5626.62	5627.23	5629.83	5629.94	5630.05	5639.07	5641.51	5643.37	11281.2	11281.2	11281.2	11281.4	11281.4	11281.5
1322	0.368227	-11308.5	-5668.99	-5667.09	-5663.94	-5651.97	-26.8623	-24.8005	-24.191	-21.5982	-21.4874	-21.3761	-13.2265	-12.3543	-9.92164	0.368227	5625.36	5626.62	5627.23	5629.83	5629.94	5630.05	5639.07	5641.5	5643.37	11281.2	11281.2	11281.2	11281.4	11281.4	11281.5
1323	0.367358	-11308.5	-5669	-5667.08	-5663.94	-5651.97	-26.8631	-24.7992	-24.1914	-21.5982	-21.4874	-21.3761	-13.2274	-12.3507	-9.92366	0.367358	5625.36	5626.62	5627.23	5629.83	5629.94	5630.05	5639.07	5641.5	5643.37	11281.2	11281.2	11281.2	11281.4	11281.4	11281.5
1324	0.366491	-11308.5	-5669	-5667.08	-5663.94	-5651.97	-26.8638	-24.7979	-24.1918	-21.5982	-21.4874	-21.3761	-13.2282	-12.3471	-9.92567	0.366491	5625.35	5626.62	5627.23	5629.83	5629.94	5630.05	5639.08	5641.5	5643.37	11281.2	11281.2	11281.2	11281.4	11281.4	11281.5
1325	0.365627	-11308.5	-5669	-5667.07	-5663.95	-5651.98	-26.8645	-24.7966	-24.1923	-21.5982	-21.4874	-21.3761	-13.2291	-12.3435	-9.92768	0.365627	5625.35	5626.63	5627.23	5629.83	5629.94	5630.05	5639.08	5641.5	5643.37	11281.2	11281.2	11281.2	11281.4	11281.4	11281.5
1326	0.364766	-11308.5	-5669	-5667.07	-5663.95	-5651.98	-26.8653	-24.7953	-24.1927	-21.5982	-21.4874	-21.3761	-13.2299	-12.3399	-9.92968	0.364766	5625.35	5626.63	5627.23	5629.83	5629.94	5630.05	5639.08	5641.5	5643.36	11281.2	11281.2	11281.2	11281.4	11281.4	11281.5
1327	0.363908	-11308.5	-5669	-5667.06	-5663.95	-5651.98	-26.866	-24.794	-24.1932	-21.5982	-21.4874	-21.3761	-13.2308	-12.3363	-9.93167	0.363908	5625.35	5626.63	5627.23	5629.83	5629.94	5630.05	5639.09	5641.49	5643.36	11281.2	11281.2	11281.2	11281.4	11281.4	11281.5
1328	0.363052	-11308.5	-5669	-5667.06	-5663.95	-5651.98	-26.8667	-24.7927	-24.1936	-21.5982	-21.4874	-21.3761	-13.2316	-12.3328	-9.93366	0.363052	5625.35	5626.63	5627.23	5629.83	5629.94	5630.05	5639.09	5641.49	5643.36	11281.2	11281.2	11281.2	11281.4	11281.4	11281.5
1329	0.362199	-11308.5	-5669.01	-5667.05	-5663.96	-5651.98	-26.8675	-24.7915	-24.1941	-21.5982	-21.4874	-21.3761	-13.2324	-12.3292	-9.93564	0.362199	5625.35	5626.63	5627.23	5629.83	5629.94	5630.05	5639.09	5641.49	5643.36	11281.2	11281.2	11281.2	11281.4	11281.4	11281.5
1330	0.361349	-11308.5	-5669.01	-5667.05	-5663.96	-5651.98	-26.8682	-24.7902	-24.1945	-21.5982	-21.4874	-21.3761	-13.2333	-12.3257	-9.93761	0.361349	5625.35	5626.63	5627.23	5629.83	5629.94	5630.05	5639.1	5641.49	5643.36	11281.2	11281.2	11281.2	11281.4	11281.4	11281.5
1331	0.360501	-11308.5	-5669.01	-5667.04	-5663.96	-5651.98	-26.8689	-24.7889	-24.1949	-21.5982	-21.4874	-21.3761	-13.2341	-12.3221	-9.93958	0.360501	5625.35	5626.63	5627.23	5629.83	5629.94	5630.05	5639.1	5641.49	5643.36	11281.2	11281.2	11281.2	11281.4	11281.4	11281.5
1332	0.359657	-11308.5	-5669.01	-5667.04	-5663.96	-5651.98	-26.8696	-24.7876	-24.1954	-21.5982	-21.4874	-21.3761	-13.2349	-12.3186	-9.94154	0.359657	5625.35	5626.63	5627.23	5629.83	5629.94	5630.05	5639.1	5641.48	5643.35	11281.2	11281.2	11281.2	11281.4	11281.4	11281.5
1333	0.358814	-11308.5	-5669.01	-5667.03	-5663.97	-5651.98	-26.8704	-24.7864	-24.1958	-21.5982	-21.4874	-21.3761	-13.2357	-12.3151	-9.9435	0.358814	5625.35	5626.64	5627.23	5629.83	5629.94	5630.05	5639.11	5641.48	5643.35	11281.2	11281.2	11281.2	11281.4	11281.4	11281.5
1334	0.357975	-11308.5	-5669.01	-5667.03	-5663.97	-5651.98	-26.8711	-24.7851	-24.1962	-21.5982	-21.4874	-21.3761	-13.2366	-12.3116	-9.94545	0.357975	5625.35	5626.64	5627.23	5629.83	5629.94	5630.05	5639.11	5641.48	5643.35	11281.2	11281.2	11281.2	11281.4	11281.4	11281.5
1335	0.357138	-11308.5	-5669.02	-5667.02	-5663.97	-5651.98	-26.8718	-24.7839	-24.1967	-21.5982	-21.4874	-21.3761	-13.2374	-12.3081	-9.9474	0.357138	5625.35	5626.64	5627.23	5629.83	5629.94	5630.05	5639.12	5641.48	5643.35	11281.2	11281.2	11281.2	11281.4	11281.4	11281.5
1336	0.356304	-11308.5	-5669.02	-5667.02	-5663.97	-5651.98	-26.8725	-24.7826	-24.1971	-21.5982	-21.4874	-21.3761	-13.2382	-12.3046	-9.94933	0.356304	5625.35	5626.64	5627.23	5629.83	5629.94	5630.05	5639.12	5641.48	5643.35	11281.2	11281.2	11281.2	11281.4	11281.4	11281.5
1337	0.355472	-11308.5	-5669.02	-5667.01	-5663.98	-5651.98	-26.8732	-24.7814	-24.1975	-21.5982	-21.4874	-21.3761	-13.239	-12.3011	-9.95127	0.355472	5625.35	5626.64	5627.23	5629.83	5629.94	5630.05	5639.12	5641.47	5643.34	11281.2	11281.2	11281.2	11281.4	11281.4	11281.5
1338	0.354644	-11308.5	-5669.02	-5667.01	-5663.98	-5651.98	-26.8739	-24.7801	-24.1979	-21.5982	-21.4874	-21.3761	-13.2398	-12.2976	-9.95319	0.354644	5625.35	5626.64	5627.23	5629.83	5629.94	5630.05	5639.13	5641.47	5643.34	11281.2	11281.2	11281.2	11281.4	11281.4	11281.5
1339	0.353817	-11308.5	-5669.02	-5667.01	-5663.98	-5651.99	-26.8747	-24.7789	-24.1984	-21.5982	-21.4874	-21.3761	-13.2406	-12.2942	-9.95512	0.353817	5625.35	5626.64	5627.23	5629.83	5629.94	5630.05	5639.13	5641.47	5643.34	11281.2	11281.2	11281.2	11281.4	11281.4	11281.5
1340	0.352993	-11308.5	-5669.02	-5667	-5663.98	-5651.99	-26.8754	-24.7777	-24.1988	-21.5982	-21.4874	-21.3761	-13.2414	-12.2907	-9.95703	0.352993	5625.34	5626.64	5627.23	5629.83	5629.94	5630.05	5639.13	5641.47	5643.34	11281.2	11281.2	11281.2	11281.4	11281.4	11281.5
1341	0.352172	-11308.5	-5669.03	-5667	-5663.98	-5651.99	-26.8761	-24.7764	-24.1992	-21.5982	-21.4874	-21.3761	-13.2422	-12.2873	-9.95894	0.352172	5625.34	5626.65	5627.23	5629.83	5629.94	5630.05	5639.14	5641.47	5643.34	11281.2	11281.2	11281.2	11281.4	11281.4	11281.5
1342	0.351354	-11308.5	-5669.03	-5666.99	-5663.99	-5651.99	-26.8768	-24.7752	-24.1997	-21.5982	-21.4874	-21.3761	-13.243	-12.2839	-9.96084	0.351354	5625.34	5626.65	5627.22	5629.83	5629.94	5630.05	5639.14	5641.47	5643.34	11281.2	11281.2	11281.2	11281.4	11281.4	11281.5
1343	0.350538	-11308.5	-5669.03	-5666.99	-5663.99	-5651.99	-26.8775	-24.774	-24.2001	-21.5982	-21.4874	-21.3761	-13.2438	-12.2805	-9.96274	0.350538	5625.34	5626.65	5627.22	5629.83	5629.94	5630.05	5639.14	5641.46	5643.33	11281.2	11281.2	11281.2	11281.4	11281.4	11281.5
1344	0.349724	-11308.5	-5669.03	-5666.98	-5663.99	-5651.99	-26.8782	-24.7728	-24.2005	-21.5982	-21.4874	-21.3761	-13.2446	-12.277	-9.96463	0.349724	5625.34	5626.65	5627.22	5629.83	5629.94	5630.05	5639.15	5641.46	5643.33	11281.2	11281.2	11281.2	11281.4	11281.4	11281.5
1345	0.348914	-11308.5	-5669.03	-5666.98	-5663.99	-5651.99	-26.8789	-24.7716	-24.2009	-21.5982	-21.4874	-21.3761	-13.2454	-12.2736	-9.96652	0.348914	5625.34	5626.65	5627.22	5629.83	5629.94	5630.05	5639.15	5641.46	5643.33	11281.2	11281.2	11281.2	11281.4	11281.4	11281.5
1346	0.348105	-11308.5	-5669.03	-5666.97	-5664	-5651.99	-26.8796	-24.7703	-24.2013	-21.5982	-21.4874	-21.3761	-13.2462	-12.2703	-9.9684	0.348105	5625.34	5626.65	5627.22	5629.83	5629.94	5630.05	5639.15	5641.46	5643.33	11281.2	11281.2	11281.2	11281.4	11281.4	11281.5
1347	0.347299	-11308.5	-5669.04	-5666.97	-5664	-5651.99	-26.8803	-24.7691	-24.2018	-21.5982	-21.4874	-21.3761	-13.247	-12.2669	-9.97028	0.347299	5625.34	5626.65	5627.22	5629.83	5629.94	5630.05	5639.16	5641.46	5643.33	11281.2	11281.2	11281.2	11281.4	11281.4	11281.5
1348	0.346496	-11308.5	-5669.04	-5666.96	-5664	-5651.99	-26.8809	-24.7679	-24.2022	-21.5982	-21.4874	-21.3761	-13.2478	-12.2635	-9.97214	0.346496	5625.34	5626.65	5627.22	5629.83	5629.94	5630.05	5639.16	5641.45	5643.33	11281.2	11281.2	11281.2	11281.4	11281.4	11281.5
1349	0.345695	-11308.5	-5669.04	-5666.96	-5664	-5651.99	-26.8816	-24.7668	-24.2026	-21.5982	-21.4874	-21.3761	-13.2486	-12.2601	-9.97401	0.345695	5625.34	5626.66	5627.22	5629.83	5629.94	5630.05	5639.16	5641.45	5643.32	11281.2	11281.2	11281.2	11281.4	11281.4	11281.5
1350	0.344897	-11308.5	-5669.04	-5666.95	-5664.01	-5651.99	-26.8823	-24.7656	-24.203	-21.5982	-21.4874	-21.3761	-13.2494	-12.2568	-9.97587	0.344897	5625.34	5626.66	5627.22	5629.83	5629.94	5630.05	5639.17	5641.45	5643.32	11281.2	11281.2	11281.2	11281.4	11281.4	11281.5
1351	0.344101	-11308.5	-5669.04	-5666.95	-5664.01	-5651.99	-26.883	-24.7644	-24.2034	-21.5982	-21.4874	-21.3761	-13.2502	-12.2534	-9.97772	0.344101	5625.34	5626.66	5627.22	5629.83	5629.94	5630.05	5639.17	5641.45	5643.32	11281.2	11281.2	11281.2	11281.4	11281.4	11281.5
1352	0.343308	-11308.5	-5669.04	-5666.95	-5664.01	-5651.99	-26.8837	-24.7632	-24.2038	-21.5982	-21.4874	-21.3761	-13.2509	-12.2501	-9.97957	0.343308	5625.34	5626.66	5627.22	5629.83	5629.94	5630.05	5639.17	5641.45	5643.32	11281.2	11281.2	11281.2	11281.4	11281.4	11281.5
1353	0.342517	-11308.5	-5669.05	-5666.94	-5664.01	-5651.99	-26.8844	-24.762	-24.2042	-21.5982	-21.4874	-21.3761	-13.2517	-12.2468	-9.98141	0.342517	5625.34	5626.66	5627.22	5629.83	5629.94	5630.05	5639.18	5641.44	5643.32	11281.2	11281.2	11281.2	11281.4	11281.4	11281.5
1354	0.341729	-11308.5	-5669.05	-5666.94	-5664.01	-5652	-26.8851	-24.7608	-24.2046	-21.5982	-21.4874	-21.3761	-13.2525	-12.2435	-9.98324	0.341729	5625.34	5626.66	5627.22	5629.83	5629.94	5630.05	5639.18	5641.44	5643.32	11281.2	11281.2	11281.2	11281.4	11281.4	11281.5
1355	0.340943	-11308.5	-5669.05	-5666.93	-5664.02	-5652	-26.8857	-24.7597	-24.2051	-21.5982	-21.4874	-21.3761	-13.2533	-12.2402	-9.98507	0.340943	5625.34	5626.66	5627.22	5629.83	5629.94	5630.05	5639.18	5641.44	5643.31	11281.2	11281.2	11281.2	11281.4	11281.4	11281.5
1356	0.34016	-11308.5	-5669.05	-5666.93	-5664.02	-5652	-26.8864	-24.7585	-24.2055	-21.5982	-21.4874	-21.3761	-13.254	-12.2369	-9.9869	0.34016	5625.34	5626.66	5627.22	5629.83	5629.94	5630.05	5639.19	5641.44	5643.31	11281.2	11281.2	11281.2	11281.4	11281.4	11281.5
1357	0.339379	-11308.5	-5669.05	-5666.92	-5664.02	-5652	-26.8871	-24.7573	-24.2059	-21.5982	-21.4874	-21.3761	-13.2548	-12.2336	-9.98872	0.339379	5625.34	5626.66	5627.22	5629.83	5629.94	5630.05	5639.19	5641.44	5643.31	11281.2	11281.2	11281.2	11281.4	11281.4	11281.5
1358	0.3386	-11308.5	-5669.05	-5666.92	-5664.02	-5652	-26.8878	-24.7562	-24.2063	-21.5982	-21.4874	-21.3761	-13.2556	-12.2303	-9.99053	0.3386	5625.33	5626.67	5627.22	5629.83	5629.94	5630.05	5639.19	5641.44	5643.31	11281.2	11281.2	11281.2	11281.4	11281.4	11281.5
1359	0.337824	-11308.5	-5669.05	-5666.91	-5664.03	-5652	-26.8884	-24.755	-24.2067	-21.5982	-21.4874	-21.3761	-13.2563	-12.227	-9.99234	0.337824	5625.33	5626.67	5627.22	5629.83	5629.94	5630.05	5639.2	5641.43	5643.31	11281.2	11281.2	11281.2	11281.4	11281.4	11281.5
1360	0.33705	-11308.5	-5669.06	-5666.91	-5664.03	-5652	-26.8891	-24.7539	-24.2071	-21.5982	-21.4874	-21.3761	-13.2571	-12.2238	-9.99414	0.33705	5625.33	5626.67	5627.22	5629.83	5629.94	5630.05	5639.2	5641.43	5643.31	11281.2	11281.2	11281.2	11281.4	11281.4	11281.5
1361	0.336279	-11308.5	-5669.06	-5666.91	-5664.03	-5652	-26.8898	-24.7527	-24.2075	-21.5982	-21.4874	-21.3761	-13.2578	-12.2205	-9.99594	0.336279	5625.33	5626.67	5627.22	5629.83	5629.94	5630.05	5639.2	5641.43	5643.3	11281.2	11281.2	11281.2	11281.4	11281.4	11281.5
1362	0.33551	-11308.5	-5669.06	-5666.9	-5664.03	-5652	-26.8904	-24.7516	-24.2079	-21.5982	-21.4874	-21.3761	-13.2586	-12.2173	-9.99773	0.33551	5625.33	5626.67	5627.22	5629.83	5629.94	5630.05	5639.21	5641.43	5643.3	11281.2	11281.2	11281.2	11281.4	11281.4	11281.5
1363	0.334743	-11308.5	-5669.06	-5666.9	-5664.03	-5652	-26.8911	-24.7505	-24.2083	-21.5982	-21.4874	-21.3761	-13.2593	-12.214	-9.99952	0.334743	5625.33	5626.67	5627.22	5629.83	5629.94	5630.05	5639.21	5641.43	5643.3	11281.2	11281.2	11281.2	11281.4	11281.4	11281.5
1364	0.333979	-11308.5	-5669.06	-5666.89	-5664.04	-5652	-26.8918	-24.7493	-24.2087	-21.5982	-21.4874	-21.3761	-13.2601	-12.2108	-10.0013	0.333979	5625.33	5626.67	5627.22	5629.83	5629.94	5630.05	5639.21	5641.42	5643.3	11281.2	11281.2	11281.2	11281.4	11281.4	11281.5
1365	0.333217	-11308.5	-5669.06	-5666.89	-5664.04	-5652	-26.8924	-24.7482	-24.2091	-21.5982	-21.4874	-21.3761	-13.2608	-12.2076	-10.0031	0.333217	5625.33	5626.67	5627.22	5629.83	5629.94	5630.05	5639.22	5641.42	5643.3	11281.2	11281.2	11281.2	11281.4	11281.4	11281.5
1366	0.332457	-11308.5	-5669.07	-5666.88	-5664.04	-5652	-26.8931	-24.7471	-24.2095	-21.5982	-21.4874	-21.3761	-13.2616	-12.2044	-10.0048	0.332457	5625.33	5626.68	5627.21	5629.83	5629.94	5630.05	5639.22	5641.42	5643.3	11281.2	11281.2	11281.2	11281.4	11281.4	11281.5
1367	0.3317	-11308.5	-5669.07	-5666.88	-5664.04	-5652	-26.8937	-24.7459	-24.2099	-21.5982	-21.4874	-21.3761	-13.2623	-12.2012	-10.0066	0.3317	5625.33	5626.68	5627.21	5629.83	5629.94	5630.05	5639.22	5641.42	5643.29	11281.2	11281.2	11281.2	11281.4	11281.4	11281.5
1368	0.330945	-11308.5	-5669.07	-5666.88	-5664.05	-5652	-26.8944	-24.7448	-24.2103	-21.5982	-21.4874	-21.3761	-13.2631	-12.198	-10.0084	0.330945	5625.33	5626.68	5627.21	5629.83	5629.94	5630.05	5639.23	5641.42	5643.29	11281.2	11281.2	11281.2	11281.4	11281.4	11281.5
1369	0.330193	-11308.5	-5669.07	-5666.87	-5664.05	-5652.01	-26.895	-24.7437	-24.2107	-21.5982	-21.4874	-21.3761	-13.2638	-12.1948	-10.0101	0.330193	5625.33	5626.68	5627.21	5629.83	5629.94	5630.05	5639.23	5641.42	5643.29	11281.2	11281.2	11281.2	11281.4	11281.4	11281.5
1370	0.329442	-11308.5	-5669.07	-5666.87	-5664.05	-5652.01	-26.8957	-24.7426	-24.2111	-21.5982	-21.4874	-21.3761	-13.2646	-12.1916	-10.0119	0.329442	5625.33	5626.68	5627.21	5629.83	5629.94	5630.05	5639.23	5641.41	5643.29	11281.2	11281.2	11281.2	11281.4	11281.4	11281.5
1371	0.328694	-11308.5	-5669.07	-5666.86	-5664.05	-5652.01	-26.8963	-24.7415	-24.2115	-21.5982	-21.4874	-21.3761	-13.2653	-12.1885	-10.0136	0.328694	5625.33	5626.68	5627.21	5629.83	5629.94	5630.05	5639.23	5641.41	5643.29	11281.2	11281.2	11281.2	11281.4	11281.4	11281.5
1372	0.327949	-11308.5	-5669.07	-5666.86	-5664.05	-5652.01	-26.897	-24.7404	-24.2118	-21.5982	-21.4874	-21.3762	-13.266	-12.1853	-10.0154	0.327949	5625.33	5626.68	5627.21	5629.83	5629.94	5630.05	5639.24	5641.41	5643.29	11281.2	11281.2	11281.2	11281.4	11281.4	11281.5
1373	0.327205	-11308.5	-5669.08	-5666.85	-5664.06	-5652.01	-26.8976	-24.7393	-24.2122	-21.5982	-21.4874	-21.3762	-13.2668	-12.1822	-10.0171	0.327205	5625.33	5626.68	5627.21	5629.83	5629.94	5630.05	5639.24	5641.41	5643.28	11281.2	11281.2	11281.2	11281.4	11281.4	11281.5
1374	0.326464	-11308.5	-5669.08	-5666.85	-5664.06	-5652.01	-26.8983	-24.7382	-24.2126	-21.5982	-21.4874	-21.3762	-13.2675	-12.179	-10.0188	0.326464	5625.33	5626.68	5627.21	5629.83	5629.94	5630.05	5639.24	5641.41	5643.28	11281.2	11281.2	11281.2	11281.4	11281.4	11281.5
1375	0.325725	-11308.5	-5669.08	-5666.85	-5664.06	-5652.01	-26.8989	-24.7371	-24.213	-21.5982	-21.4874	-21.3762	-13.2682	-12.1759	-10.0205	0.325725	5625.33	5626.69	5627.21	5629.83	5629.94	5630.05	5639.25	5641.41	5643.28	11281.2	11281.2	11281.2	11281.4	11281.4	11281.5
1376	0.324989	-11308.5	-5669.08	-5666.84	-5664.06	-5652.01	-26.8996	-24.736	-24.2134	-21.5982	-21.4874	-21.3762	-13.2689	-12.1728	-10.0223	0.324989	5625.32	5626.69	5627.21	5629.83	5629.94	5630.05	5639.25	5641.4	5643.28	11281.2	11281.2	11281.2	11281.4	11281.4	11281.5
1377	0.324254	-11308.5	-5669.08	-5666.84	-5664.06	-5652.01	-26.9002	-24.7349	-24.2138	-21.5982	-21.4874	-21.3762	-13.2697	-12.1697	-10.024	0.324254	5625.32	5626.69	5627.21	5629.83	5629.94	5630.05	5639.25	5641.4	5643.28	11281.2	11281.2	11281.2	11281.4	11281.4	11281.5
1378	0.323522	-11308.5	-5669.08	-5666.83	-5664.07	-5652.01	-26.9008	-24.7338	-24.2142	-21.5982	-21.4874	-21.3762	-13.2704	-12.1666	-10.0257	0.323522	5625.32	5626.69	5627.21	5629.83	5629.94	5630.05	5639.26	5641.4	5643.28	11281.2	11281.2	11281.2	11281.4	11281.4	11281.5
1379	0.322793	-11308.5	-5669.09	-5666.83	-5664.07	-5652.01	-26.9015	-24.7328	-24.2146	-21.5982	-21.4874	-21.3762	-13.2711	-12.1635	-10.0274	0.322793	5625.32	5626.69	5627.21	5629.83	5629.94	5630.05	5639.26	5641.4	5643.27	11281.2	11281.2	11281.2	11281.4	11281.4	11281.5
1380	0.322065	-11308.5	-5669.09	-5666.82	-5664.07	-5652.01	-26.9021	-24.7317	-24.2149	-21.5982	-21.4874	-21.3762	-13.2718	-12.1604	-10.0291	0.322065	5625.32	5626.69	5627.21	5629.83	5629.94	5630.05	5639.26	5641.4	5643.27	11281.2	11281.2	11281.2	11281.4	11281.4	11281.5
1381	0.321339	-11308.5	-5669.09	-5666.82	-5664.07	-5652.01	-26.9027	-24.7306	-24.2153	-21.5982	-21.4874	-21.3762	-13.2725	-12.1573	-10.0308	0.321339	5625.32	5626.69	5627.21	5629.83	5629.94	5630.05	5639.27	5641.4	5643.27	11281.2	11281.2	11281.2	11281.4	11281.4	11281.5
1382	0.320616	-11308.5	-5669.09	-5666.82	-5664.07	-5652.01	-26.9034	-24.7296	-24.2157	-21.5982	-21.4874	-21.3762	-13.2733	-12.1542	-10.0325	0.320616	5625.32	5626.69	5627.21	5629.83	5629.94	5630.05	5639.27	5641.39	5643.27	11281.2	11281.2	11281.2	11281.4	11281.4	11281.5
1383	0.319895	-11308.5	-5669.09	-5666.81	-5664.08	-5652.01	-26.904	-24.7285	-24.2161	-21.5982	-21.4874	-21.3762	-13.274	-12.1512	-10.0342	0.319895	5625.32	5626.69	5627.21	5629.83	5629.94	5630.05	5639.27	5641.39	5643.27	11281.2	11281.2	11281.2	11281.4	11281.4	11281.5
1384	0.319176	-11308.5	-5669.09	-5666.81	-5664.08	-5652.01	-26.9046	-24.7274	-24.2165	-21.5982	-21.4874	-21.3762	-13.2747	-12.1481	-10.0358	0.319176	5625.32	5626.69	5627.21	5629.83	5629.94	5630.05	5639.28	5641.39	5643.27	11281.2	11281.2	11281.2	11281.4	11281.4	11281.5
1385	0.31846	-11308.5	-5669.09	-5666.8	-5664.08	-5652.02	-26.9052	-24.7264	-24.2168	-21.5982	-21.4874	-21.3762	-13.2754	-12.1451	-10.0375	0.31846	5625.32	5626.7	5627.21	5629.83	5629.94	5630.05	5639.28	5641.39	5643.27	11281.2	11281.2	11281.2	11281.4	11281.4	11281.5
1386	0.317745	-11308.5	-5669.1	-5666.8	-5664.08	-5652.02	-26.9059	-24.7253	-24.2172	-21.5982	-21.4874	-21.3762	-13.2761	-12.142	-10.0392	0.317745	5625.32	5626.7	5627.21	5629.83	5629.94	5630.05	5639.28	5641.39	5643.26	11281.2	11281.2	11281.2	11281.4	11281.4	11281.5
1387	0.317033	-11308.5	-5669.1	-5666.8	-5664.09	-5652.02	-26.9065	-24.7243	-24.2176	-21.5982	-21.4874	-21.3762	-13.2768	-12.139	-10.0408	0.317033	5625.32	5626.7	5627.21	5629.83	5629.94	5630.05	5639.28	5641.39	5643.26	11281.2	11281.2	11281.2	11281.4	11281.4	11281.5
1388	0.316323	-11308.5	-5669.1	-5666.79	-5664.09	-5652.02	-26.9071	-24.7232	-24.218	-21.5982	-21.4874	-21.3762	-13.2775	-12.136	-10.0425	0.316323	5625.32	5626.7	5627.21	5629.83	5629.94	5630.05	5639.29	5641.38	5643.26	11281.2	11281.2	11281.2	11281.4	11281.4	11281.5
1389	0.315615	-11308.5	-5669.1	-5666.79	-5664.09	-5652.02	-26.9077	-24.7222	-24.2183	-21.5982	-21.4874	-21.3762	-13.2782	-12.133	-10.0442	0.315615	5625.32	5626.7	5627.21	5629.83	5629.94	5630.05	5639.29	5641.38	5643.26	11281.2	11281.2	11281.2	11281.4	11281.4	11281.5
1390	0.314909	-11308.5	-5669.1	-5666.78	-5664.09	-5652.02	-26.9083	-24.7212	-24.2187	-21.5982	-21.4874	-21.3762	-13.2789	-12.13	-10.0458	0.314909	5625.32	5626.7	5627.21	5629.83	5629.94	5630.05	5639.29	5641.38	5643.26	11281.2	11281.2	11281.2	11281.4	11281.4	11281.5
1391	0.314205	-11308.5	-5669.1	-5666.78	-5664.09	-5652.02	-26.909	-24.7201	-24.2191	-21.5982	-21.4874	-21.3762	-13.2796	-12.127	-10.0475	0.314205	5625.32	5626.7	5627.21	5629.83	5629.94	5630.05	5639.3	5641.38	5643.26	11281.2	11281.2	11281.2	11281.4	11281.4	11281.5
1392	0.313503	-11308.5	-5669.1	-5666.78	-5664.1	-5652.02	-26.9096	-24.7191	-24.2194	-21.5982	-21.4874	-21.3762	-13.2803	-12.124	-10.0491	0.313503	5625.32	5626.7	5627.21	5629.83	5629.94	5630.05	5639.3	5641.38	5643.25	11281.2	11281.2	11281.2	11281.4	11281.4	11281.5
1393	0.312804	-11308.5	-5669.11	-5666.77	-5664.1	-5652.02	-26.9102	-24.7181	-24.2198	-21.5982	-21.4874	-21.3762	-13.281	-12.121	-10.0507	0.312804	5625.32	5626.7	5627.2	5629.83	5629.94	5630.05	5639.3	5641.38	5643.25	11281.2	11281.2	11281.2	11281.4	11281.4	11281.5
1394	0.312107	-11308.5	-5669.11	-5666.77	-5664.1	-5652.02	-26.9108	-24.717	-24.2202	-21.5982	-21.4874	-21.3762	-13.2817	-12.118	-10.0524	0.312107	5625.32	5626.71	5627.2	5629.83	5629.94	5630.05	5639.31	5641.37	5643.25	11281.2	11281.2	11281.2	11281.4	11281.4	11281.5
1395	0.311411	-11308.5	-5669.11	-5666.76	-5664.1	-5652.02	-26.9114	-24.716	-24.2206	-21.5982	-21.4874	-21.3762	-13.2824	-12.115	-10.054	0.311411	5625.32	5626.71	5627.2	5629.83	5629.94	5630.05	5639.31	5641.37	5643.25	11281.2	11281.2	11281.2	11281.4	11281.4	11281.5
1396	0.310718	-11308.5	-5669.11	-5666.76	-5664.1	-5652.02	-26.912	-24.715	-24.2209	-21.5982	-21.4874	-21.3762	-13.283	-12.1121	-10.0556	0.310718	5625.31	5626.71	5627.2	5629.83	5629.94	5630.05	5639.31	5641.37	5643.25	11281.2	11281.2	11281.2	11281.4	11281.4	11281.5
1397	0.310027	-11308.5	-5669.11	-5666.76	-5664.11	-5652.02	-26.9126	-24.714	-24.2213	-21.5982	-21.4874	-21.3762	-13.2837	-12.1091	-10.0572	0.310027	5625.31	5626.71	5627.2	5629.83	5629.94	5630.05	5639.31	5641.37	5643.25	11281.2	11281.2	11281.2	11281.4	11281.4	11281.5
1398	0.309338	-11308.5	-5669.11	-5666.75	-5664.11	-5652.02	-26.9132	-24.713	-24.2217	-21.5982	-21.4874	-21.3762	-13.2844	-12.1062	-10.0588	0.309338	5625.31	5626.71	5627.2	5629.83	5629.94	5630.05	5639.32	5641.37	5643.25	11281.2	11281.2	11281.2	11281.4	11281.4	11281.5
1399	0.308651	-11308.5	-5669.11	-5666.75	-5664.11	-5652.02	-26.9138	-24.712	-24.222	-21.5982	-21.4874	-21.3762	-13.2851	-12.1033	-10.0604	0.308651	5625.31	5626.71	5627.2	5629.83	5629.94	5630.05	5639.32	5641.37	5643.24	11281.2	11281.2	11281.2	11281.4	11281.4	11281.5
1400	0.307966	-11308.5	-5669.12	-5666.74	-5664.11	-5652.02	-26.9144	-24.711	-24.2224	-21.5982	-21.4874	-21.3762	-13.2858	-12.1003	-10.062	0.307966	5625.31	5626.71	5627.2	5629.83	5629.94	5630.05	5639.32	5641.36	5643.24	11281.2	11281.2	11281.2	11281.4	11281.4	11281.5
1401	0.307283	-11308.5	-5669.12	-5666.74	-5664.11	-5652.02	-26.915	-24.71	-24.2227	-21.5982	-21.4874	-21.3762	-13.2864	-12.0974	-10.0636	0.307283	5625.31	5626.71	5627.2	5629.83	5629.94	5630.05	5639.33	5641.36	5643.24	11281.2	11281.2	11281.2	11281.4	11281.4	11281.5
1402	0.306602	-11308.5	-5669.12	-5666.74	-5664.12	-5652.03	-26.9156	-24.709	-24.2231	-21.5982	-21.4874	-21.3762	-13.2871	-12.0945	-10.0652	0.306602	5625.31	5626.71	5627.2	5629.83	5629.94	5630.05	5639.33	5641.36	5643.24	11281.2	11281.2	11281.2	11281.4	11281.4	11281.5
1403	0.305923	-11308.5	-5669.12	-5666.73	-5664.12	-5652.03	-26.9162	-24.708	-24.2235	-21.5982	-21.4874	-21.3762	-13.2878	-12.0916	-10.0668	0.305923	5625.31	5626.71	5627.2	5629.83	5629.94	5630.05	5639.33	5641.36	5643.24	11281.2	11281.2	11281.2	11281.4	11281.4	11281.5
1404	0.305246	-11308.4	-5669.12	-5666.73	-5664.12	-5652.03	-26.9168	-24.707	-24.2238	-21.5982	-21.4874	-21.3762	-13.2885	-12.0887	-10.0684	0.305246	5625.31	5626.72	5627.2	5629.83	5629.94	5630.05	5639.33	5641.36	5643.24	11281.2	11281.2	11281.2	11281.4	11281.4	11281.5
1405	0.304572	-11308.4	-5669.12	-5666.72	-5664.12	-5652.03	-26.9174	-24.706	-24.2242	-21.5982	-21.4874	-21.3762	-13.2891	-12.0858	-10.07	0.304572	5625.31	5626.72	5627.2	5629.83	5629.94	5630.05	5639.34	5641.36	5643.24	11281.2	11281.2	11281.2	11281.4	11281.4	11281.5
1406	0.303899	-11308.4	-5669.12	-5666.72	-5664.12	-5652.03	-26.918	-24.705	-24.2245	-21.5982	-21.4874	-21.3762	-13.2898	-12.083	-10.0716	0.303899	5625.31	5626.72	5627.2	5629.83	5629.94	5630.05	5639.34	5641.35	5643.23	11281.2	11281.2	11281.2	11281.4	11281.4	11281.5
1407	0.303228	-11308.4	-5669.12	-5666.72	-5664.12	-5652.03	-26.9186	-24.704	-24.2249	-21.5982	-21.4874	-21.3762	-13.2905	-12.0801	-10.0731	0.303228	5625.31	5626.72	5627.2	5629.83	5629.94	5630.05	5639.34	5641.35	5643.23	11281.2	11281.2	11281.2	11281.4	11281.4	11281.5
1408	0.302559	-11308.4	-5669.13	-5666.71	-5664.13	-5652.03	-26.9192	-24.7031	-24.2252	-21.5982	-21.4874	-21.3762	-13.2911	-12.0772	-10.0747	0.302559	5625.31	5626.72	5627.2	5629.83	5629.94	5630.05	5639.35	5641.35	5643.23	11281.2	11281.2	11281.2	11281.4	11281.4	11281.5
1409	0.301893	-11308.4	-5669.13	-5666.71	-5664.13	-5652.03	-26.9197	-24.7021	-24.2256	-21.5982	-21.4874	-21.3762	-13.2918	-12.0744	-10.0762	0.301893	5625.31	5626.72	5627.2	5629.83	5629.94	5630.05	5639.35	5641.35	5643.23	11281.2	11281.2	11281.2	11281.4	11281.4	11281.5
1410	0.301228	-11308.4	-5669.13	-5666.7	-5664.13	-5652.03	-26.9203	-24.7011	-24.226	-21.5982	-21.4874	-21.3762	-13.2924	-12.0715	-10.0778	0.301228	5625.31	5626.72	5627.2	5629.83	5629.94	5630.05	5639.35	5641.35	5643.23	11281.2	11281.2	11281.2	11281.4	11281.4	11281.5
1411	0.300565	-11308.4	-5669.13	-5666.7	-5664.13	-5652.03	-26.9209	-24.7001	-24.2263	-21.5982	-21.4874	-21.3762	-13.2931	-12.0687	-10.0794	0.300565	5625.31	5626.72	5627.2	5629.83	5629.94	5630.05	5639.35	5641.35	5643.23	11281.2	11281.2	11281.2	11281.4	11281.4	11281.5
1412	0.299904	-11308.4	-5669.13	-5666.7	-5664.13	-5652.03	-26.9215	-24.6992	-24.2267	-21.5982	-21.4874	-21.3762	-13.2937	-12.0659	-10.0809	0.299904	5625.31	5626.72	5627.2	5629.83	5629.94	5630.05	5639.36	5641.35	5643.23	11281.2	11281.2	11281.2	11281.4	11281.4	11281.5
1413	0.299245	-11308.4	-5669.13	-5666.69	-5664.14	-5652.03	-26.9221	-24.6982	-24.227	-21.5982	-21.4874	-21.3762	-13.2944	-12.063	-10.0824	0.299245	5625.31	5626.72	5627.2	5629.83	5629.94	5630.05	5639.36	5641.34	5643.22	11281.2	11281.2	11281.2	11281.4	11281.4	11281.5
1414	0.298588	-11308.4	-5669.13	-5666.69	-5664.14	-5652.03	-26.9226	-24.6973	-24.2274	-21.5982	-21.4874	-21.3762	-13.2951	-12.0602	-10.084	0.298588	5625.31	5626.72	5627.2	5629.83	5629.94	5630.05	5639.36	5641.34	5643.22	11281.2	11281.2	11281.2	11281.4	11281.4	11281.5
1415	0.297933	-11308.4	-5669.14	-5666.69	-5664.14	-5652.03	-26.9232	-24.6963	-24.2277	-21.5982	-21.4874	-21.3762	-13.2957	-12.0574	-10.0855	0.297933	5625.31	5626.73	5627.2	5629.83	5629.94	5630.05	5639.37	5641.34	5643.22	11281.2	11281.2	11281.2	11281.4	11281.4	11281.5
1416	0.29728	-11308.4	-5669.14	-5666.68	-5664.14	-5652.03	-26.9238	-24.6953	-24.2281	-21.5982	-21.4874	-21.3762	-13.2963	-12.0546	-10.087	0.29728	5625.31	5626.73	5627.2	5629.83	5629.94	5630.05	5639.37	5641.34	5643.22	11281.2	11281.2	11281.2	11281.4	11281.4	11281.5
1417	0.296629	-11308.4	-5669.14	-5666.68	-5664.14	-5652.03	-26.9244	-24.6944	-24.2284	-21.5982	-21.4874	-21.3762	-13.297	-12.0518	-10.0886	0.296629	5625.3	5626.73	5627.2	5629.83	5629.94	5630.05	5639.37	5641.34	5643.22	11281.2	11281.2	11281.2	11281.4	11281.4	11281.5
1418	0.29598	-11308.4	-5669.14	-5666.67	-5664.15	-5652.03	-26.9249	-24.6935	-24.2287	-21.5982	-21.4874	-21.3762	-13.2976	-12.049	-10.0901	0.29598	5625.3	5626.73	5627.2	5629.83	5629.94	5630.05	5639.37	5641.34	5643.22	11281.2	11281.2	11281.2	11281.4	11281.4	11281.5
1419	0.295333	-11308.4	-5669.14	-5666.67	-5664.15	-5652.03	-26.9255	-24.6925	-24.2291	-21.5982	-21.4874	-21.3762	-13.2983	-12.0463	-10.0916	0.295333	5625.3	5626.73	5627.2	5629.83	5629.94	5630.05	5639.38	5641.33	5643.22	11281.2	11281.2	11281.2	11281.4	11281.4	11281.5
1420	0.294687	-11308.4	-5669.14	-5666.67	-5664.15	-5652.03	-26.9261	-24.6916	-24.2294	-21.5982	-21.4874	-21.3762	-13.2989	-12.0435	-10.0931	0.294687	5625.3	5626.73	5627.2	5629.83	5629.94	5630.05	5639.38	5641.33	5643.21	11281.2	11281.2	11281.2	11281.4	11281.4	11281.5
1421	0.294044	-11308.4	-5669.14	-5666.66	-5664.15	-5652.04	-26.9266	-24.6906	-24.2298	-21.5982	-21.4874	-21.3762	-13.2996	-12.0407	-10.0946	0.294044	5625.3	5626.73	5627.19	5629.83	5629.94	5630.05	5639.38	5641.33	5643.21	11281.2	11281.2	11281.2	11281.4	11281.4	11281.5
1422	0.293402	-11308.4	-5669.14	-5666.66	-5664.15	-5652.04	-26.9272	-24.6897	-24.2301	-21.5982	-21.4874	-21.3762	-13.3002	-12.038	-10.0961	0.293402	5625.3	5626.73	5627.19	5629.83	5629.94	5630.05	5639.39	5641.33	5643.21	11281.2	11281.2	11281.2	11281.4	11281.4	11281.5
1423	0.292763	-11308.4	-5669.15	-5666.66	-5664.15	-5652.04	-26.9278	-24.6888	-24.2305	-21.5982	-21.4874	-21.3762	-13.3008	-12.0352	-10.0976	0.292763	5625.3	5626.73	5627.19	5629.83	5629.94	5630.05	5639.39	5641.33	5643.21	11281.2	11281.2	11281.2	11281.4	11281.4	11281.5
1424	0.292125	-11308.4	-5669.15	-5666.65	-5664.16	-5652.04	-26.9283	-24.6878	-24.2308	-21.5982	-21.4874	-21.3762	-13.3015	-12.0325	-10.0991	0.292125	5625.3	5626.73	5627.19	5629.83	5629.94	5630.05	5639.39	5641.33	5643.21	11281.2	11281.2	11281.2	11281.4	11281.4	11281.5
1425	0.291489	-11308.4	-5669.15	-5666.65	-5664.16	-5652.04	-26.9289	-24.6869	-24.2311	-21.5982	-21.4874	-21.3762	-13.3021	-12.0297	-10.1006	0.291489	5625.3	5626.74	5627.19	5629.83	5629.94	5630.05	5639.39	5641.33	5643.21	11281.2	11281.2	11281.2	11281.4	11281.4	11281.5
1426	0.290855	-11308.4	-5669.15	-5666.65	-5664.16	-5652.04	-26.9294	-24.686	-24.2315	-21.5982	-21.4874	-21.3762	-13.3027	-12.027	-10.1021	0.290855	5625.3	5626.74	5627.19	5629.83	5629.94	5630.05	5639.4	5641.32	5643.21	11281.2	11281.2	11281.2	11281.4	11281.4	11281.5
1427	0.290223	-11308.4	-5669.15	-5666.64	-5664.16	-5652.04	-26.93	-24.6851	-24.2318	-21.5982	-21.4874	-21.3762	-13.3034	-12.0243	-10.1036	0.290223	5625.3	5626.74	5627.19	5629.83	5629.94	5630.05	5639.4	5641.32	5643.2	11281.2	11281.2	11281.2	11281.4	11281.4	11281.5
1428	0.289592	-11308.4	-5669.15	-5666.64	-5664.16	-5652.04	-26.9306	-24.6842	-24.2322	-21.5982	-21.4874	-21.3762	-13.304	-12.0216	-10.1051	0.289592	5625.3	5626.74	5627.19	5629.83	5629.94	5630.05	5639.4	5641.32	5643.2	11281.2	11281.2	11281.2	11281.4	11281.4	11281.5
1429	0.288964	-11308.4	-5669.15	-5666.63	-5664.17	-5652.04	-26.9311	-24.6832	-24.2325	-21.5982	-21.4874	-21.3762	-13.3046	-12.0189	-10.1065	0.288964	5625.3	5626.74	5627.19	5629.83	5629.94	5630.05	5639.4	5641.32	5643.2	11281.2	11281.2	11281.2	11281.4	11281.4	11281.5
1430	0.288337	-11308.4	-5669.16	-5666.63	-5664.17	-5652.04	-26.9317	-24.6823	-24.2328	-21.5982	-21.4874	-21.3762	-13.3052	-12.0162	-10.108	0.288337	5625.3	5626.74	5627.19	5629.83	5629.94	5630.05	5639.41	5641.32	5643.2	11281.2	11281.2	11281.2	11281.4	11281.4	11281.5
1431	0.287712	-11308.4	-5669.16	-5666.63	-5664.17	-5652.04	-26.9322	-24.6814	-24.2332	-21.5982	-21.4874	-21.3762	-13.3059	-12.0135	-10.1095	0.287712	5625.3	5626.74	5627.19	5629.83	5629.94	5630.05	5639.41	5641.32	5643.2	11281.2	11281.2	11281.2	11281.4	11281.4	11281.5
1432	0.287089	-11308.4	-5669.16	-5666.62	-5664.17	-5652.04	-26.9328	-24.6805	-24.2335	-21.5982	-21.4874	-21.3762	-13.3065	-12.0108	-10.1109	0.287089	5625.3	5626.74	5627.19	5629.83	5629.94	5630.05	5639.41	5641.32	5643.2	11281.2	11281.2	11281.2	11281.4	11281.4	11281.5
1433	0.286468	-11308.4	-5669.16	-5666.62	-5664.17	-5652.04	-26.9333	-24.6796	-24.2338	-21.5982	-21.4874	-21.3762	-13.3071	-12.0081	-10.1124	0.286468	5625.3	5626.74	5627.19	5629.83	5629.94	5630.05	5639.42	5641.31	5643.2	11281.2	11281.2	11281.2	11281.4	11281.4	11281.5
1434	0.285848	-11308.4	-5669.16	-5666.62	-5664.17	-5652.04	-26.9339	-24.6787	-24.2342	-21.5982	-21.4874	-21.3762	-13.3077	-12.0054	-10.1138	0.285848	5625.3	5626.74	5627.19	5629.83	5629.94	5630.05	5639.42	5641.31	5643.2	11281.2	11281.2	11281.2	11281.4	11281.4	11281.5
1435	0.285231	-11308.4	-5669.16	-5666.61	-5664.18	-5652.04	-26.9344	-24.6778	-24.2345	-21.5982	-21.4874	-21.3762	-13.3083	-12.0028	-10.1153	0.285231	5625.3	5626.74	5627.19	5629.83	5629.94	5630.05	5639.42	5641.31	5643.19	11281.2	11281.2	11281.2	11281.4	11281.4	11281.5
1436	0.284615	-11308.4	-5669.16	-5666.61	-5664.18	-5652.04	-26.935	-24.6769	-24.2348	-21.5982	-21.4874	-21.3762	-13.3089	-12.0001	-10.1167	0.284615	5625.3	5626.75	5627.19	5629.83	5629.94	5630.05	5639.42	5641.31	5643.19	11281.2	11281.2	11281.2	11281.4	11281.4	11281.5
1437	0.284001	-11308.4	-5669.16	-5666.61	-5664.18	-5652.04	-26.9355	-24.676	-24.2352	-21.5982	-21.4874	-21.3762	-13.3095	-11.9975	-10.1182	0.284001	5625.3	5626.75	5627.19	5629.83	5629.94	5630.05	5639.43	5641.31	5643.19	11281.2	11281.2	11281.2	11281.4	11281.4	11281.5
1438	0.283389	-11308.4	-5669.17	-5666.6	-5664.18	-5652.04	-26.936	-24.6752	-24.2355	-21.5982	-21.4874	-21.3762	-13.3102	-11.9948	-10.1196	0.283389	5625.29	5626.75	5627.19	5629.83	5629.94	5630.05	5639.43	5641.31	5643.19	11281.2	11281.2	11281.2	11281.4	11281.4	11281.5
1439	0.282778	-11308.4	-5669.17	-5666.6	-5664.18	-5652.04	-26.9366	-24.6743	-24.2358	-21.5982	-21.4874	-21.3762	-13.3108	-11.9922	-10.121	0.282778	5625.29	5626.75	5627.19	5629.83	5629.94	5630.05	5639.43	5641.31	5643.19	11281.2	11281.2	11281.2	11281.4	11281.4	11281.5
1440	0.28217	-11308.4	-5669.17	-5666.6	-5664.19	-5652.05	-26.9371	-24.6734	-24.2361	-21.5982	-21.4874	-21.3762	-13.3114	-11.9896	-10.1225	0.28217	5625.29	5626.75	5627.19	5629.83	5629.94	5630.05	5639.43	5641.3	5643.19	11281.2	11281.2	11281.2	11281.4	11281.4	11281.5
1441	0.281563	-11308.4	-5669.17	-5666.59	-5664.19	-5652.05	-26.9377	-24.6725	-24.2365	-21.5982	-21.4874	-21.3762	-13.312	-11.9869	-10.1239	0.281563	5625.29	5626.75	5627.19	5629.83	5629.94	5630.05	5639.44	5641.3	5643.19	11281.2	11281.2	11281.2	11281.4	11281.4	11281.5
1442	0.280958	-11308.4	-5669.17	-5666.59	-5664.19	-5652.05	-26.9382	-24.6716	-24.2368	-21.5982	-21.4874	-21.3762	-13.3126	-11.9843	-10.1253	0.280958	5625.29	5626.75	5627.19	5629.83	5629.94	5630.05	5639.44	5641.3	5643.18	11281.2	11281.2	11281.2	11281.4	11281.4	11281.5
1443	0.280354	-11308.4	-5669.17	-5666.58	-5664.19	-5652.05	-26.9387	-24.6708	-24.2371	-21.5982	-21.4874	-21.3762	-13.3132	-11.9817	-10.1267	0.280354	5625.29	5626.75	5627.19	5629.83	5629.94	5630.05	5639.44	5641.3	5643.18	11281.2	11281.2	11281.2	11281.4	11281.4	11281.5
1444	0.279753	-11308.4	-5669.17	-5666.58	-5664.19	-5652.05	-26.9393	-24.6699	-24.2374	-21.5982	-21.4874	-21.3762	-13.3138	-11.9791	-10.1282	0.279753	5625.29	5626.75	5627.19	5629.83	5629.94	5630.05	5639.44	5641.3	5643.18	11281.2	11281.2	11281.2	11281.4	11281.4	11281.5
1445	0.279153	-11308.4	-5669.17	-5666.58	-5664.19	-5652.05	-26.9398	-24.669	-24.2378	-21.5982	-21.4874	-21.3762	-13.3144	-11.9765	-10.1296	0.279153	5625.29	5626.75	5627.19	5629.83	5629.94	5630.05	5639.45	5641.3	5643.18	11281.2	11281.2	11281.2	11281.4	11281.4	11281.5
1446	0.278554	-11308.4	-5669.18	-5666.57	-5664.2	-5652.05	-26.9403	-24.6682	-24.2381	-21.5982	-21.4874	-21.3762	-13.315	-11.9739	-10.131	0.278554	5625.29	5626.75	5627.19	5629.83	5629.94	5630.05	5639.45	5641.3	5643.18	11281.2	11281.2	11281.2	11281.4	11281.4	11281.5
1447	0.277958	-11308.4	-5669.18	-5666.57	-5664.2	-5652.05	-26.9409	-24.6673	-24.2384	-21.5982	-21.4874	-21.3762	-13.3156	-11.9714	-10.1324	0.277958	5625.29	5626.75	5627.19	5629.83	5629.94	5630.05	5639.45	5641.29	5643.18	11281.2	11281.2	11281.2	11281.4	11281.4	11281.5
1448	0.277363	-11308.4	-5669.18	-5666.57	-5664.2	-5652.05	-26.9414	-24.6664	-24.2387	-21.5982	-21.4874	-21.3762	-13.3162	-11.9688	-10.1338	0.277363	5625.29	5626.76	5627.19	5629.83	5629.94	5630.05	5639.45	5641.29	5643.18	11281.2	11281.2	11281.2	11281.4	11281.4	11281.5
1449	0.27677	-11308.4	-5669.18	-5666.56	-5664.2	-5652.05	-26.9419	-24.6656	-24.239	-21.5982	-21.4874	-21.3762	-13.3167	-11.9662	-10.1352	0.27677	5625.29	5626.76	5627.19	5629.83	5629.94	5630.05	5639.46	5641.29	5643.18	11281.2	11281.2	11281.2	11281.4	11281.4	11281.5
1450	0.276179	-11308.4	-5669.18	-5666.56	-5664.2	-5652.05	-26.9424	-24.6647	-24.2394	-21.5982	-21.4874	-21.3762	-13.3173	-11.9637	-10.1365	0.276179	5625.29	5626.76	5627.19	5629.83	5629.94	5630.05	5639.46	5641.29	5643.17	11281.2	11281.2	11281.2	11281.4	11281.4	11281.5
1451	0.275589	-11308.4	-5669.18	-5666.56	-5664.2	-5652.05	-26.943	-24.6639	-24.2397	-21.5982	-21.4874	-21.3762	-13.3179	-11.9611	-10.1379	0.275589	5625.29	5626.76	5627.18	5629.83	5629.94	5630.05	5639.46	5641.29	5643.17	11281.2	11281.2	11281.2	11281.4	11281.4	11281.5
1452	0.275001	-11308.4	-5669.18	-5666.55	-5664.21	-5652.05	-26.9435	-24.663	-24.24	-21.5982	-21.4874	-21.3762	-13.3185	-11.9586	-10.1393	0.275001	5625.29	5626.76	5627.18	5629.83	5629.94	5630.05	5639.46	5641.29	5643.17	11281.2	11281.2	11281.2	11281.4	11281.4	11281.5
1453	0.274415	-11308.4	-5669.18	-5666.55	-5664.21	-5652.05	-26.944	-24.6622	-24.2403	-21.5982	-21.4874	-21.3762	-13.3191	-11.956	-10.1407	0.274415	5625.29	5626.76	5627.18	5629.83	5629.94	5630.05	5639.47	5641.29	5643.17	11281.2	11281.2	11281.2	11281.4	11281.4	11281.5
1454	0.273831	-11308.4	-5669.18	-5666.55	-5664.21	-5652.05	-26.9445	-24.6613	-24.2406	-21.5982	-21.4874	-21.3762	-13.3197	-11.9535	-10.1421	0.273831	5625.29	5626.76	5627.18	5629.83	5629.94	5630.05	5639.47	5641.28	5643.17	11281.2	11281.2	11281.2	11281.4	11281.4	11281.5
1455	0.273248	-11308.4	-5669.19	-5666.54	-5664.21	-5652.05	-26.945	-24.6605	-24.2409	-21.5982	-21.4874	-21.3762	-13.3203	-11.951	-10.1434	0.273248	5625.29	5626.76	5627.18	5629.83	5629.94	5630.05	5639.47	5641.28	5643.17	11281.2	11281.2	11281.2	11281.4	11281.4	11281.5
1456	0.272667	-11308.4	-5669.19	-5666.54	-5664.21	-5652.05	-26.9456	-24.6597	-24.2413	-21.5982	-21.4874	-21.3763	-13.3208	-11.9484	-10.1448	0.272667	5625.29	5626.76	5627.18	5629.83	5629.94	5630.05	5639.47	5641.28	5643.17	11281.2	11281.2	11281.2	11281.4	11281.4	11281.5
1457	0.272087	-11308.4	-5669.19	-5666.54	-5664.21	-5652.05	-26.9461	-24.6588	-24.2416	-21.5982	-21.4874	-21.3763	-13.3214	-11.9459	-10.1462	0.272087	5625.29	5626.76	5627.18	5629.83	5629.94	5630.05	5639.48	5641.28	5643.17	11281.2	11281.2	11281.2	11281.4	11281.4	11281.5
1458	0.271509	-11308.4	-5669.19	-5666.53	-5664.22	-5652.05	-26.9466	-24.658	-24.2419	-21.5982	-21.4874	-21.3763	-13.322	-11.9434	-10.1475	0.271509	5625.29	5626.76	5627.18	5629.83	5629.94	5630.05	5639.48	5641.28	5643.16	11281.2	11281.2	11281.2	11281.4	11281.4	11281.5
1459	0.270933	-11308.4	-5669.19	-5666.53	-5664.22	-5652.05	-26.9471	-24.6572	-24.2422	-21.5982	-21.4874	-21.3763	-13.3226	-11.9409	-10.1489	0.270933	5625.29	5626.76	5627.18	5629.83	5629.94	5630.05	5639.48	5641.28	5643.16	11281.2	11281.2	11281.2	11281.4	11281.4	11281.5
1460	0.270358	-11308.4	-5669.19	-5666.53	-5664.22	-5652.06	-26.9476	-24.6563	-24.2425	-21.5982	-21.4874	-21.3763	-13.3231	-11.9384	-10.1502	0.270358	5625.29	5626.77	5627.18	5629.83	5629.94	5630.05	5639.48	5641.28	5643.16	11281.2	11281.2	11281.2	11281.4	11281.4	11281.5
1461	0.269785	-11308.4	-5669.19	-5666.52	-5664.22	-5652.06	-26.9481	-24.6555	-24.2428	-21.5982	-21.4874	-21.3763	-13.3237	-11.9359	-10.1516	0.269785	5625.28	5626.77	5627.18	5629.83	5629.94	5630.05	5639.49	5641.27	5643.16	11281.2	11281.2	11281.2	11281.4	11281.4	11281.5
1462	0.269214	-11308.4	-5669.19	-5666.52	-5664.22	-5652.06	-26.9486	-24.6547	-24.2431	-21.5982	-21.4874	-21.3763	-13.3243	-11.9335	-10.1529	0.269214	5625.28	5626.77	5627.18	5629.83	5629.94	5630.05	5639.49	5641.27	5643.16	11281.2	11281.2	11281.2	11281.4	11281.4	11281.5
1463	0.268644	-11308.4	-5669.2	-5666.52	-5664.22	-5652.06	-26.9491	-24.6539	-24.2434	-21.5982	-21.4874	-21.3763	-13.3248	-11.931	-10.1542	0.268644	5625.28	5626.77	5627.18	5629.83	5629.94	5630.05	5639.49	5641.27	5643.16	11281.2	11281.2	11281.2	11281.4	11281.4	11281.5
1464	0.268076	-11308.4	-5669.2	-5666.51	-5664.23	-5652.06	-26.9496	-24.6531	-24.2437	-21.5982	-21.4874	-21.3763	-13.3254	-11.9285	-10.1556	0.268076	5625.28	5626.77	5627.18	5629.83	5629.94	5630.05	5639.49	5641.27	5643.16	11281.2	11281.2	11281.2	11281.4	11281.4	11281.5
1465	0.26751	-11308.4	-5669.2	-5666.51	-5664.23	-5652.06	-26.9501	-24.6522	-24.244	-21.5982	-21.4874	-21.3763	-13.326	-11.9261	-10.1569	0.26751	5625.28	5626.77	5627.18	5629.83	5629.94	5630.05	5639.5	5641.27	5643.16	11281.2	11281.2	11281.2	11281.4	11281.4	11281.5
1466	0.266945	-11308.4	-5669.2	-5666.51	-5664.23	-5652.06	-26.9506	-24.6514	-24.2443	-21.5982	-21.4874	-21.3763	-13.3265	-11.9236	-10.1582	0.266945	5625.28	5626.77	5627.18	5629.83	5629.94	5630.05	5639.5	5641.27	5643.15	11281.2	11281.2	11281.2	11281.4	11281.4	11281.5
1467	0.266382	-11308.4	-5669.2	-5666.5	-5664.23	-5652.06	-26.9511	-24.6506	-24.2447	-21.5982	-21.4874	-21.3763	-13.3271	-11.9211	-10.1596	0.266382	5625.28	5626.77	5627.18	5629.83	5629.94	5630.05	5639.5	5641.27	5643.15	11281.2	11281.2	11281.2	11281.4	11281.4	11281.5
1468	0.26582	-11308.4	-5669.2	-5666.5	-5664.23	-5652.06	-26.9516	-24.6498	-24.245	-21.5982	-21.4874	-21.3763	-13.3277	-11.9187	-10.1609	0.26582	5625.28	5626.77	5627.18	5629.83	5629.94	5630.05	5639.5	5641.27	5643.15	11281.2	11281.2	11281.2	11281.4	11281.4	11281.5
1469	0.26526	-11308.4	-5669.2	-5666.5	-5664.23	-5652.06	-26.9521	-24.649	-24.2453	-21.5982	-21.4874	-21.3763	-13.3282	-11.9163	-10.1622	0.26526	5625.28	5626.77	5627.18	5629.83	5629.94	5630.05	5639.51	5641.26	5643.15	11281.2	11281.2	11281.2	11281.4	11281.4	11281.5
1470	0.264702	-11308.4	-5669.2	-5666.49	-5664.24	-5652.06	-26.9526	-24.6482	-24.2456	-21.5982	-21.4874	-21.3763	-13.3288	-11.9138	-10.1635	0.264702	5625.28	5626.77	5627.18	5629.83	5629.94	5630.05	5639.51	5641.26	5643.15	11281.2	11281.2	11281.2	11281.4	11281.4	11281.5
1471	0.264145	-11308.4	-5669.2	-5666.49	-5664.24	-5652.06	-26.9531	-24.6474	-24.2459	-21.5982	-21.4874	-21.3763	-13.3293	-11.9114	-10.1648	0.264145	5625.28	5626.77	5627.18	5629.83	5629.94	5630.05	5639.51	5641.26	5643.15	11281.2	11281.2	11281.2	11281.4	11281.4	11281.5
1472	0.26359	-11308.4	-5669.21	-5666.49	-5664.24	-5652.06	-26.9536	-24.6466	-24.2462	-21.5982	-21.4874	-21.3763	-13.3299	-11.909	-10.1661	0.26359	5625.28	5626.78	5627.18	5629.83	5629.94	5630.05	5639.51	5641.26	5643.15	11281.2	11281.2	11281.2	11281.4	11281.4	11281.5
1473	0.263036	-11308.4	-5669.21	-5666.48	-5664.24	-5652.06	-26.9541	-24.6458	-24.2465	-21.5982	-21.4874	-21.3763	-13.3305	-11.9066	-10.1674	0.263036	5625.28	5626.78	5627.18	5629.83	5629.94	5630.05	5639.52	5641.26	5643.15	11281.2	11281.2	11281.2	11281.4	11281.4	11281.5
1474	0.262484	-11308.4	-5669.21	-5666.48	-5664.24	-5652.06	-26.9546	-24.645	-24.2468	-21.5982	-21.4874	-21.3763	-13.331	-11.9042	-10.1687	0.262484	5625.28	5626.78	5627.18	5629.83	5629.94	5630.05	5639.52	5641.26	5643.14	11281.2	11281.2	11281.2	11281.4	11281.4	11281.5
1475	0.261933	-11308.4	-5669.21	-5666.48	-5664.24	-5652.06	-26.9551	-24.6442	-24.2471	-21.5982	-21.4874	-21.3763	-13.3316	-11.9018	-10.17	0.261933	5625.28	5626.78	5627.18	5629.83	5629.94	5630.05	5639.52	5641.26	5643.14	11281.2	11281.2	11281.2	11281.4	11281.4	11281.5
1476	0.261384	-11308.4	-5669.21	-5666.48	-5664.25	-5652.06	-26.9556	-24.6434	-24.2474	-21.5982	-21.4874	-21.3763	-13.3321	-11.8994	-10.1713	0.261384	5625.28	5626.78	5627.18	5629.83	5629.94	5630.05	5639.52	5641.25	5643.14	11281.2	11281.2	11281.2	11281.4	11281.4	11281.5
1477	0.260837	-11308.4	-5669.21	-5666.47	-5664.25	-5652.06	-26.9561	-24.6427	-24.2477	-21.5982	-21.4874	-21.3763	-13.3327	-11.897	-10.1726	0.260837	5625.28	5626.78	5627.18	5629.83	5629.94	5630.05	5639.53	5641.25	5643.14	11281.2	11281.2	11281.2	11281.4	11281.4	11281.5
1478	0.260291	-11308.4	-5669.21	-5666.47	-5664.25	-5652.06	-26.9566	-24.6419	-24.248	-21.5982	-21.4874	-21.3763	-13.3332	-11.8946	-10.1739	0.260291	5625.28	5626.78	5627.18	5629.83	5629.94	5630.05	5639.53	5641.25	5643.14	11281.2	11281.2	11281.2	11281.4	11281.4	11281.5
1479	0.259746	-11308.4	-5669.21	-5666.47	-5664.25	-5652.06	-26.9571	-24.6411	-24.2483	-21.5982	-21.4874	-21.3763	-13.3337	-11.8923	-10.1752	0.259746	5625.28	5626.78	5627.18	5629.83	5629.94	5630.05	5639.53	5641.25	5643.14	11281.2	11281.2	11281.2	11281.4	11281.4	11281.5
1480	0.259203	-11308.4	-5669.21	-5666.46	-5664.25	-5652.06	-26.9576	-24.6403	-24.2486	-21.5982	-21.4874	-21.3763	-13.3343	-11.8899	-10.1765	0.259203	5625.28	5626.78	5627.18	5629.83	5629.94	5630.05	5639.53	5641.25	5643.14	11281.2	11281.2	11281.2	11281.4	11281.4	11281.5
1481	0.258662	-11308.4	-5669.22	-5666.46	-5664.25	-5652.07	-26.958	-24.6395	-24.2488	-21.5982	-21.4874	-21.3763	-13.3348	-11.8875	-10.1777	0.258662	5625.28	5626.78	5627.18	5629.83	5629.94	5630.05	5639.54	5641.25	5643.14	11281.2	11281.2	11281.2	11281.4	11281.4	11281.5
1482	0.258122	-11308.4	-5669.22	-5666.46	-5664.25	-5652.07	-26.9585	-24.6388	-24.2491	-21.5982	-21.4874	-21.3763	-13.3354	-11.8852	-10.179	0.258122	5625.28	5626.78	5627.18	5629.83	5629.94	5630.05	5639.54	5641.25	5643.14	11281.2	11281.2	11281.2	11281.4	11281.4	11281.5
1483	0.257584	-11308.4	-5669.22	-5666.45	-5664.26	-5652.07	-26.959	-24.638	-24.2494	-21.5982	-21.4874	-21.3763	-13.3359	-11.8828	-10.1803	0.257584	5625.28	5626.78	5627.18	5629.83	5629.94	5630.05	5639.54	5641.25	5643.13	11281.2	11281.2	11281.2	11281.4	11281.4	11281.5
1484	0.257047	-11308.4	-5669.22	-5666.45	-5664.26	-5652.07	-26.9595	-24.6372	-24.2497	-21.5982	-21.4874	-21.3763	-13.3364	-11.8805	-10.1815	0.257047	5625.28	5626.78	5627.17	5629.83	5629.94	5630.05	5639.54	5641.24	5643.13	11281.2	11281.2	11281.2	11281.4	11281.4	11281.5
1485	0.256512	-11308.4	-5669.22	-5666.45	-5664.26	-5652.07	-26.96	-24.6365	-24.25	-21.5982	-21.4874	-21.3763	-13.337	-11.8781	-10.1828	0.256512	5625.28	5626.79	5627.17	5629.83	5629.94	5630.05	5639.55	5641.24	5643.13	11281.2	11281.2	11281.2	11281.4	11281.4	11281.5
1486	0.255978	-11308.4	-5669.22	-5666.44	-5664.26	-5652.07	-26.9604	-24.6357	-24.2503	-21.5982	-21.4874	-21.3763	-13.3375	-11.8758	-10.1841	0.255978	5625.27	5626.79	5627.17	5629.83	5629.94	5630.05	5639.55	5641.24	5643.13	11281.2	11281.2	11281.2	11281.4	11281.4	11281.5
1487	0.255446	-11308.4	-5669.22	-5666.44	-5664.26	-5652.07	-26.9609	-24.6349	-24.2506	-21.5982	-21.4874	-21.3763	-13.338	-11.8735	-10.1853	0.255446	5625.27	5626.79	5627.17	5629.83	5629.94	5630.05	5639.55	5641.24	5643.13	11281.2	11281.2	11281.2	11281.4	11281.4	11281.5
1488	0.254915	-11308.4	-5669.22	-5666.44	-5664.26	-5652.07	-26.9614	-24.6342	-24.2509	-21.5982	-21.4874	-21.3763	-13.3386	-11.8712	-10.1866	0.254915	5625.27	5626.79	5627.17	5629.83	5629.94	5630.05	5639.55	5641.24	5643.13	11281.2	11281.2	11281.2	11281.4	11281.4	11281.5
1489	0.254386	-11308.4	-5669.22	-5666.43	-5664.27	-5652.07	-26.9619	-24.6334	-24.2512	-21.5982	-21.4874	-21.3763	-13.3391	-11.8688	-10.1878	0.254386	5625.27	5626.79	5627.17	5629.83	5629.94	5630.05	5639.55	5641.24	5643.13	11281.2	11281.2	11281.2	11281.4	11281.4	11281.5
1490	0.253858	-11308.4	-5669.23	-5666.43	-5664.27	-5652.07	-26.9623	-24.6327	-24.2515	-21.5982	-21.4874	-21.3763	-13.3396	-11.8665	-10.189	0.253858	5625.27	5626.79	5627.17	5629.83	5629.94	5630.05	5639.56	5641.24	5643.13	11281.2	11281.2	11281.2	11281.4	11281.4	11281.5
1491	0.253331	-11308.4	-5669.23	-5666.43	-5664.27	-5652.07	-26.9628	-24.6319	-24.2517	-21.5982	-21.4874	-21.3763	-13.3402	-11.8642	-10.1903	0.253331	5625.27	5626.79	5627.17	5629.83	5629.94	5630.05	5639.56	5641.24	5643.13	11281.2	11281.2	11281.2	11281.4	11281.4	11281.5
1492	0.252807	-11308.4	-5669.23	-5666.43	-5664.27	-5652.07	-26.9633	-24.6312	-24.252	-21.5982	-21.4874	-21.3763	-13.3407	-11.8619	-10.1915	0.252807	5625.27	5626.79	5627.17	5629.83	5629.94	5630.05	5639.56	5641.23	5643.12	11281.2	11281.2	11281.2	11281.4	11281.4	11281.5
1493	0.252283	-11308.4	-5669.23	-5666.42	-5664.27	-5652.07	-26.9637	-24.6304	-24.2523	-21.5982	-21.4874	-21.3763	-13.3412	-11.8597	-10.1928	0.252283	5625.27	5626.79	5627.17	5629.83	5629.94	5630.05	5639.56	5641.23	5643.12	11281.2	11281.2	11281.2	11281.4	11281.4	11281.5
1494	0.251761	-11308.4	-5669.23	-5666.42	-5664.27	-5652.07	-26.9642	-24.6297	-24.2526	-21.5982	-21.4874	-21.3763	-13.3417	-11.8574	-10.194	0.251761	5625.27	5626.79	5627.17	5629.83	5629.94	5630.05	5639.57	5641.23	5643.12	11281.2	11281.2	11281.2	11281.4	11281.4	11281.5
1495	0.251241	-11308.4	-5669.23	-5666.42	-5664.27	-5652.07	-26.9647	-24.6289	-24.2529	-21.5982	-21.4874	-21.3763	-13.3423	-11.8551	-10.1952	0.251241	5625.27	5626.79	5627.17	5629.83	5629.94	5630.05	5639.57	5641.23	5643.12	11281.2	11281.2	11281.2	11281.4	11281.4	11281.5
1496	0.250721	-11308.4	-5669.23	-5666.41	-5664.28	-5652.07	-26.9651	-24.6282	-24.2532	-21.5982	-21.4874	-21.3763	-13.3428	-11.8528	-10.1964	0.250721	5625.27	5626.79	5627.17	5629.83	5629.94	5630.05	5639.57	5641.23	5643.12	11281.2	11281.2	11281.2	11281.4	11281.4	11281.5
1497	0.250204	-11308.4	-5669.23	-5666.41	-5664.28	-5652.07	-26.9656	-24.6275	-24.2535	-21.5982	-21.4874	-21.3763	-13.3433	-11.8506	-10.1977	0.250204	5625.27	5626.79	5627.17	5629.83	5629.94	5630.05	5639.57	5641.23	5643.12	11281.2	11281.2	11281.2	11281.4	11281.4	11281.5
1498	0.249688	-11308.4	-5669.23	-5666.41	-5664.28	-5652.07	-26.9661	-24.6267	-24.2537	-21.5982	-21.4874	-21.3763	-13.3438	-11.8483	-10.1989	0.249688	5625.27	5626.8	5627.17	5629.83	5629.94	5630.05	5639.58	5641.23	5643.12	11281.2	11281.2	11281.2	11281.4	11281.4	11281.5
1499	0.249173	-11308.4	-5669.24	-5666.4	-5664.28	-5652.07	-26.9665	-24.626	-24.254	-21.5982	-21.4874	-21.3763	-13.3443	-11.846	-10.2001	0.249173	5625.27	5626.8	5627.17	5629.83	5629.94	5630.05	5639.58	5641.23	5643.12	11281.2	11281.2	11281.2	11281.4	11281.4	11281.5
1500	0.248659	-11308.4	-5669.24	-5666.4	-5664.28	-5652.07	-26.967	-24.6253	-24.2543	-21.5982	-21.4874	-21.3763	-13.3448	-11.8438	-10.2013	0.248659	5625.27	5626.8	5627.17	5629.83	5629.94	5630.05	5639.58	5641.22	5643.11	11281.2	11281.2	11281.2	11281.4	11281.4	11281.5
1501	0.248148	-11308.4	-5669.24	-5666.4	-5664.28	-5652.07	-26.9675	-24.6245	-24.2546	-21.5982	-21.4874	-21.3763	-13.3454	-11.8415	-10.2025	0.248148	5625.27	5626.8	5627.17	5629.83	5629.94	5630.05	5639.58	5641.22	5643.11	11281.2	11281.2	11281.2	11281.4	11281.4	11281.5
1502	0.247637	-11308.4	-5669.24	-5666.4	-5664.29	-5652.07	-26.9679	-24.6238	-24.2549	-21.5982	-21.4874	-21.3763	-13.3459	-11.8393	-10.2037	0.247637	5625.27	5626.8	5627.17	5629.83	5629.94	5630.05	5639.58	5641.22	5643.11	11281.2	11281.2	11281.2	11281.4	11281.4	11281.5
1503	0.247128	-11308.4	-5669.24	-5666.39	-5664.29	-5652.07	-26.9684	-24.6231	-24.2551	-21.5982	-21.4874	-21.3763	-13.3464	-11.8371	-10.2049	0.247128	5625.27	5626.8	5627.17	5629.83	5629.94	5630.05	5639.59	5641.22	5643.11	11281.2	11281.2	11281.2	11281.4	11281.4	11281.5
1504	0.24662	-11308.4	-5669.24	-5666.39	-5664.29	-5652.08	-26.9688	-24.6224	-24.2554	-21.5982	-21.4874	-21.3763	-13.3469	-11.8348	-10.2061	0.24662	5625.27	5626.8	5627.17	5629.83	5629.94	5630.05	5639.59	5641.22	5643.11	11281.2	11281.2	11281.2	11281.4	11281.4	11281.5
1505	0.246114	-11308.4	-5669.24	-5666.39	-5664.29	-5652.08	-26.9693	-24.6216	-24.2557	-21.5982	-21.4874	-21.3763	-13.3474	-11.8326	-10.2073	0.246114	5625.27	5626.8	5627.17	5629.83	5629.94	5630.05	5639.59	5641.22	5643.11	11281.2	11281.2	11281.2	11281.4	11281.4	11281.5
1506	0.245609	-11308.4	-5669.24	-5666.38	-5664.29	-5652.08	-26.9697	-24.6209	-24.256	-21.5982	-21.4874	-21.3763	-13.3479	-11.8304	-10.2085	0.245609	5625.27	5626.8	5627.17	5629.83	5629.94	5630.05	5639.59	5641.22	5643.11	11281.2	11281.2	11281.2	11281.4	11281.4	11281.5
1507	0.245106	-11308.4	-5669.24	-5666.38	-5664.29	-5652.08	-26.9702	-24.6202	-24.2562	-21.5982	-21.4874	-21.3763	-13.3484	-11.8282	-10.2097	0.245106	5625.27	5626.8	5627.17	5629.83	5629.94	5630.05	5639.6	5641.22	5643.11	11281.2	11281.2	11281.2	11281.4	11281.4	11281.5
1508	0.244603	-11308.4	-5669.24	-5666.38	-5664.29	-5652.08	-26.9706	-24.6195	-24.2565	-21.5982	-21.4874	-21.3763	-13.3489	-11.826	-10.2109	0.244603	5625.27	5626.8	5627.17	5629.83	5629.94	5630.05	5639.6	5641.22	5643.11	11281.2	11281.2	11281.2	11281.4	11281.4	11281.5
1509	0.244103	-11308.4	-5669.25	-5666.37	-5664.3	-5652.08	-26.9711	-24.6188	-24.2568	-21.5982	-21.4874	-21.3763	-13.3494	-11.8238	-10.212	0.244103	5625.27	5626.8	5627.17	5629.83	5629.94	5630.05	5639.6	5641.21	5643.11	11281.2	11281.2	11281.2	11281.4	11281.4	11281.5
1510	0.243603	-11308.4	-5669.25	-5666.37	-5664.3	-5652.08	-26.9715	-24.6181	-24.2571	-21.5982	-21.4874	-21.3763	-13.3499	-11.8216	-10.2132	0.243603	5625.27	5626.8	5627.17	5629.83	5629.94	5630.05	5639.6	5641.21	5643.1	11281.2	11281.2	11281.2	11281.4	11281.4	11281.5
1511	0.243105	-11308.4	-5669.25	-5666.37	-5664.3	-5652.08	-26.972	-24.6174	-24.2573	-21.5982	-21.4874	-21.3763	-13.3504	-11.8194	-10.2144	0.243105	5625.27	5626.8	5627.17	5629.83	5629.94	5630.05	5639.6	5641.21	5643.1	11281.2	11281.2	11281.2	11281.4	11281.4	11281.5
1512	0.242609	-11308.4	-5669.25	-5666.37	-5664.3	-5652.08	-26.9724	-24.6167	-24.2576	-21.5982	-21.4874	-21.3763	-13.3509	-11.8172	-10.2156	0.242609	5625.26	5626.81	5627.17	5629.83	5629.94	5630.05	5639.61	5641.21	5643.1	11281.2	11281.2	11281.2	11281.4	11281.4	11281.5
1513	0.242113	-11308.4	-5669.25	-5666.36	-5664.3	-5652.08	-26.9729	-24.616	-24.2579	-21.5982	-21.4874	-21.3763	-13.3514	-11.8151	-10.2167	0.242113	5625.26	5626.81	5627.17	5629.83	5629.94	5630.05	5639.61	5641.21	5643.1	11281.2	11281.2	11281.2	11281.4	11281.4	11281.5
1514	0.24162	-11308.4	-5669.25	-5666.36	-5664.3	-5652.08	-26.9733	-24.6152	-24.2582	-21.5982	-21.4874	-21.3763	-13.3519	-11.8129	-10.2179	0.24162	5625.26	5626.81	5627.17	5629.83	5629.94	5630.05	5639.61	5641.21	5643.1	11281.2	11281.2	11281.2	11281.4	11281.4	11281.5
1515	0.241127	-11308.4	-5669.25	-5666.36	-5664.3	-5652.08	-26.9738	-24.6145	-24.2584	-21.5982	-21.4874	-21.3763	-13.3524	-11.8107	-10.2191	0.241127	5625.26	5626.81	5627.17	5629.83	5629.94	5630.05	5639.61	5641.21	5643.1	11281.2	11281.2	11281.2	11281.4	11281.4	11281.5
1516	0.240636	-11308.4	-5669.25	-5666.35	-5664.31	-5652.08	-26.9742	-24.6139	-24.2587	-21.5982	-21.4874	-21.3763	-13.3529	-11.8086	-10.2202	0.240636	5625.26	5626.81	5627.17	5629.83	5629.94	5630.05	5639.61	5641.21	5643.1	11281.2	11281.2	11281.2	11281.4	11281.4	11281.5
1517	0.240146	-11308.4	-5669.25	-5666.35	-5664.31	-5652.08	-26.9747	-24.6132	-24.259	-21.5982	-21.4874	-21.3763	-13.3534	-11.8064	-10.2214	0.240146	5625.26	5626.81	5627.17	5629.83	5629.94	5630.05	5639.62	5641.2	5643.1	11281.2	11281.2	11281.2	11281.4	11281.4	11281.5
[truncated: 8,466 more rows]
