# Supplementary material for: Evaporation of microwave-shielded polar molecules to quantum degeneracy
Source: Nature. 2022 Jul 27;607(7920):677–81. doi: 10.1038/s41586-022-04900-0 (PMC9329123; doi:10.1038/s41586-022-04900-0)
Supplement: Supplementary file 4 — Source Data Fig. 2 [file 41586_2022_4900_MOESM4_ESM.xlsx]

## Sheet: panel a
x-axis conversion
Effective dipole moment d_eff (Debye)	Detuning Delta/(2pi) (MHz)
0.1	85.668
0.2	41.761
0.3	26.606
0.4	18.581
0.5	13.319
0.6	9.286
0.7	5.59
0.78	0
Hydrodynamic limit
Detuning Delta/(2pi) (MHz)	Rate coefficient (cm³/s)
0	3.53781e-09
1	3.53781e-09
2	2.91965e-09
4	3.22093e-09
6	3.29213e-09
8	3.14293e-09
10	3.26071e-09
15	3.30319e-09
20	2.07429e-09
30	8.66474e-10
40	9.69521e-10
50	1.00202e-09
60	9.49988e-10
80	1.01467e-09
Elastic scattering (measured)
Detuning Delta/(2pi) (MHz)	Rate coefficient (cm³/s)	Rate coefficient error (cm³/s)
1	3.074e-09	6.139e-10
2	2.92533e-09	4.37827e-10
4	2.82418e-09	4.94667e-10
6	3.22026e-09	6.90153e-10
8	2.57847e-09	4.36286e-10
10	1.88477e-09	2.47515e-10
15	7.96844e-10	8.06998e-11
20	8.03812e-10	1.1999e-10
30	2.29748e-10	2.64888e-11
40	6.48501e-11	7.76597e-12
50	9.88885e-12	5.53238e-12
60	2.0736e-11	5.0318e-12
80	-3.20409e-12	4.11373e-12
Inelastic scattering (measured)
Detuning Delta/(2pi) (MHz)	Rate coefficient (cm³/s)	Rate coefficient error (cm³/s)
1	1.87032e-11	1.74221e-12
2	1.50785e-11	1.33452e-12
4	9.31018e-12	7.25495e-13
6	7.03606e-12	7.56964e-13
8	6.19495e-12	4.2577e-13
10	7.59319e-12	6.42011e-13
15	1.23432e-11	1.60828e-12
20	2.37588e-11	8.55113e-13
30	3.87221e-11	2.1502e-12
40	3.79118e-11	2.93427e-12
60	4.0245e-11	2.11003e-12
Calculated inelastic scattering rate coeffient at T = 800 nK in absence of a microwave field: 4.9e-11 cm³/s
Calculated inelastic scattering rate coeffient at T = 30 nK in absence of a microwave field: 2.88e-12 cm³/s
Elastic scattering at T = 800 nK (calculated)	Rate coefficient (cm³/s)
0	8.22938e-09
1	8.27667e-09
2	8.0647e-09
3	7.74061e-09
4	7.29012e-09
5	6.6384e-09
6	5.88454e-09
7	5.04725e-09
8	4.30008e-09
9	3.61985e-09
10	3.0267e-09
11	2.52406e-09
12	2.10564e-09
13	1.76074e-09
14	1.4777e-09
15	1.24559e-09
16	1.05493e-09
17	8.97842e-10
18	7.67888e-10
19	6.59899e-10
20	5.6974e-10
21	4.9407e-10
22	4.30353e-10
23	3.76363e-10
24	3.30433e-10
25	2.91188e-10
26	2.57511e-10
27	2.28496e-10
28	2.03399e-10
29	1.8161e-10
30	1.62624e-10
35	9.73432e-11
40	6.15583e-11
45	4.06996e-11
50	2.79185e-11
55	1.97574e-11
60	1.43632e-11
100	2.27854e-12
200	6.94745e-13
Elastic scattering at T = 30 nK (calculated)	Rate coefficient (cm³/s)
0	8.15678e-09
1	8.17626e-09
2	7.50927e-09
3	6.37072e-09
4	5.1028e-09
5	3.96868e-09
6	3.06478e-09
7	2.37869e-09
8	1.86448e-09
9	1.47618e-09
10	1.18019e-09
11	9.51965e-10
12	7.74117e-10
13	6.342e-10
14	5.23187e-10
15	4.34425e-10
16	3.62949e-10
17	3.0501e-10
18	2.57748e-10
19	2.18967e-10
20	1.86962e-10
21	1.60406e-10
22	1.38255e-10
23	1.19688e-10
24	1.04048e-10
25	9.0813e-11
26	7.95641e-11
27	6.99623e-11
28	6.17331e-11
29	5.46525e-11
30	4.85375e-11
35	2.79903e-11
40	1.71568e-11
45	1.10518e-11
50	7.41705e-12
55	5.15141e-12
60	3.68329e-12
100	4.95153e-13
200	3.09587e-14
Inelastic scattering at T = 800 nK (calculated)	Rate coefficient (cm³/s)
0	1.26636e-11
1	1.09087e-11
2	8.84977e-12
3	7.24591e-12
4	6.21358e-12
5	5.82894e-12
6	5.55982e-12
7	5.30699e-12
8	5.1491e-12
9	5.23378e-12
10	5.58929e-12
11	6.16828e-12
12	6.88569e-12
13	7.66872e-12
14	8.47413e-12
15	9.28614e-12
16	1.01041e-11
17	1.09343e-11
18	1.17799e-11
19	1.26417e-11
20	1.35162e-11
21	1.43811e-11
22	1.52752e-11
23	1.61441e-11
24	1.69957e-11
25	1.78224e-11
26	1.86191e-11
27	1.93813e-11
28	2.01067e-11
29	2.07928e-11
30	2.14384e-11
35	2.40816e-11
40	2.59005e-11
45	2.71515e-11
50	2.80473e-11
55	2.87456e-11
60	2.93342e-11
100	3.38472e-11
200	4.47661e-11
Inelastic scattering at T = 30 nK (calculated)	Rate coefficient (cm³/s)
0	2.11656e-11
1	1.85848e-11
2	1.36065e-11
3	9.01364e-12
4	5.90256e-12
5	3.97405e-12
6	2.74711e-12
7	1.96009e-12
8	1.4816e-12
9	1.21688e-12
10	1.0869e-12
11	1.0325e-12
12	1.01615e-12
13	1.01731e-12
14	1.02716e-12
15	1.04244e-12
16	1.06244e-12
17	1.08692e-12
18	1.11564e-12
19	1.14804e-12
20	1.18331e-12
21	1.22052e-12
22	1.2622e-12
23	1.2973e-12
24	1.33534e-12
25	1.37236e-12
26	1.40783e-12
27	1.44159e-12
28	1.47339e-12
29	1.50316e-12
30	1.53069e-12
35	1.63781e-12
40	1.70386e-12
45	1.74404e-12
50	1.77013e-12
55	1.78987e-12
60	1.80697e-12
100	2.00511e-12
200	2.61175e-12

## Sheet: panel b
Thermalization at Delta = 2pi x 80 MHz (measured)
Hold time (s)	T_v - T_h (µK)	(T_v - T_h) error (µK)
0.0001	0.411425	0.00642344
0.0251	0.461503	0.0091829
0.0501	0.408755	0.0140657
0.0751	0.398023	0.0109246
0.1001	0.406952	0.0178768
0.1251	0.425405	0.0109653
0.1501	0.334597	0.0158469
0.1751	0.419695	0.0291175
0.2001	0.351328	0.0124195
0.2251	0.524358	0.0206238
0.2501	0.310852	0.0298768
0.2751	0.41967	0.0378506
0.3001	0.424918	0.0700096
Thermalization at Delta = 2pi x 30 MHz (measured)
Hold time (s)	T_v - T_h (µK)	(T_v - T_h) error (µK)
0.0001	0.37936	0.00525682
0.00843333	0.262393	0.00742486
0.0167667	0.256038	0.0159045
0.0251	0.190537	0.0101268
0.0334333	0.137818	0.013423
0.0417667	0.10613	0.0182746
0.0501	0.07754	0.0106058
0.0584333	0.0940275	0.01064
0.0667667	0.0926925	0.0241926
0.0751	0.035225	0.0310525
0.0834333	0.0582225	0.0220704
0.0917667	0.0327075	0.0270471
0.1001	0.0132725	0.0357084
Thermalization at Delta = 2pi x 80 MHz (fit)
Hold time (s)	T_v - T_h (µK)
0	0.425448
0.00033044	0.425331
0.000660881	0.425215
0.000991321	0.425099
0.00132176	0.424984
0.0016522	0.424869
0.00198264	0.424755
0.00231308	0.424641
0.00264352	0.424528
0.00297396	0.424416
0.0033044	0.424303
0.00363484	0.424192
0.00396529	0.424081
0.00429573	0.42397
0.00462617	0.42386
0.00495661	0.423751
0.00528705	0.423642
0.00561749	0.423533
0.00594793	0.423425
0.00627837	0.423318
0.00660881	0.42321
0.00693925	0.423104
0.00726969	0.422998
0.00760013	0.422892
0.00793057	0.422787
0.00826101	0.422682
0.00859145	0.422578
0.00892189	0.422474
0.00925233	0.422371
0.00958277	0.422268
0.00991321	0.422165
0.0102437	0.422063
0.0105741	0.421962
0.0109045	0.421861
0.011235	0.42176
0.0115654	0.42166
0.0118959	0.42156
0.0122263	0.42146
0.0125567	0.421361
0.0128872	0.421263
0.0132176	0.421165
0.0135481	0.421067
0.0138785	0.420969
0.0142089	0.420872
0.0145394	0.420776
0.0148698	0.42068
0.0152003	0.420584
0.0155307	0.420489
0.0158611	0.420394
0.0161916	0.420299
0.016522	0.420205
0.0168525	0.420111
0.0171829	0.420017
0.0175133	0.419924
0.0178438	0.419832
0.0181742	0.419739
0.0185047	0.419647
0.0188351	0.419556
0.0191655	0.419464
0.019496	0.419374
0.0198264	0.419283
0.0201569	0.419193
0.0204873	0.419103
0.0208177	0.419013
0.0211482	0.418924
0.0214786	0.418836
0.0218091	0.418747
0.0221395	0.418659
0.0224699	0.418571
0.0228004	0.418484
0.0231308	0.418397
0.0234613	0.41831
0.0237917	0.418223
0.0241222	0.418137
0.0244526	0.418051
0.024783	0.417966
0.0251135	0.417881
0.0254439	0.417796
0.0257744	0.417712
0.0261048	0.417627
0.0264352	0.417543
0.0267657	0.41746
0.0270961	0.417377
0.0274266	0.417294
0.027757	0.417211
0.0280874	0.417129
0.0284179	0.417046
0.0287483	0.416965
0.0290788	0.416883
0.0294092	0.416802
0.0297396	0.416721
0.0300701	0.416641
0.0304005	0.41656
0.030731	0.41648
0.0310614	0.4164
0.0313918	0.416321
0.0317223	0.416242
0.0320527	0.416163
0.0323832	0.416084
0.0327136	0.416006
0.033044	0.415928
0.0333745	0.41585
0.0337049	0.415773
0.0340354	0.415695
0.0343658	0.415618
0.0346962	0.415542
0.0350267	0.415465
0.0353571	0.415389
0.0356876	0.415313
0.036018	0.415237
0.0363484	0.415162
0.0366789	0.415087
0.0370093	0.415012
0.0373398	0.414937
0.0376702	0.414863
0.0380007	0.414788
0.0383311	0.414715
0.0386615	0.414641
0.038992	0.414567
0.0393224	0.414494
0.0396529	0.414421
0.0399833	0.414349
0.0403137	0.414276
0.0406442	0.414204
0.0409746	0.414132
0.0413051	0.41406
0.0416355	0.413989
0.0419659	0.413918
0.0422964	0.413847
0.0426268	0.413776
0.0429573	0.413705
0.0432877	0.413635
0.0436181	0.413565
0.0439486	0.413495
0.044279	0.413425
0.0446095	0.413356
0.0449399	0.413286
0.0452703	0.413217
0.0456008	0.413149
0.0459312	0.41308
0.0462617	0.413012
0.0465921	0.412944
0.0469225	0.412876
0.047253	0.412808
0.0475834	0.41274
0.0479139	0.412673
0.0482443	0.412606
0.0485747	0.412539
0.0489052	0.412472
0.0492356	0.412406
0.0495661	0.41234
0.0498965	0.412274
0.0502269	0.412208
0.0505574	0.412142
0.0508878	0.412077
0.0512183	0.412012
0.0515487	0.411946
0.0518791	0.411882
0.0522096	0.411817
0.05254	0.411752
0.0528705	0.411688
0.0532009	0.411624
0.0535314	0.41156
0.0538618	0.411497
0.0541922	0.411433
0.0545227	0.41137
0.0548531	0.411307
0.0551836	0.411244
0.055514	0.411181
0.0558444	0.411118
0.0561749	0.411056
0.0565053	0.410994
0.0568358	0.410932
0.0571662	0.41087
0.0574966	0.410808
0.0578271	0.410747
0.0581575	0.410686
0.058488	0.410624
0.0588184	0.410564
0.0591488	0.410503
0.0594793	0.410442
0.0598097	0.410382
0.0601402	0.410322
0.0604706	0.410261
0.060801	0.410202
0.0611315	0.410142
0.0614619	0.410082
0.0617924	0.410023
0.0621228	0.409964
0.0624532	0.409905
0.0627837	0.409846
0.0631141	0.409787
0.0634446	0.409729
0.063775	0.40967
0.0641054	0.409612
0.0644359	0.409554
0.0647663	0.409496
0.0650968	0.409438
0.0654272	0.409381
0.0657576	0.409323
0.0660881	0.409266
0.0664185	0.409209
0.066749	0.409152
0.0670794	0.409095
0.0674098	0.409039
0.0677403	0.408982
0.0680707	0.408926
0.0684012	0.40887
0.0687316	0.408814
0.0690621	0.408758
0.0693925	0.408702
0.0697229	0.408646
0.0700534	0.408591
0.0703838	0.408536
0.0707143	0.408481
0.0710447	0.408426
0.0713751	0.408371
0.0717056	0.408316
0.072036	0.408262
0.0723665	0.408207
0.0726969	0.408153
0.0730273	0.408099
0.0733578	0.408045
0.0736882	0.407991
0.0740187	0.407938
0.0743491	0.407884
0.0746795	0.407831
0.07501	0.407778
0.0753404	0.407724
0.0756709	0.407671
0.0760013	0.407619
0.0763317	0.407566
0.0766622	0.407513
0.0769926	0.407461
0.0773231	0.407409
0.0776535	0.407357
0.0779839	0.407305
0.0783144	0.407253
0.0786448	0.407201
0.0789753	0.407149
0.0793057	0.407098
0.0796361	0.407047
0.0799666	0.406995
0.080297	0.406944
0.0806275	0.406893
0.0809579	0.406842
0.0812883	0.406792
0.0816188	0.406741
0.0819492	0.406691
0.0822797	0.40664
0.0826101	0.40659
0.0829406	0.40654
0.083271	0.40649
0.0836014	0.40644
0.0839319	0.406391
0.0842623	0.406341
0.0845928	0.406292
0.0849232	0.406242
0.0852536	0.406193
0.0855841	0.406144
0.0859145	0.406095
0.086245	0.406046
0.0865754	0.405998
0.0869058	0.405949
0.0872363	0.405901
0.0875667	0.405852
0.0878972	0.405804
0.0882276	0.405756
0.088558	0.405708
0.0888885	0.40566
0.0892189	0.405612
0.0895494	0.405565
0.0898798	0.405517
0.0902102	0.40547
0.0905407	0.405422
0.0908711	0.405375
0.0912016	0.405328
0.091532	0.405281
0.0918624	0.405234
0.0921929	0.405188
0.0925233	0.405141
0.0928538	0.405094
0.0931842	0.405048
0.0935146	0.405002
0.0938451	0.404955
0.0941755	0.404909
0.094506	0.404863
0.0948364	0.404818
0.0951668	0.404772
0.0954973	0.404726
0.0958277	0.404681
0.0961582	0.404635
0.0964886	0.40459
0.096819	0.404545
0.0971495	0.404499
0.0974799	0.404454
0.0978104	0.40441
0.0981408	0.404365
0.0984713	0.40432
0.0988017	0.404275
0.0991321	0.404231
0.0994626	0.404187
0.099793	0.404142
0.100123	0.404098
0.100454	0.404054
0.100784	0.40401
0.101115	0.403966
0.101445	0.403922
0.101776	0.403879
0.102106	0.403835
0.102437	0.403792
0.102767	0.403748
0.103097	0.403705
0.103428	0.403662
0.103758	0.403619
0.104089	0.403576
0.104419	0.403533
0.10475	0.40349
0.10508	0.403447
0.105411	0.403405
0.105741	0.403362
0.106071	0.40332
0.106402	0.403277
0.106732	0.403235
0.107063	0.403193
0.107393	0.403151
0.107724	0.403109
0.108054	0.403067
0.108384	0.403025
0.108715	0.402984
0.109045	0.402942
0.109376	0.4029
0.109706	0.402859
0.110037	0.402818
0.110367	0.402777
0.110698	0.402735
0.111028	0.402694
0.111358	0.402653
0.111689	0.402613
0.112019	0.402572
0.11235	0.402531
0.11268	0.40249
0.113011	0.40245
0.113341	0.40241
0.113672	0.402369
0.114002	0.402329
0.114332	0.402289
0.114663	0.402249
0.114993	0.402209
0.115324	0.402169
0.115654	0.402129
0.115985	0.402089
0.116315	0.40205
0.116645	0.40201
0.116976	0.401971
0.117306	0.401931
0.117637	0.401892
0.117967	0.401853
0.118298	0.401813
0.118628	0.401774
0.118959	0.401735
0.119289	0.401696
0.119619	0.401658
0.11995	0.401619
0.12028	0.40158
0.120611	0.401542
0.120941	0.401503
0.121272	0.401465
0.121602	0.401426
0.121933	0.401388
0.122263	0.40135
0.122593	0.401312
0.122924	0.401274
0.123254	0.401236
0.123585	0.401198
0.123915	0.40116
0.124246	0.401122
0.124576	0.401085
0.124906	0.401047
0.125237	0.40101
0.125567	0.400972
0.125898	0.400935
0.126228	0.400898
0.126559	0.400861
0.126889	0.400824
0.12722	0.400787
0.12755	0.40075
0.12788	0.400713
0.128211	0.400676
0.128541	0.400639
0.128872	0.400603
0.129202	0.400566
0.129533	0.400529
0.129863	0.400493
0.130194	0.400457
0.130524	0.40042
0.130854	0.400384
0.131185	0.400348
0.131515	0.400312
0.131846	0.400276
0.132176	0.40024
0.132507	0.400204
0.132837	0.400168
0.133167	0.400133
0.133498	0.400097
0.133828	0.400062
0.134159	0.400026
0.134489	0.399991
0.13482	0.399955
0.13515	0.39992
0.135481	0.399885
0.135811	0.39985
0.136141	0.399814
0.136472	0.399779
0.136802	0.399745
0.137133	0.39971
0.137463	0.399675
0.137794	0.39964
0.138124	0.399605
0.138455	0.399571
0.138785	0.399536
0.139115	0.399502
0.139446	0.399467
0.139776	0.399433
0.140107	0.399399
0.140437	0.399365
0.140768	0.39933
0.141098	0.399296
0.141429	0.399262
0.141759	0.399228
0.142089	0.399195
0.14242	0.399161
0.14275	0.399127
0.143081	0.399093
0.143411	0.39906
0.143742	0.399026
0.144072	0.398993
0.144402	0.398959
0.144733	0.398926
0.145063	0.398893
0.145394	0.398859
0.145724	0.398826
0.146055	0.398793
0.146385	0.39876
0.146716	0.398727
0.147046	0.398694
0.147376	0.398661
0.147707	0.398628
0.148037	0.398596
0.148368	0.398563
0.148698	0.39853
0.149029	0.398498
0.149359	0.398465
0.14969	0.398433
0.15002	0.3984
0.15035	0.398368
0.150681	0.398336
0.151011	0.398304
0.151342	0.398271
0.151672	0.398239
0.152003	0.398207
0.152333	0.398175
0.152663	0.398144
0.152994	0.398112
0.153324	0.39808
0.153655	0.398048
0.153985	0.398016
0.154316	0.397985
0.154646	0.397953
0.154977	0.397922
0.155307	0.39789
0.155637	0.397859
0.155968	0.397828
0.156298	0.397796
0.156629	0.397765
0.156959	0.397734
0.15729	0.397703
0.15762	0.397672
0.157951	0.397641
0.158281	0.39761
0.158611	0.397579
0.158942	0.397548
0.159272	0.397518
0.159603	0.397487
0.159933	0.397456
0.160264	0.397426
0.160594	0.397395
0.160924	0.397365
0.161255	0.397334
0.161585	0.397304
0.161916	0.397273
0.162246	0.397243
0.162577	0.397213
0.162907	0.397183
0.163238	0.397153
0.163568	0.397123
0.163898	0.397093
0.164229	0.397063
0.164559	0.397033
0.16489	0.397003
0.16522	0.396973
0.165551	0.396943
0.165881	0.396914
0.166212	0.396884
0.166542	0.396854
0.166872	0.396825
0.167203	0.396795
0.167533	0.396766
0.167864	0.396737
0.168194	0.396707
0.168525	0.396678
0.168855	0.396649
0.169186	0.39662
0.169516	0.39659
0.169846	0.396561
0.170177	0.396532
0.170507	0.396503
0.170838	0.396474
0.171168	0.396446
0.171499	0.396417
0.171829	0.396388
0.172159	0.396359
0.17249	0.396331
0.17282	0.396302
0.173151	0.396273
0.173481	0.396245
0.173812	0.396216
0.174142	0.396188
0.174473	0.39616
0.174803	0.396131
0.175133	0.396103
0.175464	0.396075
0.175794	0.396046
0.176125	0.396018
0.176455	0.39599
0.176786	0.395962
0.177116	0.395934
0.177447	0.395906
0.177777	0.395878
0.178107	0.395851
0.178438	0.395823
0.178768	0.395795
0.179099	0.395767
0.179429	0.39574
0.17976	0.395712
0.18009	0.395684
0.18042	0.395657
0.180751	0.395629
0.181081	0.395602
0.181412	0.395574
0.181742	0.395547
0.182073	0.39552
0.182403	0.395493
0.182734	0.395465
0.183064	0.395438
0.183394	0.395411
0.183725	0.395384
0.184055	0.395357
0.184386	0.39533
0.184716	0.395303
0.185047	0.395276
0.185377	0.395249
0.185708	0.395222
0.186038	0.395196
0.186368	0.395169
0.186699	0.395142
0.187029	0.395116
0.18736	0.395089
0.18769	0.395063
0.188021	0.395036
0.188351	0.39501
0.188681	0.394983
0.189012	0.394957
0.189342	0.39493
0.189673	0.394904
0.190003	0.394878
0.190334	0.394852
0.190664	0.394826
0.190995	0.394799
0.191325	0.394773
0.191655	0.394747
0.191986	0.394721
0.192316	0.394695
0.192647	0.39467
0.192977	0.394644
0.193308	0.394618
0.193638	0.394592
0.193969	0.394566
0.194299	0.394541
0.194629	0.394515
0.19496	0.394489
0.19529	0.394464
0.195621	0.394438
0.195951	0.394413
0.196282	0.394387
0.196612	0.394362
0.196943	0.394337
0.197273	0.394311
0.197603	0.394286
0.197934	0.394261
0.198264	0.394235
0.198595	0.39421
0.198925	0.394185
0.199256	0.39416
0.199586	0.394135
0.199916	0.39411
0.200247	0.394085
0.200577	0.39406
0.200908	0.394035
0.201238	0.39401
0.201569	0.393985
0.201899	0.393961
0.20223	0.393936
0.20256	0.393911
0.20289	0.393887
0.203221	0.393862
0.203551	0.393837
0.203882	0.393813
0.204212	0.393788
0.204543	0.393764
0.204873	0.393739
0.205204	0.393715
0.205534	0.393691
0.205864	0.393666
0.206195	0.393642
0.206525	0.393618
0.206856	0.393594
0.207186	0.39357
0.207517	0.393545
0.207847	0.393521
0.208177	0.393497
0.208508	0.393473
0.208838	0.393449
0.209169	0.393425
0.209499	0.393401
0.20983	0.393378
0.21016	0.393354
0.210491	0.39333
0.210821	0.393306
0.211151	0.393282
0.211482	0.393259
0.211812	0.393235
0.212143	0.393211
0.212473	0.393188
0.212804	0.393164
0.213134	0.393141
0.213465	0.393117
0.213795	0.393094
0.214125	0.39307
0.214456	0.393047
0.214786	0.393024
0.215117	0.393001
0.215447	0.392977
0.215778	0.392954
0.216108	0.392931
0.216438	0.392908
0.216769	0.392885
0.217099	0.392861
0.21743	0.392838
0.21776	0.392815
0.218091	0.392792
0.218421	0.392769
0.218752	0.392747
0.219082	0.392724
0.219412	0.392701
0.219743	0.392678
0.220073	0.392655
0.220404	0.392633
0.220734	0.39261
0.221065	0.392587
0.221395	0.392564
0.221726	0.392542
0.222056	0.392519
0.222386	0.392497
0.222717	0.392474
0.223047	0.392452
0.223378	0.392429
0.223708	0.392407
0.224039	0.392385
0.224369	0.392362
0.224699	0.39234
0.22503	0.392318
0.22536	0.392295
0.225691	0.392273
0.226021	0.392251
0.226352	0.392229
0.226682	0.392207
0.227013	0.392185
0.227343	0.392163
0.227673	0.392141
0.228004	0.392119
0.228334	0.392097
0.228665	0.392075
0.228995	0.392053
0.229326	0.392031
0.229656	0.392009
0.229987	0.391987
0.230317	0.391966
0.230647	0.391944
0.230978	0.391922
0.231308	0.391901
0.231639	0.391879
0.231969	0.391857
0.2323	0.391836
0.23263	0.391814
0.232961	0.391793
0.233291	0.391771
0.233621	0.39175
0.233952	0.391728
0.234282	0.391707
0.234613	0.391686
0.234943	0.391664
0.235274	0.391643
0.235604	0.391622
0.235934	0.391601
0.236265	0.391579
0.236595	0.391558
0.236926	0.391537
0.237256	0.391516
0.237587	0.391495
0.237917	0.391474
0.238248	0.391453
0.238578	0.391432
0.238908	0.391411
0.239239	0.39139
0.239569	0.391369
0.2399	0.391348
0.24023	0.391327
0.240561	0.391306
0.240891	0.391286
0.241222	0.391265
0.241552	0.391244
0.241882	0.391223
0.242213	0.391203
0.242543	0.391182
0.242874	0.391162
0.243204	0.391141
0.243535	0.39112
0.243865	0.3911
0.244195	0.391079
0.244526	0.391059
0.244856	0.391039
0.245187	0.391018
0.245517	0.390998
0.245848	0.390977
0.246178	0.390957
0.246509	0.390937
0.246839	0.390917
0.247169	0.390896
0.2475	0.390876
0.24783	0.390856
0.248161	0.390836
0.248491	0.390816
0.248822	0.390796
0.249152	0.390775
0.249483	0.390755
0.249813	0.390735
0.250143	0.390715
0.250474	0.390695
0.250804	0.390676
0.251135	0.390656
0.251465	0.390636
0.251796	0.390616
0.252126	0.390596
0.252456	0.390576
0.252787	0.390557
0.253117	0.390537
0.253448	0.390517
0.253778	0.390497
0.254109	0.390478
0.254439	0.390458
0.25477	0.390439
0.2551	0.390419
0.25543	0.390399
0.255761	0.39038
0.256091	0.39036
0.256422	0.390341
0.256752	0.390322
0.257083	0.390302
0.257413	0.390283
0.257744	0.390263
0.258074	0.390244
0.258404	0.390225
0.258735	0.390205
0.259065	0.390186
0.259396	0.390167
0.259726	0.390148
0.260057	0.390129
0.260387	0.390109
0.260718	0.39009
0.261048	0.390071
0.261378	0.390052
0.261709	0.390033
0.262039	0.390014
0.26237	0.389995
0.2627	0.389976
0.263031	0.389957
0.263361	0.389938
0.263691	0.389919
0.264022	0.3899
0.264352	0.389882
0.264683	0.389863
0.265013	0.389844
0.265344	0.389825
0.265674	0.389806
0.266005	0.389788
0.266335	0.389769
0.266665	0.38975
0.266996	0.389732
0.267326	0.389713
0.267657	0.389694
0.267987	0.389676
0.268318	0.389657
0.268648	0.389639
0.268979	0.38962
0.269309	0.389602
0.269639	0.389583
0.26997	0.389565
0.2703	0.389547
0.270631	0.389528
0.270961	0.38951
0.271292	0.389492
0.271622	0.389473
0.271952	0.389455
0.272283	0.389437
0.272613	0.389418
0.272944	0.3894
0.273274	0.389382
0.273605	0.389364
0.273935	0.389346
0.274266	0.389328
0.274596	0.38931
0.274926	0.389291
0.275257	0.389273
0.275587	0.389255
0.275918	0.389237
0.276248	0.389219
0.276579	0.389202
0.276909	0.389184
0.27724	0.389166
0.27757	0.389148
0.2779	0.38913
0.278231	0.389112
0.278561	0.389094
0.278892	0.389077
0.279222	0.389059
0.279553	0.389041
0.279883	0.389023
0.280213	0.389006
0.280544	0.388988
0.280874	0.38897
0.281205	0.388953
0.281535	0.388935
0.281866	0.388918
0.282196	0.3889
0.282527	0.388882
0.282857	0.388865
0.283187	0.388847
0.283518	0.38883
0.283848	0.388813
0.284179	0.388795
0.284509	0.388778
0.28484	0.38876
0.28517	0.388743
0.285501	0.388726
0.285831	0.388708
0.286161	0.388691
0.286492	0.388674
0.286822	0.388657
0.287153	0.388639
0.287483	0.388622
0.287814	0.388605
0.288144	0.388588
0.288475	0.388571
0.288805	0.388554
0.289135	0.388536
0.289466	0.388519
0.289796	0.388502
0.290127	0.388485
0.290457	0.388468
0.290788	0.388451
0.291118	0.388434
0.291448	0.388417
0.291779	0.388401
0.292109	0.388384
0.29244	0.388367
0.29277	0.38835
0.293101	0.388333
0.293431	0.388316
0.293762	0.388299
0.294092	0.388283
0.294422	0.388266
0.294753	0.388249
0.295083	0.388233
0.295414	0.388216
0.295744	0.388199
0.296075	0.388183
0.296405	0.388166
0.296736	0.388149
0.297066	0.388133
0.297396	0.388116
0.297727	0.3881
0.298057	0.388083
0.298388	0.388067
0.298718	0.38805
0.299049	0.388034
0.299379	0.388017
0.299709	0.388001
0.30004	0.387984
0.30037	0.387968
0.300701	0.387952
0.301031	0.387935
0.301362	0.387919
0.301692	0.387903
0.302023	0.387887
0.302353	0.38787
0.302683	0.387854
0.303014	0.387838
0.303344	0.387822
0.303675	0.387805
0.304005	0.387789
0.304336	0.387773
0.304666	0.387757
0.304997	0.387741
0.305327	0.387725
0.305657	0.387709
0.305988	0.387693
0.306318	0.387677
0.306649	0.387661
0.306979	0.387645
0.30731	0.387629
0.30764	0.387613
0.30797	0.387597
0.308301	0.387581
0.308631	0.387565
0.308962	0.387549
0.309292	0.387534
0.309623	0.387518
0.309953	0.387502
0.310284	0.387486
0.310614	0.38747
0.310944	0.387455
0.311275	0.387439
0.311605	0.387423
0.311936	0.387408
0.312266	0.387392
0.312597	0.387376
0.312927	0.387361
0.313258	0.387345
0.313588	0.387329
0.313918	0.387314
0.314249	0.387298
0.314579	0.387283
0.31491	0.387267
0.31524	0.387252
0.315571	0.387236
0.315901	0.387221
0.316232	0.387205
0.316562	0.38719
0.316892	0.387175
0.317223	0.387159
0.317553	0.387144
0.317884	0.387128
0.318214	0.387113
0.318545	0.387098
0.318875	0.387082
0.319205	0.387067
0.319536	0.387052
0.319866	0.387037
0.320197	0.387022
0.320527	0.387006
0.320858	0.386991
0.321188	0.386976
0.321519	0.386961
0.321849	0.386946
0.322179	0.386931
0.32251	0.386915
0.32284	0.3869
0.323171	0.386885
0.323501	0.38687
0.323832	0.386855
0.324162	0.38684
0.324493	0.386825
0.324823	0.38681
0.325153	0.386795
0.325484	0.38678
0.325814	0.386766
0.326145	0.386751
0.326475	0.386736
0.326806	0.386721
0.327136	0.386706
0.327466	0.386691
0.327797	0.386676
0.328127	0.386662
0.328458	0.386647
0.328788	0.386632
0.329119	0.386617
0.329449	0.386603
0.32978	0.386588
0.33011	0.386573
Thermalization at Delta = 2pi x 30 MHz (fit)
Hold time (s)	T_v - T_h (µK)
0	0.377575
0.00033044	0.372962
0.000660881	0.368433
0.000991321	0.363983
0.00132176	0.359613
0.0016522	0.355318
0.00198264	0.351099
0.00231308	0.346952
0.00264352	0.342877
0.00297396	0.338871
0.0033044	0.334932
0.00363484	0.33106
0.00396529	0.327253
0.00429573	0.323509
0.00462617	0.319827
0.00495661	0.316206
0.00528705	0.312643
0.00561749	0.309139
0.00594793	0.305691
0.00627837	0.302298
0.00660881	0.298959
0.00693925	0.295673
0.00726969	0.292439
0.00760013	0.289256
0.00793057	0.286123
0.00826101	0.283037
0.00859145	0.28
0.00892189	0.277009
0.00925233	0.274064
0.00958277	0.271163
0.00991321	0.268307
0.0102437	0.265493
0.0105741	0.262721
0.0109045	0.259991
0.011235	0.257301
0.0115654	0.25465
0.0118959	0.252039
0.0122263	0.249465
0.0125567	0.246929
0.0128872	0.24443
0.0132176	0.241966
0.0135481	0.239538
0.0138785	0.237144
0.0142089	0.234784
0.0145394	0.232458
0.0148698	0.230164
0.0152003	0.227902
0.0155307	0.225672
0.0158611	0.223473
0.0161916	0.221304
0.016522	0.219165
0.0168525	0.217055
0.0171829	0.214974
0.0175133	0.212921
0.0178438	0.210896
0.0181742	0.208898
0.0185047	0.206926
0.0188351	0.204981
0.0191655	0.203062
0.019496	0.201169
0.0198264	0.1993
0.0201569	0.197456
0.0204873	0.195635
0.0208177	0.193839
0.0211482	0.192066
0.0214786	0.190315
0.0218091	0.188588
0.0221395	0.186882
0.0224699	0.185198
0.0228004	0.183536
0.0231308	0.181894
0.0234613	0.180273
0.0237917	0.178673
0.0241222	0.177093
0.0244526	0.175532
0.024783	0.173991
0.0251135	0.172469
0.0254439	0.170965
0.0257744	0.16948
0.0261048	0.168013
0.0264352	0.166564
0.0267657	0.165133
0.0270961	0.163719
0.0274266	0.162322
0.027757	0.160942
0.0280874	0.159579
0.0284179	0.158231
0.0287483	0.1569
0.0290788	0.155585
0.0294092	0.154285
0.0297396	0.153
0.0300701	0.15173
0.0304005	0.150476
0.030731	0.149235
0.0310614	0.14801
0.0313918	0.146798
0.0317223	0.145601
0.0320527	0.144417
0.0323832	0.143246
0.0327136	0.14209
0.033044	0.140946
0.0333745	0.139815
0.0337049	0.138697
0.0340354	0.137592
0.0343658	0.136499
0.0346962	0.135418
0.0350267	0.134349
0.0353571	0.133292
0.0356876	0.132247
0.036018	0.131214
0.0363484	0.130191
0.0366789	0.129181
0.0370093	0.128181
0.0373398	0.127192
0.0376702	0.126213
0.0380007	0.125246
0.0383311	0.124289
0.0386615	0.123342
0.038992	0.122405
0.0393224	0.121478
0.0396529	0.120562
0.0399833	0.119655
0.0403137	0.118757
0.0406442	0.117869
0.0409746	0.116991
0.0413051	0.116122
0.0416355	0.115261
0.0419659	0.11441
0.0422964	0.113568
0.0426268	0.112734
0.0429573	0.111909
0.0432877	0.111093
0.0436181	0.110285
0.0439486	0.109485
0.044279	0.108694
0.0446095	0.10791
0.0449399	0.107135
0.0452703	0.106367
0.0456008	0.105607
0.0459312	0.104855
0.0462617	0.104111
0.0465921	0.103373
0.0469225	0.102644
0.047253	0.101921
0.0475834	0.101206
0.0479139	0.100498
0.0482443	0.0997966
0.0485747	0.0991023
0.0489052	0.0984149
0.0492356	0.0977342
0.0495661	0.0970601
0.0498965	0.0963926
0.0502269	0.0957317
0.0505574	0.0950771
0.0508878	0.0944289
0.0512183	0.0937869
0.0515487	0.0931511
0.0518791	0.0925214
0.0522096	0.0918977
0.05254	0.09128
0.0528705	0.0906682
0.0532009	0.0900621
0.0535314	0.0894618
0.0538618	0.0888672
0.0541922	0.0882782
0.0545227	0.0876947
0.0548531	0.0871166
0.0551836	0.086544
0.055514	0.0859767
0.0558444	0.0854147
0.0561749	0.0848579
0.0565053	0.0843062
0.0568358	0.0837596
0.0571662	0.0832181
0.0574966	0.0826815
0.0578271	0.0821498
0.0581575	0.081623
0.058488	0.0811009
0.0588184	0.0805836
0.0591488	0.080071
0.0594793	0.0795631
0.0598097	0.0790596
0.0601402	0.0785608
0.0604706	0.0780664
0.060801	0.0775764
0.0611315	0.0770908
0.0614619	0.0766095
0.0617924	0.0761324
0.0621228	0.0756596
0.0624532	0.075191
0.0627837	0.0747265
0.0631141	0.0742661
0.0634446	0.0738097
0.063775	0.0733573
0.0641054	0.0729088
0.0644359	0.0724643
0.0647663	0.0720236
0.0650968	0.0715867
0.0654272	0.0711536
0.0657576	0.0707242
0.0660881	0.0702985
0.0664185	0.0698765
0.066749	0.0694581
0.0670794	0.0690432
0.0674098	0.0686319
0.0677403	0.0682241
0.0680707	0.0678197
0.0684012	0.0674187
0.0687316	0.0670212
0.0690621	0.0666269
0.0693925	0.066236
0.0697229	0.0658483
0.0700534	0.0654639
0.0703838	0.0650827
0.0707143	0.0647047
0.0710447	0.0643297
0.0713751	0.0639579
0.0717056	0.0635892
0.072036	0.0632235
0.0723665	0.0628608
0.0726969	0.0625011
0.0730273	0.0621443
0.0733578	0.0617904
0.0736882	0.0614394
0.0740187	0.0610913
0.0743491	0.0607459
0.0746795	0.0604034
0.07501	0.0600636
0.0753404	0.0597266
0.0756709	0.0593923
0.0760013	0.0590606
0.0763317	0.0587316
0.0766622	0.0584052
0.0769926	0.0580815
0.0773231	0.0577602
0.0776535	0.0574416
0.0779839	0.0571254
0.0783144	0.0568118
0.0786448	0.0565006
0.0789753	0.0561918
0.0793057	0.0558855
0.0796361	0.0555816
0.0799666	0.05528
0.080297	0.0549808
0.0806275	0.0546839
0.0809579	0.0543893
0.0812883	0.054097
0.0816188	0.053807
0.0819492	0.0535191
0.0822797	0.0532335
0.0826101	0.0529501
0.0829406	0.0526688
0.083271	0.0523897
0.0836014	0.0521127
0.0839319	0.0518379
0.0842623	0.0515651
0.0845928	0.0512943
0.0849232	0.0510256
0.0852536	0.050759
0.0855841	0.0504943
0.0859145	0.0502316
0.086245	0.0499709
0.0865754	0.0497121
0.0869058	0.0494553
0.0872363	0.0492004
0.0875667	0.0489473
0.0878972	0.0486962
0.0882276	0.0484469
0.088558	0.0481994
0.0888885	0.0479537
0.0892189	0.0477099
0.0895494	0.0474678
0.0898798	0.0472276
0.0902102	0.046989
0.0905407	0.0467522
0.0908711	0.0465172
0.0912016	0.0462838
0.091532	0.0460521
0.0918624	0.0458221
0.0921929	0.0455938
0.0925233	0.0453671
0.0928538	0.045142
0.0931842	0.0449185
0.0935146	0.0446966
0.0938451	0.0444764
0.0941755	0.0442577
0.094506	0.0440405
0.0948364	0.0438249
0.0951668	0.0436108
0.0954973	0.0433982
0.0958277	0.0431871
0.0961582	0.0429775
0.0964886	0.0427694
0.096819	0.0425627
0.0971495	0.0423575
0.0974799	0.0421537
0.0978104	0.0419513
0.0981408	0.0417504
0.0984713	0.0415508
0.0988017	0.0413526
0.0991321	0.0411558
0.0994626	0.0409603
0.099793	0.0407662
0.100123	0.0405734
0.100454	0.040382
0.100784	0.0401918
0.101115	0.040003
0.101445	0.0398154
0.101776	0.0396291
0.102106	0.0394441
0.102437	0.0392603
0.102767	0.0390778
0.103097	0.0388965
0.103428	0.0387164
0.103758	0.0385375
0.104089	0.0383599
0.104419	0.0381834
0.10475	0.0380081
0.10508	0.037834
0.105411	0.037661
0.105741	0.0374892
0.106071	0.0373185
0.106402	0.037149
0.106732	0.0369806
0.107063	0.0368133
0.107393	0.036647
0.107724	0.0364819
0.108054	0.0363179
0.108384	0.0361549
0.108715	0.035993
0.109045	0.0358322
0.109376	0.0356724
0.109706	0.0355136
0.110037	0.0353559
0.110367	0.0351992
0.110698	0.0350435
0.111028	0.0348888
0.111358	0.0347352
0.111689	0.0345825
0.112019	0.0344307
0.11235	0.03428
0.11268	0.0341302
0.113011	0.0339814
0.113341	0.0338335
0.113672	0.0336865
0.114002	0.0335405
0.114332	0.0333954
0.114663	0.0332513
0.114993	0.033108
0.115324	0.0329656
0.115654	0.0328242
0.115985	0.0326836
0.116315	0.0325439
0.116645	0.0324051
0.116976	0.0322671
0.117306	0.03213
0.117637	0.0319938
0.117967	0.0318584
0.118298	0.0317238
0.118628	0.0315901
0.118959	0.0314572
0.119289	0.0313251
0.119619	0.0311939
0.11995	0.0310634
0.12028	0.0309337
0.120611	0.0308049
0.120941	0.0306768
0.121272	0.0305495
0.121602	0.030423
0.121933	0.0302972
0.122263	0.0301722
0.122593	0.030048
0.122924	0.0299245
0.123254	0.0298018
0.123585	0.0296798
0.123915	0.0295585
0.124246	0.029438
0.124576	0.0293181
0.124906	0.0291991
0.125237	0.0290807
0.125567	0.028963
0.125898	0.028846
0.126228	0.0287297
0.126559	0.0286141
0.126889	0.0284992
0.12722	0.028385
0.12755	0.0282714
0.12788	0.0281585
0.128211	0.0280463
0.128541	0.0279347
0.128872	0.0278238
0.129202	0.0277136
0.129533	0.0276039
0.129863	0.027495
0.130194	0.0273866
0.130524	0.0272789
0.130854	0.0271718
0.131185	0.0270653
0.131515	0.0269595
0.131846	0.0268542
0.132176	0.0267496
0.132507	0.0266456
0.132837	0.0265421
0.133167	0.0264393
0.133498	0.026337
0.133828	0.0262353
0.134159	0.0261342
0.134489	0.0260337
0.13482	0.0259338
0.13515	0.0258344
0.135481	0.0257356
0.135811	0.0256373
0.136141	0.0255396
0.136472	0.0254425
0.136802	0.0253459
0.137133	0.0252498
0.137463	0.0251543
0.137794	0.0250593
0.138124	0.0249649
0.138455	0.0248709
0.138785	0.0247775
0.139115	0.0246846
0.139446	0.0245923
0.139776	0.0245004
0.140107	0.0244091
0.140437	0.0243182
0.140768	0.0242279
0.141098	0.0241381
0.141429	0.0240487
0.141759	0.0239599
0.142089	0.0238715
0.14242	0.0237836
0.14275	0.0236962
0.143081	0.0236093
0.143411	0.0235228
0.143742	0.0234368
0.144072	0.0233513
0.144402	0.0232663
0.144733	0.0231817
0.145063	0.0230975
0.145394	0.0230139
0.145724	0.0229306
0.146055	0.0228479
0.146385	0.0227655
0.146716	0.0226836
0.147046	0.0226022
0.147376	0.0225211
0.147707	0.0224406
0.148037	0.0223604
0.148368	0.0222807
0.148698	0.0222014
0.149029	0.0221225
0.149359	0.022044
0.14969	0.021966
0.15002	0.0218883
0.15035	0.0218111
0.150681	0.0217343
0.151011	0.0216578
0.151342	0.0215818
0.151672	0.0215062
0.152003	0.021431
0.152333	0.0213561
0.152663	0.0212817
0.152994	0.0212076
0.153324	0.021134
0.153655	0.0210607
0.153985	0.0209878
0.154316	0.0209153
0.154646	0.0208431
0.154977	0.0207713
0.155307	0.0206999
0.155637	0.0206289
0.155968	0.0205582
0.156298	0.0204879
0.156629	0.0204179
0.156959	0.0203483
0.15729	0.0202791
0.15762	0.0202102
0.157951	0.0201416
0.158281	0.0200734
0.158611	0.0200056
0.158942	0.0199381
0.159272	0.0198709
0.159603	0.0198041
0.159933	0.0197376
0.160264	0.0196715
0.160594	0.0196057
0.160924	0.0195402
0.161255	0.019475
0.161585	0.0194102
0.161916	0.0193457
0.162246	0.0192815
0.162577	0.0192176
0.162907	0.0191541
0.163238	0.0190909
0.163568	0.0190279
0.163898	0.0189653
0.164229	0.018903
0.164559	0.0188411
0.16489	0.0187794
0.16522	0.018718
0.165551	0.0186569
0.165881	0.0185961
0.166212	0.0185357
0.166542	0.0184755
0.166872	0.0184156
0.167203	0.018356
0.167533	0.0182967
0.167864	0.0182377
0.168194	0.018179
0.168525	0.0181205
0.168855	0.0180624
0.169186	0.0180045
0.169516	0.0179469
0.169846	0.0178896
0.170177	0.0178325
0.170507	0.0177758
0.170838	0.0177193
0.171168	0.017663
0.171499	0.0176071
0.171829	0.0175514
0.172159	0.017496
0.17249	0.0174408
0.17282	0.0173859
0.173151	0.0173313
0.173481	0.0172769
0.173812	0.0172228
0.174142	0.017169
0.174473	0.0171154
0.174803	0.017062
0.175133	0.0170089
0.175464	0.0169561
0.175794	0.0169035
0.176125	0.0168511
0.176455	0.016799
0.176786	0.0167471
0.177116	0.0166955
0.177447	0.0166442
0.177777	0.016593
0.178107	0.0165421
0.178438	0.0164915
0.178768	0.016441
0.179099	0.0163908
0.179429	0.0163409
0.17976	0.0162911
0.18009	0.0162416
0.18042	0.0161924
0.180751	0.0161433
0.181081	0.0160945
0.181412	0.0160459
0.181742	0.0159976
0.182073	0.0159494
0.182403	0.0159015
0.182734	0.0158538
0.183064	0.0158063
0.183394	0.015759
0.183725	0.0157119
0.184055	0.0156651
0.184386	0.0156185
0.184716	0.015572
0.185047	0.0155258
0.185377	0.0154798
0.185708	0.015434
0.186038	0.0153884
0.186368	0.0153431
0.186699	0.0152979
0.187029	0.0152529
0.18736	0.0152081
0.18769	0.0151636
0.188021	0.0151192
0.188351	0.015075
0.188681	0.015031
0.189012	0.0149873
0.189342	0.0149437
0.189673	0.0149003
0.190003	0.0148571
0.190334	0.0148141
0.190664	0.0147712
0.190995	0.0147286
0.191325	0.0146862
0.191655	0.0146439
0.191986	0.0146018
0.192316	0.01456
0.192647	0.0145183
0.192977	0.0144767
0.193308	0.0144354
0.193638	0.0143942
0.193969	0.0143533
0.194299	0.0143125
0.194629	0.0142719
0.19496	0.0142314
0.19529	0.0141911
0.195621	0.0141511
0.195951	0.0141111
0.196282	0.0140714
0.196612	0.0140318
0.196943	0.0139924
0.197273	0.0139532
0.197603	0.0139141
0.197934	0.0138752
0.198264	0.0138365
0.198595	0.0137979
0.198925	0.0137595
0.199256	0.0137213
0.199586	0.0136832
0.199916	0.0136453
0.200247	0.0136076
0.200577	0.01357
0.200908	0.0135326
0.201238	0.0134953
0.201569	0.0134582
0.201899	0.0134212
0.20223	0.0133844
0.20256	0.0133478
0.20289	0.0133113
0.203221	0.013275
0.203551	0.0132388
0.203882	0.0132028
0.204212	0.0131669
0.204543	0.0131312
0.204873	0.0130956
0.205204	0.0130602
0.205534	0.0130249
0.205864	0.0129897
0.206195	0.0129548
0.206525	0.0129199
0.206856	0.0128852
0.207186	0.0128507
0.207517	0.0128162
0.207847	0.012782
0.208177	0.0127479
0.208508	0.0127139
0.208838	0.01268
0.209169	0.0126463
0.209499	0.0126128
0.20983	0.0125793
0.21016	0.012546
0.210491	0.0125129
0.210821	0.0124799
0.211151	0.012447
0.211482	0.0124142
0.211812	0.0123816
0.212143	0.0123491
0.212473	0.0123168
0.212804	0.0122845
0.213134	0.0122524
0.213465	0.0122205
0.213795	0.0121887
0.214125	0.012157
0.214456	0.0121254
0.214786	0.0120939
0.215117	0.0120626
0.215447	0.0120314
0.215778	0.0120003
0.216108	0.0119694
0.216438	0.0119386
0.216769	0.0119079
0.217099	0.0118773
0.21743	0.0118468
0.21776	0.0118165
0.218091	0.0117863
0.218421	0.0117562
0.218752	0.0117262
0.219082	0.0116964
0.219412	0.0116667
0.219743	0.011637
0.220073	0.0116075
0.220404	0.0115782
0.220734	0.0115489
0.221065	0.0115197
0.221395	0.0114907
0.221726	0.0114618
0.222056	0.011433
0.222386	0.0114043
0.222717	0.0113757
0.223047	0.0113472
0.223378	0.0113188
0.223708	0.0112906
0.224039	0.0112625
0.224369	0.0112344
0.224699	0.0112065
0.22503	0.0111787
0.22536	0.011151
0.225691	0.0111234
0.226021	0.0110959
0.226352	0.0110685
0.226682	0.0110412
0.227013	0.011014
0.227343	0.010987
0.227673	0.01096
0.228004	0.0109331
0.228334	0.0109064
0.228665	0.0108797
0.228995	0.0108532
0.229326	0.0108267
0.229656	0.0108004
0.229987	0.0107741
0.230317	0.010748
0.230647	0.0107219
0.230978	0.010696
0.231308	0.0106701
0.231639	0.0106443
0.231969	0.0106187
0.2323	0.0105931
0.23263	0.0105677
0.232961	0.0105423
0.233291	0.010517
0.233621	0.0104918
0.233952	0.0104667
0.234282	0.0104418
0.234613	0.0104169
0.234943	0.0103921
0.235274	0.0103673
0.235604	0.0103427
0.235934	0.0103182
0.236265	0.0102938
0.236595	0.0102694
0.236926	0.0102452
0.237256	0.010221
0.237587	0.0101969
0.237917	0.0101729
0.238248	0.0101491
0.238578	0.0101252
0.238908	0.0101015
0.239239	0.0100779
0.239569	0.0100544
0.2399	0.0100309
0.24023	0.0100075
0.240561	0.00998424
0.240891	0.00996104
0.241222	0.00993792
0.241552	0.00991489
0.241882	0.00989195
0.242213	0.00986909
0.242543	0.00984631
0.242874	0.00982361
0.243204	0.009801
0.243535	0.00977847
0.243865	0.00975602
0.244195	0.00973366
0.244526	0.00971137
0.244856	0.00968917
0.245187	0.00966704
0.245517	0.009645
0.245848	0.00962303
0.246178	0.00960115
0.246509	0.00957934
0.246839	0.00955761
0.247169	0.00953596
0.2475	0.00951439
0.24783	0.00949289
0.248161	0.00947147
0.248491	0.00945013
0.248822	0.00942886
0.249152	0.00940767
0.249483	0.00938656
0.249813	0.00936552
0.250143	0.00934456
0.250474	0.00932367
0.250804	0.00930285
0.251135	0.00928211
0.251465	0.00926144
0.251796	0.00924085
0.252126	0.00922032
0.252456	0.00919987
0.252787	0.0091795
0.253117	0.00915919
0.253448	0.00913896
0.253778	0.00911879
0.254109	0.0090987
0.254439	0.00907868
0.25477	0.00905873
0.2551	0.00903884
0.25543	0.00901903
0.255761	0.00899929
0.256091	0.00897961
0.256422	0.00896001
0.256752	0.00894047
0.257083	0.008921
0.257413	0.0089016
0.257744	0.00888226
0.258074	0.00886299
0.258404	0.00884379
0.258735	0.00882466
0.259065	0.00880559
0.259396	0.00878659
0.259726	0.00876765
0.260057	0.00874878
0.260387	0.00872997
0.260718	0.00871123
0.261048	0.00869255
0.261378	0.00867393
0.261709	0.00865538
0.262039	0.0086369
0.26237	0.00861847
0.2627	0.00860011
0.263031	0.00858181
0.263361	0.00856358
0.263691	0.0085454
0.264022	0.00852729
0.264352	0.00850924
0.264683	0.00849125
0.265013	0.00847332
0.265344	0.00845545
0.265674	0.00843765
0.266005	0.0084199
0.266335	0.00840221
0.266665	0.00838458
0.266996	0.00836702
0.267326	0.00834951
0.267657	0.00833206
0.267987	0.00831466
0.268318	0.00829733
0.268648	0.00828005
0.268979	0.00826284
0.269309	0.00824568
0.269639	0.00822857
0.26997	0.00821153
0.2703	0.00819454
0.270631	0.00817761
0.270961	0.00816073
0.271292	0.00814391
0.271622	0.00812715
0.271952	0.00811044
0.272283	0.00809378
0.272613	0.00807718
0.272944	0.00806064
0.273274	0.00804415
0.273605	0.00802772
0.273935	0.00801134
0.274266	0.00799501
0.274596	0.00797874
0.274926	0.00796252
0.275257	0.00794635
0.275587	0.00793024
0.275918	0.00791418
0.276248	0.00789817
0.276579	0.00788222
0.276909	0.00786631
0.27724	0.00785046
0.27757	0.00783466
0.2779	0.00781891
0.278231	0.00780321
0.278561	0.00778757
0.278892	0.00777197
0.279222	0.00775643
0.279553	0.00774093
0.279883	0.00772549
0.280213	0.00771009
0.280544	0.00769475
0.280874	0.00767945
0.281205	0.0076642
0.281535	0.00764901
0.281866	0.00763386
0.282196	0.00761876
0.282527	0.00760371
0.282857	0.0075887
0.283187	0.00757375
0.283518	0.00755884
0.283848	0.00754398
0.284179	0.00752917
0.284509	0.0075144
0.28484	0.00749968
0.28517	0.00748501
0.285501	0.00747039
0.285831	0.00745581
0.286161	0.00744128
0.286492	0.00742679
0.286822	0.00741235
0.287153	0.00739796
0.287483	0.00738361
0.287814	0.0073693
0.288144	0.00735505
0.288475	0.00734083
0.288805	0.00732666
0.289135	0.00731254
0.289466	0.00729846
0.289796	0.00728442
0.290127	0.00727043
0.290457	0.00725648
0.290788	0.00724258
0.291118	0.00722872
0.291448	0.0072149
0.291779	0.00720113
0.292109	0.00718739
0.29244	0.0071737
0.29277	0.00716006
0.293101	0.00714645
0.293431	0.00713289
0.293762	0.00711937
0.294092	0.0071059
0.294422	0.00709246
0.294753	0.00707906
0.295083	0.00706571
0.295414	0.0070524
0.295744	0.00703913
0.296075	0.0070259
0.296405	0.00701271
0.296736	0.00699956
0.297066	0.00698645
0.297396	0.00697338
0.297727	0.00696036
0.298057	0.00694737
0.298388	0.00693442
0.298718	0.00692151
0.299049	0.00690864
0.299379	0.00689581
0.299709	0.00688302
0.30004	0.00687027
0.30037	0.00685755
0.300701	0.00684488
0.301031	0.00683224
0.301362	0.00681964
0.301692	0.00680708
0.302023	0.00679456
0.302353	0.00678208
0.302683	0.00676963
0.303014	0.00675722
0.303344	0.00674485
0.303675	0.00673252
0.304005	0.00672022
0.304336	0.00670796
0.304666	0.00669574
0.304997	0.00668355
0.305327	0.0066714
0.305657	0.00665928
0.305988	0.00664721
0.306318	0.00663517
0.306649	0.00662316
0.306979	0.00661119
0.30731	0.00659926
0.30764	0.00658736
0.30797	0.0065755
0.308301	0.00656367
0.308631	0.00655188
0.308962	0.00654012
0.309292	0.00652839
0.309623	0.00651671
0.309953	0.00650505
0.310284	0.00649343
0.310614	0.00648185
0.310944	0.0064703
0.311275	0.00645878
0.311605	0.0064473
0.311936	0.00643585
0.312266	0.00642443
0.312597	0.00641305
0.312927	0.0064017
0.313258	0.00639039
0.313588	0.00637911
0.313918	0.00636786
0.314249	0.00635664
0.314579	0.00634546
0.31491	0.00633431
0.31524	0.00632319
0.315571	0.0063121
0.315901	0.00630105
0.316232	0.00629003
0.316562	0.00627904
0.316892	0.00626808
0.317223	0.00625716
0.317553	0.00624626
0.317884	0.0062354
0.318214	0.00622457
0.318545	0.00621377
0.318875	0.006203
[truncated: 34 more rows]

## Sheet: panel c
Hydrodynamic limit
Detuning Delta/(2pi) (MHz)	gamma
0	189.156
1	189.156
2	193.63
4	345.958
6	467.894
8	507.338
10	429.425
15	267.611
20	87.3062
30	22.3767
40	25.5731
60	23.6051
Measurement
Detuning Delta/(2pi) (MHz)	gamma	gamma error
1	164.357	36.2182
2	194.006	33.7333
4	303.343	58.1528
6	457.679	109.753
8	416.221	76.0142
10	248.218	38.7688
15	64.5571	10.6536
20	33.8322	5.19504
30	5.93325	0.759281
40	1.71055	0.243902
60	0.515244	0.127914
Calculation for T = 800 nK
Detuning Delta/(2pi) (MHz)	gamma
0	649.845
1	758.724
2	911.289
3	1068.27
4	1173.26
5	1138.87
6	1058.4
7	951.057
8	835.114
9	691.633
10	541.517
11	409.201
12	305.799
13	229.6
14	174.377
15	134.134
16	104.406
17	82.1128
18	65.1862
19	52.2003
20	42.1524
21	34.3556
22	28.1734
23	23.3128
24	19.4422
25	16.3383
26	13.8305
27	11.7895
28	10.116
29	8.73426
30	7.58565
35	4.04222
40	2.37672
45	1.49898
50	0.995406
55	0.687318
60	0.48964
100	0.0673184
200	0.0155194
Calculation for T = 800 nK
Detuning Delta/(2pi) (MHz)	gamma
0	385.379
1	439.944
2	551.889
3	706.786
4	864.506
5	998.65
6	1115.64
7	1213.56
8	1258.43
9	1213.08
10	1085.83
11	921.999
12	761.811
13	623.411
14	509.354
15	416.741
16	341.619
17	280.617
18	231.031
19	190.731
20	157.999
21	131.424
22	109.535
23	92.2592
24	77.9187
25	66.1728
26	56.5154
27	48.5314
28	41.8985
29	36.3584
30	31.7095
35	17.0901
40	10.0693
45	6.33686
50	4.19011
55	2.87809
60	2.03838
100	0.246945
200	0.0118536
