# Supplementary material for: Evaporation of microwave-shielded polar molecules to quantum degeneracy
Source: Nature. 2022 Jul 27;607(7920):677–81. doi: 10.1038/s41586-022-04900-0 (PMC9329123; doi:10.1038/s41586-022-04900-0)
Supplement: Supplementary file 5 — Source Data Fig. 3 [file 41586_2022_4900_MOESM5_ESM.xlsx]

## Sheet: panel a
Molecule number N (10³)	Molecule number N error (10³)	T/T_F	T/T_F error	T (nK)	T error (nK)
4.568	0.217077	0.468097	0.0315445	41.67	2.72941
5.732	0.169181	0.504157	0.0266743	49.73	2.58527
13.15	0.229644	0.742903	0.0180426	108.167	2.55043
6.828	0.489252	0.517521	0.0252164	55.53	2.35835
7.404	0.783071	0.584228	0.0303166	65.3167	2.48709
8.96	0.283623	0.567688	0.0192013	68.5767	2.20377
9.765	0.446587	0.652317	0.0223947	83.04	2.55436
11.22	0.329239	0.679332	0.0193412	92.2533	2.46666
3.637	0.249992	0.46758	0.0214374	38.58	1.53209
14.34	0.211957	0.828322	0.0106091	129.467	1.5306
2.74	0.116946	0.445827	0.0542594	32.2467	3.89768
3.081	0.109657	0.485415	0.0465787	37.11	3.53362
3.997	0.260904	0.471865	0.0392117	40	3.20801
1.517	0.246012	0.473773	0.102844	27.0667	5.69039
2.42	0.301019	0.552638	0.0734381	37.6733	4.75635
14.33	0.492382	0.995673	0.0301959	176.433	4.95447
0.3977	0.148699	1.67634	1.61436	56.5933	54.0424
0.4883	0.159119	0.758673	0.479452	28.2833	17.608
0.9226	0.124325	0.535405	0.16337	25.33	7.64482

## Sheet: panel b and c
Hold time (s)	Molecule number N (10³)	Molecule number N error (10³)	T/T_F	T/T_F error	T (nK)	T error (nK)
0.001	3.538	0.226129	0.467588	0.0364295	38.23	2.86495
0.051	1.911	0.192652	0.403775	0.0600497	26.8833	3.89471
0.101	1.177	0.260871	0.426495	0.0964973	24.1567	5.16602
0.151	1.307	0.171301	0.361973	0.0856985	21.2333	4.94074
0.201	1.31	0.168402	0.381034	0.0817382	22.3667	4.70133
0.251	1.27	0.0784653	0.369248	0.0929886	21.4533	5.38454
0.301	0.9386	0.106839	0.427375	0.116288	22.45	6.04895
0.351	0.7889	0.106961	0.449264	0.136685	22.27	6.7003
0.401	0.8274	0.143826	0.376812	0.141421	18.98	7.03796
0.451	0.5791	0.0585428	0.478608	0.149708	21.4033	6.65599
0.501	0.8868	0.119004	0.407242	0.132313	20.9933	6.75579
0.551	0.4928	0.0744237	0.558518	0.194297	23.67	8.14762
0.601	0.4628	0.118964	0.540562	0.196769	22.4333	7.93647
Trap depth ramp
time (ms)	U_trap/k_B (µK)
0	1.91
10	1.59
20	1.33
30	1.12
40	0.95
50	0.81
60	0.69
70	0.6
80	0.52
90	0.46
100	0.4
110	0.36
120	0.33
130	0.29
140	0.27
150	0.25
300	0.25
One-body decay
Hold time (s)	Molecule number N (10³)
0	1.5
0.000661762	1.49831
0.00132352	1.49663
0.00198529	1.49495
0.00264705	1.49327
0.00330881	1.49159
0.00397057	1.48991
0.00463233	1.48823
0.00529409	1.48656
0.00595586	1.48489
0.00661762	1.48322
0.00727938	1.48155
0.00794114	1.47989
0.0086029	1.47822
0.00926466	1.47656
0.00992643	1.4749
0.0105882	1.47324
0.0112499	1.47159
0.0119117	1.46993
0.0125735	1.46828
0.0132352	1.46663
0.013897	1.46498
0.0145588	1.46333
0.0152205	1.46169
0.0158823	1.46004
0.016544	1.4584
0.0172058	1.45676
0.0178676	1.45512
0.0185293	1.45349
0.0191911	1.45185
0.0198529	1.45022
0.0205146	1.44859
0.0211764	1.44696
0.0218381	1.44533
0.0224999	1.44371
0.0231617	1.44209
0.0238234	1.44046
0.0244852	1.43884
0.0251469	1.43723
0.0258087	1.43561
0.0264705	1.434
0.0271322	1.43238
0.027794	1.43077
0.0284558	1.42916
0.0291175	1.42756
0.0297793	1.42595
0.030441	1.42435
0.0311028	1.42275
0.0317646	1.42115
0.0324263	1.41955
0.0330881	1.41795
0.0337498	1.41636
0.0344116	1.41477
0.0350734	1.41318
0.0357351	1.41159
0.0363969	1.41
0.0370587	1.40842
0.0377204	1.40683
0.0383822	1.40525
0.0390439	1.40367
0.0397057	1.40209
0.0403675	1.40052
0.0410292	1.39894
0.041691	1.39737
0.0423528	1.3958
0.0430145	1.39423
0.0436763	1.39266
0.044338	1.39109
0.0449998	1.38953
0.0456616	1.38797
0.0463233	1.38641
0.0469851	1.38485
0.0476468	1.38329
0.0483086	1.38174
0.0489704	1.38018
0.0496321	1.37863
0.0502939	1.37708
0.0509557	1.37553
0.0516174	1.37399
0.0522792	1.37244
0.0529409	1.3709
0.0536027	1.36936
0.0542645	1.36782
0.0549262	1.36628
0.055588	1.36474
0.0562497	1.36321
0.0569115	1.36167
0.0575733	1.36014
0.058235	1.35861
0.0588968	1.35709
0.0595586	1.35556
0.0602203	1.35404
0.0608821	1.35251
0.0615438	1.35099
0.0622056	1.34947
0.0628674	1.34796
0.0635291	1.34644
0.0641909	1.34493
0.0648527	1.34342
0.0655144	1.34191
0.0661762	1.3404
0.0668379	1.33889
0.0674997	1.33738
0.0681615	1.33588
0.0688232	1.33438
0.069485	1.33288
0.0701467	1.33138
0.0708085	1.32988
0.0714703	1.32839
0.072132	1.32689
0.0727938	1.3254
0.0734556	1.32391
0.0741173	1.32242
0.0747791	1.32094
0.0754408	1.31945
0.0761026	1.31797
0.0767644	1.31649
0.0774261	1.31501
0.0780879	1.31353
0.0787496	1.31205
0.0794114	1.31057
0.0800732	1.3091
0.0807349	1.30763
0.0813967	1.30616
0.0820585	1.30469
0.0827202	1.30322
0.083382	1.30176
0.0840437	1.30029
0.0847055	1.29883
0.0853673	1.29737
0.086029	1.29591
0.0866908	1.29446
0.0873526	1.293
0.0880143	1.29155
0.0886761	1.29009
0.0893378	1.28864
0.0899996	1.2872
0.0906614	1.28575
0.0913231	1.2843
0.0919849	1.28286
0.0926466	1.28142
0.0933084	1.27998
0.0939702	1.27854
0.0946319	1.2771
0.0952937	1.27566
0.0959555	1.27423
0.0966172	1.2728
0.097279	1.27136
0.0979407	1.26994
0.0986025	1.26851
0.0992643	1.26708
0.099926	1.26566
0.100588	1.26423
0.10125	1.26281
0.101911	1.26139
0.102573	1.25997
0.103235	1.25856
0.103897	1.25714
0.104558	1.25573
0.10522	1.25432
0.105882	1.25291
0.106544	1.2515
0.107205	1.25009
0.107867	1.24868
0.108529	1.24728
0.109191	1.24588
0.109852	1.24448
0.110514	1.24308
0.111176	1.24168
0.111838	1.24028
0.112499	1.23889
0.113161	1.2375
0.113823	1.23611
0.114485	1.23472
0.115147	1.23333
0.115808	1.23194
0.11647	1.23056
0.117132	1.22917
0.117794	1.22779
0.118455	1.22641
0.119117	1.22503
0.119779	1.22365
0.120441	1.22228
0.121102	1.2209
0.121764	1.21953
0.122426	1.21816
0.123088	1.21679
0.123749	1.21542
0.124411	1.21406
0.125073	1.21269
0.125735	1.21133
0.126396	1.20996
0.127058	1.2086
0.12772	1.20725
0.128382	1.20589
0.129044	1.20453
0.129705	1.20318
0.130367	1.20182
0.131029	1.20047
0.131691	1.19912
0.132352	1.19778
0.133014	1.19643
0.133676	1.19508
0.134338	1.19374
0.134999	1.1924
0.135661	1.19106
0.136323	1.18972
0.136985	1.18838
0.137646	1.18704
0.138308	1.18571
0.13897	1.18438
0.139632	1.18304
0.140293	1.18171
0.140955	1.18039
0.141617	1.17906
0.142279	1.17773
0.142941	1.17641
0.143602	1.17509
0.144264	1.17376
0.144926	1.17244
0.145588	1.17113
0.146249	1.16981
0.146911	1.16849
0.147573	1.16718
0.148235	1.16587
0.148896	1.16456
0.149558	1.16325
0.15022	1.16194
0.150882	1.16063
0.151543	1.15933
0.152205	1.15803
0.152867	1.15672
0.153529	1.15542
0.15419	1.15412
0.154852	1.15283
0.155514	1.15153
0.156176	1.15024
0.156838	1.14894
0.157499	1.14765
0.158161	1.14636
0.158823	1.14507
0.159485	1.14378
0.160146	1.1425
0.160808	1.14121
0.16147	1.13993
0.162132	1.13865
0.162793	1.13737
0.163455	1.13609
0.164117	1.13481
0.164779	1.13354
0.16544	1.13226
0.166102	1.13099
0.166764	1.12972
0.167426	1.12845
0.168087	1.12718
0.168749	1.12591
0.169411	1.12464
0.170073	1.12338
0.170735	1.12212
0.171396	1.12085
0.172058	1.11959
0.17272	1.11834
0.173382	1.11708
0.174043	1.11582
0.174705	1.11457
0.175367	1.11331
0.176029	1.11206
0.17669	1.11081
0.177352	1.10956
0.178014	1.10832
0.178676	1.10707
0.179337	1.10582
0.179999	1.10458
0.180661	1.10334
0.181323	1.1021
0.181984	1.10086
0.182646	1.09962
0.183308	1.09839
0.18397	1.09715
0.184632	1.09592
0.185293	1.09468
0.185955	1.09345
0.186617	1.09222
0.187279	1.091
0.18794	1.08977
0.188602	1.08854
0.189264	1.08732
0.189926	1.0861
0.190587	1.08488
0.191249	1.08366
0.191911	1.08244
0.192573	1.08122
0.193234	1.08001
0.193896	1.07879
0.194558	1.07758
0.19522	1.07637
0.195881	1.07516
0.196543	1.07395
0.197205	1.07274
0.197867	1.07153
0.198529	1.07033
0.19919	1.06913
0.199852	1.06792
0.200514	1.06672
0.201176	1.06552
0.201837	1.06433
0.202499	1.06313
0.203161	1.06193
0.203823	1.06074
0.204484	1.05955
0.205146	1.05836
0.205808	1.05717
0.20647	1.05598
0.207131	1.05479
0.207793	1.0536
0.208455	1.05242
0.209117	1.05124
0.209778	1.05005
0.21044	1.04887
0.211102	1.04769
0.211764	1.04652
0.212426	1.04534
0.213087	1.04416
0.213749	1.04299
0.214411	1.04182
0.215073	1.04065
0.215734	1.03948
0.216396	1.03831
0.217058	1.03714
0.21772	1.03597
0.218381	1.03481
0.219043	1.03365
0.219705	1.03248
0.220367	1.03132
0.221028	1.03016
0.22169	1.029
0.222352	1.02785
0.223014	1.02669
0.223675	1.02554
0.224337	1.02438
0.224999	1.02323
0.225661	1.02208
0.226323	1.02093
0.226984	1.01979
0.227646	1.01864
0.228308	1.01749
0.22897	1.01635
0.229631	1.01521
0.230293	1.01406
0.230955	1.01292
0.231617	1.01179
0.232278	1.01065
0.23294	1.00951
0.233602	1.00838
0.234264	1.00724
0.234925	1.00611
0.235587	1.00498
0.236249	1.00385
0.236911	1.00272
0.237572	1.00159
0.238234	1.00047
0.238896	0.999342
0.239558	0.998219
0.24022	0.997096
0.240881	0.995975
0.241543	0.994855
0.242205	0.993737
0.242867	0.992619
0.243528	0.991503
0.24419	0.990388
0.244852	0.989275
0.245514	0.988163
0.246175	0.987052
0.246837	0.985942
0.247499	0.984833
0.248161	0.983726
0.248822	0.98262
0.249484	0.981515
0.250146	0.980411
0.250808	0.979309
0.251469	0.978208
0.252131	0.977108
0.252793	0.976009
0.253455	0.974912
0.254117	0.973816
0.254778	0.972721
0.25544	0.971627
0.256102	0.970535
0.256764	0.969444
0.257425	0.968354
0.258087	0.967265
0.258749	0.966177
0.259411	0.965091
0.260072	0.964006
0.260734	0.962922
0.261396	0.961839
0.262058	0.960758
0.262719	0.959678
0.263381	0.958599
0.264043	0.957521
0.264705	0.956444
0.265366	0.955369
0.266028	0.954295
0.26669	0.953222
0.267352	0.95215
0.268014	0.951079
0.268675	0.95001
0.269337	0.948942
0.269999	0.947875
0.270661	0.946809
0.271322	0.945744
0.271984	0.944681
0.272646	0.943619
0.273308	0.942558
0.273969	0.941498
0.274631	0.94044
0.275293	0.939382
0.275955	0.938326
0.276616	0.937271
0.277278	0.936217
0.27794	0.935165
0.278602	0.934113
0.279263	0.933063
0.279925	0.932014
0.280587	0.930966
0.281249	0.929919
0.281911	0.928873
0.282572	0.927829
0.283234	0.926786
0.283896	0.925744
0.284558	0.924703
0.285219	0.923663
0.285881	0.922625
0.286543	0.921587
0.287205	0.920551
0.287866	0.919516
0.288528	0.918482
0.28919	0.91745
0.289852	0.916418
0.290513	0.915388
0.291175	0.914358
0.291837	0.91333
0.292499	0.912303
0.29316	0.911278
0.293822	0.910253
0.294484	0.90923
0.295146	0.908207
0.295808	0.907186
0.296469	0.906166
0.297131	0.905147
0.297793	0.90413
0.298455	0.903113
0.299116	0.902098
0.299778	0.901083
0.30044	0.90007
0.301102	0.899058
0.301763	0.898047
0.302425	0.897038
0.303087	0.896029
0.303749	0.895021
0.30441	0.894015
0.305072	0.89301
0.305734	0.892006
0.306396	0.891003
0.307057	0.890001
0.307719	0.889
0.308381	0.888001
0.309043	0.887002
0.309705	0.886005
0.310366	0.885009
0.311028	0.884014
0.31169	0.88302
0.312352	0.882027
0.313013	0.881035
0.313675	0.880045
0.314337	0.879055
0.314999	0.878067
0.31566	0.87708
0.316322	0.876093
0.316984	0.875108
0.317646	0.874124
0.318307	0.873142
0.318969	0.87216
0.319631	0.871179
0.320293	0.8702
0.320954	0.869221
0.321616	0.868244
0.322278	0.867268
0.32294	0.866293
0.323602	0.865319
0.324263	0.864346
0.324925	0.863374
0.325587	0.862403
0.326249	0.861433
0.32691	0.860465
0.327572	0.859497
0.328234	0.858531
0.328896	0.857566
0.329557	0.856602
0.330219	0.855638
0.330881	0.854676
0.331543	0.853715
0.332204	0.852756
0.332866	0.851797
0.333528	0.850839
0.33419	0.849882
0.334851	0.848927
0.335513	0.847972
0.336175	0.847019
0.336837	0.846066
0.337498	0.845115
0.33816	0.844165
0.338822	0.843216
0.339484	0.842268
0.340146	0.841321
0.340807	0.840375
0.341469	0.83943
0.342131	0.838486
0.342793	0.837543
0.343454	0.836602
0.344116	0.835661
0.344778	0.834721
0.34544	0.833783
0.346101	0.832845
0.346763	0.831909
0.347425	0.830974
0.348087	0.830039
0.348748	0.829106
0.34941	0.828174
0.350072	0.827243
0.350734	0.826313
0.351395	0.825383
0.352057	0.824455
0.352719	0.823528
0.353381	0.822602
0.354043	0.821678
0.354704	0.820754
0.355366	0.819831
0.356028	0.818909
0.35669	0.817988
0.357351	0.817069
0.358013	0.81615
0.358675	0.815232
0.359337	0.814316
0.359998	0.8134
0.36066	0.812486
0.361322	0.811572
0.361984	0.81066
0.362645	0.809748
0.363307	0.808838
0.363969	0.807928
0.364631	0.80702
0.365292	0.806112
0.365954	0.805206
0.366616	0.804301
0.367278	0.803396
0.36794	0.802493
0.368601	0.801591
0.369263	0.800689
0.369925	0.799789
0.370587	0.79889
0.371248	0.797992
0.37191	0.797094
0.372572	0.796198
0.373234	0.795303
0.373895	0.794409
0.374557	0.793516
0.375219	0.792623
0.375881	0.791732
0.376542	0.790842
0.377204	0.789953
0.377866	0.789065
0.378528	0.788177
0.379189	0.787291
0.379851	0.786406
0.380513	0.785522
0.381175	0.784639
0.381837	0.783756
0.382498	0.782875
0.38316	0.781995
0.383822	0.781116
0.384484	0.780237
0.385145	0.77936
0.385807	0.778484
0.386469	0.777609
0.387131	0.776734
0.387792	0.775861
0.388454	0.774989
0.389116	0.774117
0.389778	0.773247
0.390439	0.772377
0.391101	0.771509
0.391763	0.770642
0.392425	0.769775
0.393086	0.76891
0.393748	0.768045
0.39441	0.767181
0.395072	0.766319
0.395734	0.765457
0.396395	0.764597
0.397057	0.763737
0.397719	0.762878
0.398381	0.76202
0.399042	0.761164
0.399704	0.760308
0.400366	0.759453
0.401028	0.758599
0.401689	0.757746
0.402351	0.756894
0.403013	0.756043
0.403675	0.755193
0.404336	0.754344
0.404998	0.753496
0.40566	0.752649
0.406322	0.751802
0.406983	0.750957
0.407645	0.750113
0.408307	0.749269
0.408969	0.748427
0.409631	0.747585
0.410292	0.746745
0.410954	0.745905
0.411616	0.745067
0.412278	0.744229
0.412939	0.743392
0.413601	0.742556
0.414263	0.741721
0.414925	0.740887
0.415586	0.740054
0.416248	0.739222
0.41691	0.738391
0.417572	0.737561
0.418233	0.736732
0.418895	0.735903
0.419557	0.735076
0.420219	0.734249
0.42088	0.733424
0.421542	0.732599
0.422204	0.731775
0.422866	0.730953
0.423528	0.730131
0.424189	0.72931
0.424851	0.72849
0.425513	0.727671
0.426175	0.726853
0.426836	0.726035
0.427498	0.725219
0.42816	0.724404
0.428822	0.723589
0.429483	0.722775
0.430145	0.721963
0.430807	0.721151
0.431469	0.72034
0.43213	0.71953
0.432792	0.718721
0.433454	0.717913
0.434116	0.717106
0.434777	0.7163
0.435439	0.715494
0.436101	0.71469
0.436763	0.713886
0.437425	0.713084
0.438086	0.712282
0.438748	0.711481
0.43941	0.710681
0.440072	0.709882
0.440733	0.709084
0.441395	0.708287
0.442057	0.70749
0.442719	0.706695
0.44338	0.7059
0.444042	0.705106
0.444704	0.704314
0.445366	0.703522
0.446027	0.702731
0.446689	0.701941
0.447351	0.701151
0.448013	0.700363
0.448674	0.699576
0.449336	0.698789
0.449998	0.698003
0.45066	0.697218
0.451322	0.696435
0.451983	0.695652
0.452645	0.694869
0.453307	0.694088
0.453969	0.693308
0.45463	0.692528
0.455292	0.691749
0.455954	0.690972
0.456616	0.690195
0.457277	0.689419
0.457939	0.688644
0.458601	0.687869
0.459263	0.687096
0.459924	0.686323
0.460586	0.685552
0.461248	0.684781
0.46191	0.684011
0.462571	0.683242
0.463233	0.682474
0.463895	0.681706
0.464557	0.68094
0.465219	0.680174
0.46588	0.679409
0.466542	0.678646
0.467204	0.677882
0.467866	0.67712
0.468527	0.676359
0.469189	0.675598
0.469851	0.674839
0.470513	0.67408
0.471174	0.673322
0.471836	0.672565
0.472498	0.671809
0.47316	0.671054
0.473821	0.670299
0.474483	0.669545
0.475145	0.668793
0.475807	0.668041
0.476468	0.66729
0.47713	0.666539
0.477792	0.66579
0.478454	0.665041
0.479116	0.664293
0.479777	0.663547
0.480439	0.662801
0.481101	0.662055
0.481763	0.661311
0.482424	0.660567
0.483086	0.659825
0.483748	0.659083
0.48441	0.658342
0.485071	0.657601
0.485733	0.656862
0.486395	0.656124
0.487057	0.655386
0.487718	0.654649
0.48838	0.653913
0.489042	0.653178
0.489704	0.652443
0.490365	0.65171
0.491027	0.650977
0.491689	0.650245
0.492351	0.649514
0.493013	0.648784
0.493674	0.648054
0.494336	0.647325
0.494998	0.646598
0.49566	0.645871
0.496321	0.645144
0.496983	0.644419
0.497645	0.643694
0.498307	0.642971
0.498968	0.642248
0.49963	0.641526
0.500292	0.640804
0.500954	0.640084
0.501615	0.639364
0.502277	0.638645
0.502939	0.637927
0.503601	0.63721
0.504262	0.636494
0.504924	0.635778
0.505586	0.635063
0.506248	0.634349
0.50691	0.633636
0.507571	0.632923
0.508233	0.632212
0.508895	0.631501
0.509557	0.630791
0.510218	0.630082
0.51088	0.629373
0.511542	0.628665
0.512204	0.627959
0.512865	0.627253
0.513527	0.626547
0.514189	0.625843
0.514851	0.625139
0.515512	0.624436
0.516174	0.623734
0.516836	0.623033
0.517498	0.622332
0.518159	0.621633
0.518821	0.620934
0.519483	0.620236
0.520145	0.619538
0.520807	0.618842
0.521468	0.618146
0.52213	0.617451
0.522792	0.616757
0.523454	0.616063
0.524115	0.61537
0.524777	0.614679
0.525439	0.613987
0.526101	0.613297
0.526762	0.612607
0.527424	0.611919
0.528086	0.611231
0.528748	0.610543
0.529409	0.609857
0.530071	0.609171
0.530733	0.608486
0.531395	0.607802
0.532056	0.607119
0.532718	0.606436
0.53338	0.605754
0.534042	0.605073
0.534704	0.604393
0.535365	0.603713
0.536027	0.603035
0.536689	0.602356
0.537351	0.601679
0.538012	0.601003
0.538674	0.600327
0.539336	0.599652
0.539998	0.598978
0.540659	0.598304
0.541321	0.597632
0.541983	0.59696
0.542645	0.596288
0.543306	0.595618
0.543968	0.594948
0.54463	0.594279
0.545292	0.593611
0.545953	0.592944
0.546615	0.592277
0.547277	0.591611
0.547939	0.590946
0.548601	0.590282
0.549262	0.589618
0.549924	0.588955
0.550586	0.588293
0.551248	0.587631
0.551909	0.586971
0.552571	0.586311
0.553233	0.585651
0.553895	0.584993
0.554556	0.584335
0.555218	0.583678
0.55588	0.583022
0.556542	0.582366
0.557203	0.581711
0.557865	0.581057
0.558527	0.580404
0.559189	0.579752
0.55985	0.5791
0.560512	0.578449
0.561174	0.577798
0.561836	0.577149
0.562497	0.5765
0.563159	0.575851
0.563821	0.575204
0.564483	0.574557
0.565145	0.573911
0.565806	0.573266
0.566468	0.572621
0.56713	0.571978
0.567792	0.571334
0.568453	0.570692
0.569115	0.57005
0.569777	0.569409
0.570439	0.568769
0.5711	0.56813
0.571762	0.567491
0.572424	0.566853
0.573086	0.566215
0.573747	0.565579
0.574409	0.564943
0.575071	0.564308
0.575733	0.563673
0.576394	0.563039
0.577056	0.562406
0.577718	0.561774
0.57838	0.561142
0.579042	0.560512
0.579703	0.559881
0.580365	0.559252
0.581027	0.558623
0.581689	0.557995
0.58235	0.557367
0.583012	0.556741
0.583674	0.556115
0.584336	0.55549
0.584997	0.554865
0.585659	0.554241
0.586321	0.553618
0.586983	0.552995
0.587644	0.552374
0.588306	0.551753
0.588968	0.551132
0.58963	0.550513
0.590291	0.549894
0.590953	0.549275
0.591615	0.548658
0.592277	0.548041
0.592939	0.547425
0.5936	0.546809
0.594262	0.546194
0.594924	0.54558
0.595586	0.544967
0.596247	0.544354
0.596909	0.543742
0.597571	0.543131
0.598233	0.54252
0.598894	0.54191
0.599556	0.541301
0.600218	0.540692
0.60088	0.540084
0.601541	0.539477
0.602203	0.53887
0.602865	0.538264
0.603527	0.537659
0.604188	0.537055
0.60485	0.536451
0.605512	0.535848
0.606174	0.535245
0.606836	0.534643
0.607497	0.534042
0.608159	0.533442
0.608821	0.532842
0.609483	0.532243
0.610144	0.531644
0.610806	0.531047
0.611468	0.53045
0.61213	0.529853
0.612791	0.529257
0.613453	0.528662
0.614115	0.528068
0.614777	0.527474
0.615438	0.526881
0.6161	0.526289
0.616762	0.525697
0.617424	0.525106
0.618085	0.524516
0.618747	0.523926
0.619409	0.523337
0.620071	0.522748
0.620733	0.522161
0.621394	0.521573
0.622056	0.520987
0.622718	0.520401
0.62338	0.519816
0.624041	0.519232
0.624703	0.518648
0.625365	0.518065
0.626027	0.517482
0.626688	0.5169
0.62735	0.516319
0.628012	0.515739
0.628674	0.515159
0.629335	0.51458
0.629997	0.514001
0.630659	0.513423
0.631321	0.512846
0.631982	0.512269
0.632644	0.511693
0.633306	0.511118
0.633968	0.510543
0.63463	0.509969
0.635291	0.509396
0.635953	0.508823
0.636615	0.508251
0.637277	0.507679
0.637938	0.507109
0.6386	0.506538
0.639262	0.505969
0.639924	0.5054
0.640585	0.504832
0.641247	0.504264
0.641909	0.503697
0.642571	0.503131
0.643232	0.502565
0.643894	0.502
0.644556	0.501436
0.645218	0.500872
0.645879	0.500309
0.646541	0.499746
0.647203	0.499184
0.647865	0.498623
0.648527	0.498062
0.649188	0.497502
0.64985	0.496943
0.650512	0.496384
0.651174	0.495826
0.651835	0.495269
0.652497	0.494712
0.653159	0.494156
0.653821	0.4936
0.654482	0.493045
0.655144	0.492491
0.655806	0.491937
0.656468	0.491384
0.657129	0.490831
0.657791	0.490279
0.658453	0.489728
0.659115	0.489177
0.659776	0.488627
0.660438	0.488078
0.6611	0.487529

## Sheet: panel d
Radial profile (averaged image)
Radius (µm)	Average OD
0	0.209386
3.29082	0.190651
6.58163	0.207344
9.87245	0.209
13.1633	0.199259
16.4541	0.202368
19.7449	0.197494
23.0357	0.180652
26.3265	0.18039
29.6173	0.174888
32.9082	0.16211
36.199	0.154726
39.4898	0.146886
42.7806	0.146409
46.0714	0.135168
49.3622	0.123571
52.6531	0.115913
55.9439	0.113138
59.2347	0.104758
62.5255	0.0969841
65.8163	0.0858732
69.1071	0.0780539
72.398	0.0785995
75.6888	0.0663149
78.9796	0.0558841
82.2704	0.0514237
85.5612	0.045964
88.852	0.0433892
92.1429	0.0407812
95.4337	0.0310466
98.7245	0.030108
102.015	0.0283977
105.306	0.0212412
108.597	0.0211369
111.888	0.0172926
115.179	0.0145978
118.469	0.0130155
121.76	0.0123635
125.051	0.00607006
128.342	0.00914595
131.633	0.00860063
134.923	0.00872149
138.214	-0.000159834
141.505	0.00503013
144.796	0.00820045
148.087	-0.00126373
151.378	0.00446096
154.668	0.0039853
157.959	-0.00811836
161.25	-0.000879458
Radial profile (polylogarithmic fit)
Radius (µm)	Average OD
0	0.208789
3.29082	0.207946
6.58163	0.206231
9.87245	0.203568
13.1633	0.20013
16.4541	0.196031
19.7449	0.191202
23.0357	0.185771
26.3265	0.179713
29.6173	0.173112
32.9082	0.165885
36.199	0.15847
39.4898	0.150706
42.7806	0.142701
46.0714	0.134544
49.3622	0.126428
52.6531	0.118153
55.9439	0.109924
59.2347	0.102185
62.5255	0.0944194
65.8163	0.0868998
69.1071	0.0796436
72.398	0.0725503
75.6888	0.0658688
78.9796	0.059556
82.2704	0.0536834
85.5612	0.0482446
88.852	0.0430693
92.1429	0.0383112
95.4337	0.0338439
98.7245	0.0298637
102.015	0.0262778
105.306	0.0229906
108.597	0.0200653
111.888	0.0174193
115.179	0.0150396
118.469	0.0128914
121.76	0.0110328
125.051	0.00942901
128.342	0.00800468
131.633	0.00679451
134.923	0.00569763
138.214	0.00478337
141.505	0.00400752
144.796	0.00331765
148.087	0.00277086
151.378	0.00226421
154.668	0.00188597
157.959	0.00155842
161.25	0.00125916
Radial profile (Gaussian fit to wings)
Radius (µm)	Average OD
0	0.210377
3.29082	0.209514
6.58163	0.207783
9.87245	0.205061
13.1633	0.201595
16.4541	0.197425
19.7449	0.19252
23.0357	0.186992
26.3265	0.180876
29.6173	0.174168
32.9082	0.16682
36.199	0.159334
39.4898	0.151458
42.7806	0.143367
46.0714	0.135091
49.3622	0.126901
52.6531	0.118514
55.9439	0.110228
59.2347	0.102406
62.5255	0.094564
65.8163	0.0869641
69.1071	0.0796943
72.398	0.0725442
75.6888	0.0658021
78.9796	0.0594718
82.2704	0.0535698
85.5612	0.0481056
88.852	0.0429393
92.1429	0.0381339
95.4337	0.0336961
98.7245	0.0296997
102.015	0.0261135
105.306	0.0228341
108.597	0.0199256
111.888	0.0172833
115.179	0.0149141
118.469	0.0127398
121.76	0.0108949
125.051	0.00928109
128.342	0.00787983
131.633	0.00666821
134.923	0.00558613
138.214	0.00467996
141.505	0.00391405
144.796	0.00323623
148.087	0.00269424
151.378	0.00220367
154.668	0.00183005
157.959	0.00151087
161.25	0.00122071
Averaged image
0.0202666	-0.0251112	0.0109478	0.0208187	-0.0304622	-0.0194951	0.0291746	0.0270955	-0.0161602	-0.0287528	-0.0193588	-0.0111472	-0.0307922	0.0193683	-0.00185156	0.0179605	0.0707952	0.0232201	0.0196323	0.00896858	0.000716373	0.0163737	0.0355378	0.0191264	-0.0257988	0.0327923	0.062725	0.0408168	0.0458695	-0.0124494	0.0119697	0.0225797	-0.00786569	0.0610858	0.0125266	-0.0182387	0.0500287	0.0207561	0.00557529	0.0170145	-0.00619526	0.0263996	0.0231858	0.0218563	0.0199332	0.0454527	0.0176958	0.0206948	0.0265955	0.0146267
0.00784225	0.00549209	-0.00837287	-0.0196351	0.00870098	0.00219637	-0.0212293	-0.0125145	0.019554	-0.0047297	0.029505	-0.0359103	0.0215886	0.0220844	0.00291329	0.00756562	0.0178206	0.0428626	0.00727458	-0.00612194	0.00664246	0.024062	0.0234447	0.00931073	0.0226008	0.0228726	0.0637523	0.0135947	0.041007	0.0267581	0.0472562	0.0420218	-0.0190195	0.0364422	0.0171876	0.0737931	-0.0267298	0.0542182	0.0753911	0.0171103	0.0142334	0.0453348	0.0191084	0.0402857	0.0555439	-0.0366347	-0.00387598	-0.00253659	0.050498	0.0212715
0.0567066	-0.0175763	-0.0193093	-0.0159	-0.0273232	-0.0120543	-0.0129781	0.0257433	-0.0125202	-0.0283373	0.018501	0.0407709	0.0502771	0.034104	0.0140264	-0.0145731	0.0073708	0.0343819	0.0241751	0.00537226	0.0245334	0.0249622	0.0395632	0.00997379	0.0237244	0.00566283	0.0293136	0.00614851	0.0396423	0.0253657	0.0321686	-0.0401349	0.0220734	0.0391492	0.0406575	0.0353814	0.0148336	0.0642925	0.0263265	0.0138082	0.0331712	0.026409	0.0270834	0.0553464	0.0175996	-0.0215789	-0.0161185	0.00799249	-0.00801554	-0.023306
-0.0227679	0.02725	-0.0112629	-0.0012865	0.0388921	0.0586006	0.0317113	-0.0212898	0.0127573	0.000144044	-0.0212148	0.00993286	0.0249531	-0.00111003	0.070073	0.0443808	9.3038e-05	-0.00812916	0.0204756	-0.0097145	0.0545459	-0.0411605	0.0122464	0.0577225	0.00739044	0.0331586	0.00193793	0.0349381	0.0407228	0.0620883	0.0406539	0.0139263	0.0382316	0.0578387	0.0261524	0.0461123	0.0900107	0.0253018	0.0558832	0.0804886	0.0732378	0.0170591	0.0658282	0.0431557	0.0228137	0.0420689	0.0248602	0.0328661	0.0415173	0.0468597
0.000525432	0.0303389	0.00849835	0.0284908	-0.00160374	-0.0341196	-0.0208917	0.0330832	0.0146733	-0.0121835	0.030917	0.029052	-0.000894243	0.00456198	0.0222753	0.0379158	0.0536835	0.0528412	-0.036119	0.0229999	-0.0335465	0.0226686	0.0386117	0.0425332	-0.00446983	0.0859079	0.0232161	0.0553916	0.0585462	0.00592458	0.0397463	0.027339	-0.0488355	0.0205525	0.0405183	0.00388636	0.0631187	-0.00621716	0.0081049	0.0453433	0.054554	0.00819295	0.0165201	-0.0052656	0.0627055	0.0993984	-0.00343297	0.00959386	0.0539216	-0.0155187
0.0245129	0.0460575	0.0102057	0.000482266	-0.0482368	-0.0449349	0.0582133	-0.0292893	-0.032525	-0.00307491	0.0167338	0.0313236	0.0737748	0.0173088	0.0389968	-0.0107036	0.0090244	0.0014439	0.0126799	-0.00318299	0.0392156	0.0211934	0.0149469	0.00713435	0.0328434	-8.95769e-05	0.0415244	0.0432876	0.0305828	0.00465206	0.0334698	0.000343759	0.0349922	0.00508056	0.037507	0.0100579	0.0695494	0.0567626	0.0541577	-0.0103131	0.0687069	0.0255607	0.0340927	0.0353759	0.0190376	0.0277604	-0.00889778	0.0366945	0.0339489	0.0198383
0.0195875	0.00448551	0.024669	-0.0262192	0.0361617	-0.014751	0.0272872	0.0165968	-0.0195037	0.0157012	0.0099398	-0.00904212	0.0521865	0.0324592	-0.00674045	0.0281337	-0.04527	0.0424896	0.0463607	-0.0025979	0.0689883	0.0513847	0.033805	0.0438892	0.057582	0.0485931	0.0374498	0.0686288	0.0486506	0.0429414	0.0288988	-0.00831257	0.108851	0.0169706	0.0258426	-0.0048735	0.0569422	0.0584247	0.038565	0.0455169	0.0421706	0.0330193	0.0471778	0.0522584	-0.00986455	0.0443326	0.0156862	0.0424117	-0.00325102	0.0609959
0.0359747	0.0333266	0.0361553	0.0338992	-0.0104165	0.0241918	-0.0230988	-0.028736	0.0381776	-0.00865223	0.0208818	0.0334884	0.0455287	0.0449544	0.0805651	0.0159766	0.0258386	0.0449784	0.0331153	0.0276714	0.0307139	0.0592802	0.037174	0.0581575	0.0260225	0.00417794	0.0303906	0.0210632	0.0548419	0.0190366	0.0204858	0.0248785	0.0137505	0.0526606	0.043081	0.00309778	0.00634563	0.0528438	0.0802561	0.0762101	0.0795098	0.0683468	0.0642512	-0.0239207	0.0296626	0.0343828	0.0310524	-0.011303	0.061502	0.0753967
0.0234739	-0.00276741	0.0086891	0.0572341	0.0362958	0.000277539	0.029496	-0.0371082	0.0223267	0.0329721	0.0103917	0.0136757	0.00557536	0.0446387	0.0275486	-0.0288845	0.00959604	0.0420266	0.0511806	0.0752544	-0.00120649	0.0164344	0.00448957	0.0267667	0.0696119	0.0663802	0.041895	0.0321582	0.0215382	0.0208895	0.086526	0.0284196	0.0827723	0.0274791	0.102235	0.0504547	0.0465104	0.0401264	0.0208646	0.0683393	0.0928379	-0.00501785	0.0210424	0.00907906	0.0404935	0.0289824	0.0901336	0.0374247	-0.000777761	0.015363
0.00865409	0.039995	-0.0258622	0.0508366	-0.0244101	-0.0246344	0.0031951	-0.0237056	0.0027016	0.0240172	0.00389264	0.0148668	-0.0158269	0.0626216	0.0243027	0.0436897	0.0222574	0.0414842	0.0631246	0.0405884	0.0419593	0.022033	0.0562307	0.0437137	0.0483871	0.059489	0.054591	0.047922	0.0613642	0.0670709	0.0415081	0.0702135	0.0412299	0.0445258	0.0616584	0.0273686	0.034656	0.0564636	0.068347	0.0222034	0.024903	0.0708072	0.0609739	0.0317212	0.0292054	0.0276344	0.0543996	0.0102292	0.0470295	0.043292
0.015842	-0.00449746	-0.0605555	-0.00786673	0.00356832	0.0623599	0.0741149	0.0063263	0.0264225	0.0178251	0.0218936	0.0561768	0.0073187	-0.00634278	0.0264694	0.0139824	0.0280381	0.0603303	0.0563023	0.00576194	0.0760121	-0.00469513	0.0443464	0.00351029	0.0673295	0.0484614	0.0946457	0.0509821	0.0718076	0.042392	0.0798732	0.0347493	0.105034	0.0953951	0.0826608	0.0286472	0.0429403	0.0978432	0.0586315	0.0450245	0.0482884	0.0330749	0.0897455	0.0618574	0.0503839	0.0289819	0.0307674	0.0708828	0.0401897	0.0277311
-0.0326766	-0.00102957	0.0224143	-0.00319324	-0.0112875	0.01089	0.019571	0.0335115	0.0169693	0.0122382	0.0212739	0.0351112	0.0937763	0.0531999	-0.00535652	0.0218141	0.00720223	0.0339123	0.0545373	0.0536086	0.026876	0.0504905	0.0312046	0.0990613	0.0588792	0.0455746	0.0584998	0.0596316	0.0211396	0.0752418	0.104629	0.0959802	0.0405612	0.0987108	0.119475	0.0870179	0.0577704	0.0961972	0.142959	0.0408705	0.0831815	0.0246278	0.0883892	0.0335369	0.0853912	0.10603	0.0775486	0.0469204	0.0310032	0.101715
0.0212825	-0.00845354	0.039068	-0.0163403	0.00391351	0.0252262	0.0256318	-0.00294695	0.0390843	0.0124379	0.01474	0.00737221	0.0475648	0.0040156	0.0654334	0.0323162	0.0662682	0.0323276	0.0624395	0.0319034	0.0313956	0.0256188	0.0772912	0.0288041	0.0481789	0.044202	0.0808603	0.0978284	0.0736547	0.0583704	0.0955103	0.107169	0.0694201	0.0701367	0.0713496	0.0856773	0.0919929	0.0719169	0.0920267	0.0710037	0.0348575	0.0973523	0.0808737	0.0499288	0.0858384	0.0893706	0.0757431	0.0550841	0.0835894	0.0712163
-0.0168404	-0.0232994	-0.00982332	0.0320093	0.0189321	0.0104096	-0.0285949	0.0230845	-0.00276242	0.0120279	0.0899826	0.00504748	0.0273279	0.0477355	9.75414e-05	0.014277	0.0475092	0.0512817	0.028027	0.0720201	0.054699	0.0536927	0.0552091	0.0819116	0.11826	0.0713884	0.0845497	0.0579967	0.0678674	0.108151	0.0737056	0.103177	0.0788852	0.109664	0.0748467	0.0795033	0.0645138	0.102763	0.0898866	0.0802913	0.0801427	0.0985364	0.0900364	0.0887957	0.0292681	0.119917	0.0680618	0.102139	0.0282333	0.0825361
0.0504032	0.00385433	-0.0188038	0.0148508	0.0379386	-0.0303839	-0.0331643	0.0340738	0.0739153	-0.00791913	0.0482328	-0.00910867	0.0399936	0.0127297	0.0841684	0.0637488	0.0442938	0.0370759	0.0464275	0.0212878	0.086093	0.0426146	0.055774	0.0768056	0.0831976	0.0468402	0.0605836	0.0804873	0.0592848	0.0424401	0.0538999	0.0759953	0.0595215	0.0814215	0.125947	0.0638077	0.0404705	0.0943641	0.0724929	0.106423	0.107146	0.0717197	0.0951855	0.0995446	0.135687	0.0530361	0.0681746	0.0780294	0.0802957	0.0472352
0.0524586	0.011953	-0.0151091	-0.0042343	0.00898346	0.00794486	0.00488144	0.0187502	0.0159519	0.0344392	0.00593583	0.0145676	-0.00173301	0.0618027	0.0318829	0.0260277	0.0130401	0.0406129	0.0493749	0.0703901	0.032691	0.0789311	0.114333	0.0998967	0.0741016	0.0976784	0.0843338	0.062202	0.0871321	0.105602	0.0392712	0.0239369	0.0855211	0.0968189	0.151106	0.0975896	0.103741	0.123152	0.102513	0.0524193	0.106588	0.156245	0.066559	0.121978	0.107972	0.0675885	0.104605	0.101715	0.0691756	0.0188035
-0.037656	0.0296698	0.0195651	0.0203525	0.0645905	-0.0271024	0.0166606	0.0171912	0.00269529	0.0455344	0.0130058	0.0155149	0.00273926	0.0761968	-0.0039849	0.0752416	0.0917956	0.0197406	0.00941034	0.0295392	0.0645802	0.101954	0.0990315	0.113563	0.0793388	0.0889028	0.0613882	0.0767409	0.0810482	0.0903104	0.0858516	0.098033	0.108123	0.0711567	0.0968599	0.113762	0.1225	0.136899	0.0997864	0.0889365	0.114108	0.127304	0.105514	0.0960912	0.0789609	0.1271	0.0829004	0.113663	0.0699805	0.082295
-0.0108253	0.0145826	-0.0513513	-0.0211033	0.0516798	0.026409	0.0556017	0.0318622	0.0146781	0.0541711	-0.0220327	0.0113159	0.0759744	0.0700917	0.0254952	0.058997	0.0432615	0.0968299	0.0779466	0.0809818	0.0820493	0.0962196	0.0482389	0.0998251	0.0834007	0.0651614	0.0915373	0.103209	0.101951	0.110084	0.0954277	0.098973	0.0780552	0.136276	0.0941784	0.096973	0.0800719	0.108841	0.0755218	0.143057	0.0728508	0.13418	0.100528	0.0875757	0.112237	0.126132	0.114278	0.0877967	0.0650559	0.05244
-0.00423505	0.0376455	0.00334135	-0.0261685	0.0163961	0.0724426	0.0353195	0.0327854	0.0329726	0.0423191	0.0760741	0.0254646	0.0524419	0.0242529	0.0727626	0.0331793	0.0622378	0.0529977	0.0958683	0.0786303	0.0415905	0.065598	0.0786437	0.0725221	0.072202	0.0777172	0.0680237	0.152814	0.109409	0.140464	0.08412	0.11076	0.140591	0.123808	0.134088	0.146017	0.13656	0.138717	0.172878	0.103998	0.162232	0.149138	0.157476	0.118811	0.120065	0.057234	0.124004	0.120958	0.101476	0.0454246
0.0450399	-0.0030559	0.00423208	0.0139396	-0.0145734	-0.0104704	0.0173081	0.0439695	0.00482024	0.0191057	0.0575121	0.0330144	0.0269739	-0.00610424	0.0321871	0.0425689	0.0861404	0.0372098	0.0760288	0.0741353	0.101002	0.0487959	0.0830881	0.0828438	0.0923413	0.117072	0.118896	0.081916	0.128224	0.131999	0.0927116	0.108949	0.110209	0.131848	0.134575	0.123776	0.160922	0.117103	0.114164	0.158268	0.152416	0.158614	0.117354	0.159901	0.140566	0.10995	0.0855042	0.101956	0.095162	0.115869
0.0551551	0.0530002	0.0029563	0.00908342	-0.00347153	0.0228644	-0.0289291	0.0355398	0.0434241	-9.86978e-06	0.0687277	0.0618044	0.0750651	0.0822576	0.060358	0.0802775	0.088537	0.085336	0.0627338	-0.00421667	0.113253	0.0291858	0.104808	0.150883	0.139636	0.108819	0.105659	0.118996	0.133764	0.0713061	0.137184	0.151453	0.131892	0.09042	0.0938281	0.135072	0.162191	0.16613	0.0966289	0.104628	0.133243	0.128998	0.162739	0.112277	0.107671	0.154114	0.144163	0.123463	0.0971283	0.104166
0.00181282	-0.0107916	0.0286983	0.0705052	0.0260222	0.0206673	0.0304933	0.0022047	0.0881761	0.048251	0.0635298	0.0393125	0.044884	0.0447649	0.000410787	0.0591168	0.102283	0.0617966	0.0719241	0.0964631	0.0912393	0.0704533	0.135857	0.153235	0.0933303	0.0996865	0.102109	0.137372	0.0965271	0.135832	0.158518	0.147782	0.193189	0.13464	0.140421	0.125593	0.167829	0.135901	0.206106	0.174239	0.18785	0.10853	0.202292	0.146129	0.135498	0.15819	0.122553	0.157494	0.0691113	0.133922
0.0689895	0.0351193	0.0275059	0.0222906	0.0294453	0.00861833	0.0141623	0.0208503	0.0310614	0.0246602	0.0392744	-0.00330451	-0.0146856	0.0767421	0.0503224	0.0628125	0.0949989	0.0317461	0.0565136	0.0991121	0.120406	0.0728728	0.0731299	0.122965	0.130539	0.11241	0.164705	0.150241	0.10707	0.148363	0.155972	0.143393	0.146867	0.186468	0.103374	0.10957	0.148224	0.169447	0.188205	0.135109	0.17817	0.151415	0.152189	0.0882837	0.143441	0.143429	0.0937932	0.0955402	0.100387	0.101562
0.0437959	0.000415395	0.0206383	0.0454399	-0.00180732	0.0158791	0.0370559	0.04325	-0.00227952	0.0387367	0.07709	0.0208483	0.0758786	0.0691042	0.0635457	0.0902565	0.0948518	0.07398	0.0778279	0.0971231	0.0493548	0.11264	0.0743146	0.125443	0.0901359	0.176616	0.0928468	0.135922	0.109545	0.147609	0.137475	0.17853	0.166074	0.182402	0.181418	0.193024	0.132648	0.170293	0.144638	0.123978	0.193281	0.184095	0.122258	0.13159	0.184817	0.179592	0.1157	0.131077	0.10828	0.118012
-0.00936928	0.0161273	-0.00430522	-0.00103516	0.0456217	0.00582003	-0.0116179	-0.00675112	0.0423703	0.0338075	0.0481594	0.0925511	0.0512736	0.085031	0.0530041	0.109672	0.0882577	0.0334777	0.077349	0.0982135	0.111958	0.0690449	0.0913471	0.116393	0.163009	0.112552	0.162384	0.135118	0.118616	0.0799454	0.165416	0.108526	0.186068	0.166184	0.195647	0.190443	0.166354	0.147972	0.168945	0.17796	0.175293	0.166013	0.12808	0.22281	0.151232	0.137225	0.139014	0.150871	0.105803	0.158514
0.0304105	0.0182475	-0.00660296	-0.0139856	0.0273506	0.0152383	0.00727775	0.0525209	0.0262064	0.0395278	0.0764966	-0.01979	0.0476638	0.0351814	0.0358061	0.0706732	0.0597067	0.0694068	0.0973663	0.106098	0.0694817	0.118898	0.154381	0.114827	0.16121	0.148828	0.15008	0.103648	0.144104	0.128151	0.19111	0.145295	0.185422	0.213177	0.210637	0.171063	0.218058	0.215096	0.21089	0.20208	0.158243	0.174537	0.152726	0.193705	0.136118	0.166378	0.107171	0.0689853	0.116434	0.0990605
0.0152587	0.0160568	0.0269253	0.0463659	0.00954351	0.0336423	0.0323624	0.0345314	0.0722244	0.0223067	0.00983749	0.0161719	0.082226	0.0970137	0.0560774	0.0389803	0.0893537	0.106053	0.109895	0.0861427	0.110155	0.109867	0.105025	0.161919	0.164234	0.176273	0.202182	0.114305	0.104031	0.203494	0.210085	0.17263	0.148713	0.183609	0.242765	0.262686	0.20987	0.154931	0.22709	0.205203	0.144924	0.213653	0.124255	0.199809	0.183483	0.163973	0.153296	0.131599	0.12076	0.142097
0.0105898	0.029906	0.0281252	0.0408056	0.0608029	-0.0107464	0.0361218	0.0451803	-0.0175933	0.0597875	0.068253	0.0597459	0.118433	0.0709252	0.0691421	0.0665767	0.0605241	0.0851723	0.123575	0.0720323	0.104691	0.134697	0.124791	0.131644	0.1683	0.155898	0.177946	0.149743	0.160605	0.0692342	0.163663	0.167283	0.169816	0.21434	0.234139	0.247851	0.138967	0.161296	0.207608	0.176839	0.201292	0.177353	0.183665	0.186294	0.202699	0.135598	0.150966	0.12468	0.15157	0.108994
-0.00236108	0.00300757	0.0478123	0.021346	0.0125536	0.00626397	0.0378314	0.0455931	0.0718198	0.0665322	0.0408024	0.00578784	0.124733	0.0479978	0.0758515	0.0883228	0.105623	0.121329	0.151675	0.122216	0.104665	0.0917587	0.134125	0.180829	0.157886	0.113079	0.14689	0.174503	0.181252	0.132526	0.158907	0.148596	0.183719	0.212687	0.229858	0.221765	0.208729	0.238359	0.19286	0.211104	0.180123	0.200432	0.17292	0.193544	0.127036	0.160589	0.102828	0.164136	0.142429	0.143111
-0.021117	0.0103382	0.01086	0.0296752	0.0215594	0.0291239	0.0183641	0.0220468	0.0331357	0.0232446	0.0704071	0.0367127	0.0669753	0.0277619	0.105055	0.0788892	0.0915866	0.0745624	0.149385	0.13017	0.142911	0.128022	0.113852	0.16713	0.158104	0.163699	0.165698	0.128682	0.203397	0.187736	0.190121	0.18396	0.258724	0.184269	0.223686	0.154977	0.222502	0.198486	0.193161	0.18026	0.244421	0.221448	0.198294	0.193893	0.184487	0.178388	0.129006	0.168193	0.128631	0.127251
0.0228136	-0.00412955	-0.0112715	0.0032556	0.00899039	0.0705842	0.044998	0.020828	0.0898378	0.0585801	0.0766991	0.093759	0.0202155	0.0653233	0.117105	0.0729144	0.142482	0.0863184	0.078413	0.132677	0.103196	0.138802	0.096603	0.162614	0.167945	0.158311	0.173326	0.184985	0.214436	0.149224	0.160946	0.141224	0.191469	0.197823	0.191237	0.151828	0.190922	0.247479	0.197371	0.183058	0.184953	0.155305	0.219339	0.162024	0.17669	0.191355	0.159577	0.142378	0.158082	0.159628
-0.0111245	0.0242451	0.00445042	0.033018	-0.00892403	0.0214026	0.0679414	0.0760373	0.0157228	0.0705824	0.0760914	0.0577887	0.0633665	0.0671297	0.0288281	0.0522558	0.079816	0.0924092	0.099846	0.137737	0.0884933	0.144466	0.131735	0.169162	0.191191	0.165149	0.215746	0.165859	0.22829	0.230841	0.150623	0.218103	0.217039	0.16545	0.231134	0.213487	0.243694	0.272997	0.159478	0.196263	0.196761	0.194054	0.176721	0.221873	0.20448	0.194387	0.153909	0.140713	0.21134	0.146377
0.00476985	0.0079945	0.0103925	0.0694446	0.0378432	-0.000655552	0.0159039	0.0644828	0.033222	0.0257084	0.0663996	0.0255861	0.0197496	0.0360174	0.0752603	0.00032042	0.0756284	0.100842	0.124008	0.124124	0.166411	0.140872	0.223452	0.142769	0.163042	0.131607	0.153859	0.196362	0.198806	0.139224	0.210812	0.203345	0.22469	0.18671	0.238595	0.204857	0.184747	0.189948	0.222806	0.191769	0.165301	0.179064	0.160209	0.198513	0.199778	0.188417	0.165903	0.144527	0.13819	0.183053
-0.0149106	0.0282127	0.0324908	0.0114375	0.0345126	0.000331134	0.0171049	0.0255249	0.0465204	0.0182212	0.0247831	0.0704621	0.0628405	0.0909809	0.0541383	0.127643	0.120749	0.129903	0.116869	0.109614	0.15154	0.13793	0.167555	0.207691	0.179772	0.15264	0.141391	0.233205	0.142363	0.156614	0.232313	0.252953	0.202578	0.210051	0.216928	0.155942	0.182129	0.265463	0.169522	0.196855	0.239118	0.238176	0.222143	0.178373	0.18222	0.145567	0.144188	0.164964	0.148575	0.129154
0.030182	0.0303447	0.0336152	-0.0182199	0.0153138	0.0185889	0.0189203	0.0337026	0.0408699	0.0439259	0.0813262	0.0144706	0.0949011	0.0837452	0.0749429	0.0985819	0.0865782	0.0783916	0.113729	0.0765407	0.13848	0.108432	0.0802136	0.124349	0.157761	0.155487	0.153399	0.191254	0.231501	0.179812	0.213242	0.207559	0.228193	0.176109	0.177344	0.274033	0.198182	0.188594	0.170967	0.195345	0.198236	0.176883	0.260608	0.153562	0.174251	0.209187	0.162319	0.118743	0.106099	0.119548
0.0114062	0.000235173	0.0588513	0.0283189	0.0929644	-0.00214667	0.0289386	0.0357471	0.0785862	0.0289714	0.046191	0.0352924	0.0676606	0.0853972	0.061084	0.0942556	0.119057	0.10878	0.148295	0.128266	0.203556	0.193825	0.10818	0.0896658	0.146965	0.205407	0.16897	0.216508	0.157205	0.145339	0.23614	0.202876	0.229516	0.264346	0.162118	0.172159	0.22698	0.221646	0.229445	0.210428	0.171951	0.167118	0.198363	0.166168	0.167081	0.192491	0.140754	0.140348	0.123792	0.142272
-0.0388345	0.0473543	0.0337478	0.0288021	0.0416897	0.00740612	0.0411548	0.0335694	0.0262685	0.0197517	0.0557192	0.0631811	0.0533806	0.0790767	0.107572	0.0761147	0.125253	0.146121	0.136529	0.129536	0.107048	0.113861	0.167115	0.139698	0.164481	0.16807	0.23909	0.243788	0.186367	0.161593	0.208435	0.208322	0.193244	0.207943	0.211719	0.205897	0.174477	0.174878	0.231589	0.152266	0.15966	0.182655	0.16897	0.130701	0.135057	0.174396	0.162956	0.177432	0.136469	0.0909216
-0.0433197	-0.00506304	0.0389739	0.027649	0.0258955	0.0195355	0.0375009	-0.0204126	0.00311534	0.0641135	0.0347502	0.0679732	0.0343164	0.0226769	0.05981	0.0649322	0.156256	0.10634	0.0583807	0.10348	0.177808	0.146431	0.0648013	0.144032	0.187857	0.161824	0.174542	0.24699	0.222415	0.226305	0.17336	0.20041	0.195959	0.195009	0.222831	0.251031	0.195099	0.217793	0.162816	0.168153	0.180044	0.222074	0.147106	0.17819	0.174748	0.131679	0.174338	0.166713	0.162289	0.105072
0.00524325	0.00533915	-0.00423834	0.0210798	0.001797	-0.00469468	-0.0188023	0.0237844	0.0498782	0.0306843	-0.013277	-0.0147105	0.0247165	0.0657782	0.0381055	0.137583	0.0824164	0.068317	0.121875	0.0864178	0.11383	0.182137	0.159809	0.125688	0.138902	0.160324	0.144325	0.136461	0.182283	0.264433	0.234732	0.174069	0.228468	0.160931	0.214927	0.208472	0.191119	0.189434	0.17748	0.156216	0.194526	0.14088	0.164682	0.14934	0.185302	0.201252	0.182243	0.126765	0.1308	0.129772
-0.0110251	0.0292321	0.0427982	0.0257252	-0.0275199	0.0348625	0.00395361	0.0466557	0.00967936	0.00343356	0.05914	0.00433098	0.0536098	0.134862	0.0590326	0.111968	0.104755	0.0689062	0.136534	0.0821558	0.160356	0.163856	0.15073	0.168552	0.153746	0.11848	0.162705	0.149641	0.141091	0.144496	0.214781	0.202842	0.208761	0.265744	0.225806	0.190826	0.266893	0.202571	0.219144	0.171169	0.17693	0.13211	0.178862	0.207603	0.138188	0.195811	0.142973	0.12182	0.116787	0.0809162
0.00022441	0.0401733	0.0150785	-0.00978805	0.00498146	0.0277139	-0.00599917	-0.0256828	0.0307261	0.0327798	0.0194839	0.052831	0.0503006	0.0800325	0.116711	0.100205	0.108412	0.135077	0.109871	0.10798	0.164825	0.0756104	0.18833	0.175594	0.128671	0.153189	0.156491	0.135845	0.174617	0.169808	0.139097	0.125798	0.161809	0.190038	0.193815	0.216041	0.211632	0.219135	0.25116	0.19877	0.170814	0.122626	0.220803	0.181123	0.155672	0.156575	0.119904	0.166772	0.0985647	0.134625
0.0869614	0.0330676	-0.00927667	-0.000203718	0.0280559	0.0332667	0.0906649	0.089343	0.0299906	0.00411582	-0.0158582	0.0515096	0.0133425	0.0255257	0.0817311	0.0714437	0.140234	0.0559764	0.10725	0.199988	0.155377	0.145068	0.111949	0.159376	0.162458	0.145198	0.152529	0.166453	0.169206	0.140542	0.177229	0.181834	0.192039	0.135994	0.145549	0.135914	0.159366	0.136633	0.193916	0.171541	0.1921	0.174096	0.132781	0.148357	0.153632	0.146626	0.150878	0.150079	0.0944378	0.134568
0.000700165	-0.00847703	-0.00445171	-0.0229245	0.0331893	0.0184071	0.0297462	0.0560105	0.0260661	0.0519445	-0.00551815	0.0702725	0.0665583	0.0881394	0.084053	0.0779856	0.0803792	0.154745	0.0988807	0.186397	0.124762	0.191749	0.0791352	0.132504	0.151861	0.151985	0.129788	0.159202	0.180937	0.147796	0.206632	0.158062	0.168895	0.136882	0.119094	0.174522	0.174615	0.209302	0.197279	0.181705	0.175926	0.173561	0.128652	0.175634	0.217247	0.156152	0.180346	0.174442	0.131432	0.12271
0.00230322	-0.0236561	0.0426721	0.0118565	0.047697	-0.0135368	0.0277263	0.0743628	0.0411683	0.0496096	0.0269584	0.0741996	0.0153572	0.00538816	0.0565738	0.0960483	0.0831912	0.0877742	0.113769	0.0309043	0.0880905	0.115927	0.129907	0.113167	0.131928	0.116252	0.170504	0.192495	0.147545	0.19659	0.132602	0.184998	0.133877	0.181194	0.173673	0.148996	0.128283	0.176278	0.190318	0.136673	0.155205	0.194001	0.121735	0.137989	0.191788	0.171536	0.107183	0.132208	0.132405	0.0925246
-0.000792682	0.00823244	0.0322738	0.0320845	0.0618193	-0.0030261	0.0127138	0.041026	0.0559526	0.00533639	0.0811836	0.0605387	0.0471114	0.00429866	0.0725195	0.0852743	0.0530656	0.0556522	0.079572	0.131477	0.093633	0.10795	0.0961378	0.122274	0.12062	0.121892	0.167012	0.156149	0.207232	0.169385	0.154769	0.126638	0.186525	0.201179	0.179471	0.143602	0.154231	0.164467	0.137718	0.168461	0.170558	0.0926365	0.126295	0.182399	0.144766	0.10957	0.162403	0.138557	0.0806478	0.0613335
0.030801	-0.000531055	0.00653905	0.0278481	0.0533681	0.0332699	0.0728354	0.0791442	-0.0194178	0.0755594	0.0141737	0.0779388	0.0803468	0.0453601	0.046973	0.0685616	0.0809667	0.0702034	0.121387	0.154486	0.200821	0.15262	0.113479	0.0876451	0.128219	0.117624	0.0890985	0.160532	0.146961	0.128589	0.0808923	0.119358	0.150346	0.132957	0.173812	0.193958	0.149876	0.182027	0.117129	0.152701	0.129149	0.137482	0.143553	0.154403	0.163756	0.125175	0.144062	0.164802	0.148405	0.105707
0.0261973	0.0618718	0.0362192	-0.0141095	0.0208577	0.0211357	0.0531578	0.0214784	0.0210245	0.0210144	0.0715314	0.0590994	0.0599712	0.0591545	0.0355703	0.0374434	0.0747915	0.0501319	0.156932	0.0718874	0.133798	0.107897	0.0650224	0.111609	0.0958012	0.10001	0.105661	0.125011	0.139056	0.142752	0.1309	0.0808398	0.130785	0.124949	0.180812	0.166888	0.0983508	0.137435	0.120714	0.135189	0.10105	0.152766	0.142019	0.17132	0.118775	0.0888262	0.113836	0.123435	0.102811	0.122079
0.0230999	0.008547	-0.0177466	0.0211949	0.0275626	0.0146343	0.0309594	0.0467039	0.0164936	0.0211905	0.0659186	0.0480265	0.051056	0.00192434	0.0667311	0.0348953	0.0355186	0.064841	0.0699342	0.0949835	0.138339	0.0849469	0.0892489	0.0484876	0.107928	0.139594	0.115808	0.12511	0.117951	0.123987	0.117763	0.152076	0.0904174	0.121704	0.140368	0.149951	0.107915	0.140316	0.128217	0.106146	0.106059	0.142017	0.137859	0.0924554	0.131506	0.101715	0.0876206	0.0829932	0.108197	0.121877
0.00877682	-0.0133468	-0.0184562	-0.0491344	0.00263846	0.0254575	0.0565559	0.0172776	0.0564381	0.0505515	0.0725386	0.0817779	0.0604419	0.0548482	0.0188086	0.074974	0.00579025	-0.00341309	0.0668797	0.0810013	0.0631599	0.0973044	0.164391	0.101934	0.131748	0.125285	0.0679988	0.0733594	0.0923707	0.0938049	0.117847	0.174259	0.157777	0.18416	0.143631	0.152438	0.181907	0.161912	0.139211	0.149991	0.15308	0.145965	0.131689	0.176269	0.132409	0.118036	0.145183	0.0734658	0.0811788	0.124061
0.0127348	0.0374651	-0.00996334	0.0111618	-0.0136874	-0.0340235	0.0378853	-0.0197758	0.0303908	0.0867669	0.0603566	0.044673	0.0687514	0.015528	0.0641068	0.0418751	0.0187403	0.00892358	0.0855332	0.0500956	0.119115	0.105619	0.034221	0.0912074	0.091104	0.133687	0.122731	0.156771	0.150779	0.0896717	0.100639	0.130024	0.105233	0.142704	0.0740263	0.0760935	0.112037	0.143072	0.159144	0.164134	0.0983291	0.166052	0.135894	0.102581	0.109812	0.0831558	0.111275	0.0626682	0.115627	0.0539829
0.0398927	0.0330571	-0.020401	0.0113154	0.0325655	0.00711404	0.00245666	-0.0414244	0.0371592	0.0268798	0.0540817	0.0155176	-0.015254	0.0334106	0.0568656	0.0413377	0.0512675	0.0629549	0.05871	0.0929312	0.117263	0.0981079	0.0948072	0.099405	0.0853665	0.0956612	0.0847784	0.0981708	0.094233	0.152077	0.152469	0.081087	0.0978927	0.0782736	0.120087	0.147278	0.115449	0.132325	0.124665	0.094523	0.127986	0.111647	0.106377	0.169192	0.100698	0.116561	0.0992607	0.0435091	0.0990505	0.0871152
-0.0827852	-0.00686497	0.00661612	0.0443346	-0.0413736	-0.00452555	0.026525	0.0514068	-0.0168952	0.0412809	0.0139322	0.00531486	-0.0164502	0.0298333	0.0260768	-0.0113105	0.0179084	0.0143848	0.0915372	0.0825037	0.068964	0.0828696	0.0743612	0.0602842	0.0852335	0.0604028	0.109202	0.0701508	0.0995348	0.10529	0.119149	0.099083	0.108492	0.139344	0.168769	0.120615	0.110517	0.161933	0.0807757	0.158657	0.148824	0.138139	0.072903	0.107173	0.113851	0.0895846	0.118582	0.0776713	0.0975185	0.0652622
0.0145652	0.010119	0.0313279	0.0258393	0.0335888	0.00582497	0.0196225	0.059077	0.0301261	0.0134124	0.0574222	0.0199549	0.0378121	0.0643251	0.0914184	0.0760692	0.0471036	0.0203075	0.021451	0.0258679	0.0714344	0.0696715	0.0681646	0.0962703	0.0630826	0.142931	0.0987592	0.0601364	0.0698104	0.144266	0.0713101	0.109022	0.150449	0.129978	0.138977	0.0603993	0.141513	0.121775	0.128872	0.111246	0.0828693	0.133522	0.106838	0.0999605	0.0692262	0.080536	0.0723408	0.05899	0.0658194	0.0662341
-0.00715478	0.0229326	0.0500309	0.0355819	0.0333095	0.0355851	0.0190818	-0.00435953	0.0193806	-0.0116289	0.0100544	0.011097	0.0310213	0.0211505	0.0393051	0.0624538	0.0644709	0.0921981	0.0742104	0.0887482	0.0295892	0.0780961	0.0438833	0.0842809	0.0583853	0.096244	0.0878688	0.055754	0.09921	0.0533045	0.0755883	0.0766488	0.142183	0.0938904	0.104395	0.0660395	0.116406	0.133035	0.106886	0.0812972	0.0702355	0.033638	0.103417	0.0983985	0.0445794	0.0473828	0.143596	0.0376979	0.0640368	0.0834782
-0.0193703	-0.0157858	-0.0125716	-0.0269113	0.000430591	0.0402087	-0.0295514	-0.0265893	0.0342872	0.0103435	-0.0013666	0.0167471	0.0597129	0.0337082	0.0332505	0.00213884	0.0691098	0.0440954	0.0176422	0.0519965	0.0447786	0.0778714	0.0952039	0.0850432	0.0731565	0.0921553	0.0944674	0.0591186	0.0845337	0.0798004	0.104585	0.084798	0.0811344	0.0806134	0.0856476	0.103709	0.0950264	0.0734473	0.0374969	0.0907526	0.096472	0.0687559	0.0812342	0.107824	0.0683359	0.130426	0.0663218	0.062568	0.045601	0.0596888
0.0384596	0.00683356	-0.00709067	0.0127924	0.00486512	-0.00217003	0.0529816	0.00467702	0.0424772	-0.0402504	0.0105549	0.0625248	0.0429618	0.00157681	0.0277355	0.0324037	-0.0172876	-0.00809971	0.0814152	0.0484772	0.0406107	0.00636353	0.0814329	0.0872609	0.0577267	0.0678334	0.0604566	0.0993886	0.0486043	0.0735114	0.064206	0.0865287	0.0637665	0.0620847	0.0808379	0.0438578	0.102105	0.106821	0.0672202	0.09837	0.0459953	0.0682816	0.0315206	0.0822839	0.0995233	0.0904805	0.0774543	0.0779167	0.0779658	0.0454347
0.025361	-0.0207837	0.00831129	0.0398271	-0.025276	0.000799582	0.0327822	0.0404685	0.00385118	0.0606608	-0.0132253	-0.00890411	-0.016748	-0.0119622	0.0560039	0.0499728	0.0624116	0.034689	0.014104	0.0514951	0.0572498	0.0591437	0.0206006	0.0655502	0.114185	0.0715861	0.0226484	0.0812088	0.0936017	0.0735377	0.0743975	0.129734	0.0744576	0.0715175	0.141536	0.0653685	0.0738188	0.0921134	0.0467066	0.104452	0.0606832	0.105973	0.0963567	0.0294173	0.0933344	0.0561646	0.0439303	0.0126059	0.0410763	0.0392275
0.0227959	-0.0122012	0.028371	0.0354664	0.0295152	0.0102641	0.0112183	-0.00085596	-0.0211763	0.0135208	-0.0092484	0.0539082	0.0117535	0.0351209	0.0123717	0.0507786	-0.0214126	0.044136	0.0679973	-0.00971545	0.0505369	0.0542264	0.0147277	0.0658408	0.0439079	0.0657009	0.0828188	0.0834716	0.0921798	0.0742629	0.0617072	0.0415319	0.0605552	0.0871223	0.0856958	0.0567612	0.0433677	0.0982067	0.0915222	0.0819992	0.06337	0.0395505	0.0686278	0.0321528	0.0640601	0.0769651	0.0200275	0.0365349	0.0405083	0.100571
0.000854528	0.0191051	0.0834825	0.0441646	0.0355381	-0.013644	-0.0266489	0.0273051	-0.0224686	0.0540742	0.0293543	0.0311387	0.0402416	0.0316321	0.0811733	0.0453925	0.0333594	0.0450461	0.044098	0.0343083	0.017325	0.0328301	0.0446951	0.0225226	0.0631815	0.0502459	0.0750978	0.0348456	0.0315799	0.109232	0.0650434	0.0212749	0.0424838	0.0461348	0.0544415	0.0586352	0.0628979	0.0634094	0.0427969	0.101209	0.0417186	0.0840605	0.0856328	0.0582537	0.0913208	0.080507	0.0410348	0.0462141	0.0282906	0.0569954
-0.0149854	0.0239065	0.0449419	-0.00442666	-0.0217506	-0.0374409	0.0321565	-0.000525347	0.0138722	-0.0352215	0.0341055	-0.00948845	0.0644116	0.0393222	0.0178741	-0.0251866	0.0167032	0.0597119	0.0141222	0.0418552	0.0378356	0.0429355	0.0642553	0.0686274	0.052571	0.072115	0.0155008	0.0197222	0.0537981	0.0517763	0.0519677	0.0291693	0.0437458	0.0547358	0.0720205	0.0816429	0.0227334	0.0429789	0.0368971	0.0320234	0.113504	0.0208106	0.100215	0.0628944	0.0875761	0.0689623	0.0456118	0.0102556	0.0625512	0.0830515
-0.011972	0.0327095	-0.0198161	-0.0161184	0.0163919	0.00948377	0.0147174	0.0553422	-0.0068609	0.0263019	0.020047	0.039355	-0.00885814	0.0165137	0.00259511	-0.00398148	0.0126934	0.0374883	0.0435434	0.0343157	0.0747013	0.024676	0.0618671	0.0493579	0.0430729	0.0790344	0.00682887	0.0168946	0.0363499	0.0333658	-0.0125376	0.0707192	0.0807671	0.0339922	0.06027	0.0317664	0.0576304	0.0473535	0.0916422	0.0947191	0.0494144	0.0827728	0.0681151	0.0679951	0.0755432	0.0378711	-0.00685949	0.0804953	0.0677453	0.0183632
-0.00203377	0.0554609	-0.0341639	0.0217721	0.0185059	-0.014251	0.0282617	0.00797787	-0.0598262	-0.0107232	-0.00967777	0.0104886	0.0642814	0.0130208	0.0321241	0.0595618	0.0129543	0.0167073	0.00967839	0.0779696	0.0420681	0.034347	0.0791279	0.048929	0.0615112	0.0763989	0.0290276	0.0195047	0.0384934	0.0650777	0.0442098	0.0256123	0.0588075	0.021392	0.0542062	0.0524117	0.0312557	0.0705834	0.0486308	0.0809296	0.0354801	0.0503656	0.0529662	0.035569	0.0733257	0.00728756	0.0653592	0.0237215	-0.00526434	0.018032
-0.0403162	0.012282	-0.0487368	0.0156504	0.000530412	0.0298708	0.00663089	0.0102215	0.00624458	0.0330087	-0.0224925	0.0561087	0.0140528	0.0652404	0.030786	0.0232373	0.0163068	0.00326144	0.0227574	0.0550845	0.0478913	0.0561835	0.0294485	0.00128194	0.08543	0.0647743	0.0523086	0.0357578	-0.0047324	0.0737503	0.0359301	0.00684626	0.0506695	0.0679	0.0454153	0.0367939	0.0362294	0.0247203	0.0567891	0.0675843	0.0409191	0.058532	0.0520178	0.0228321	0.030531	0.0772039	0.0168313	0.0121263	0.0190277	0.0396671
-0.012903	-0.00321508	-0.0152332	0.00912221	0.0359502	-0.0200361	0.0362606	0.0104459	0.0396806	0.0360376	-0.00486883	-0.033043	0.0059798	-0.017932	-0.0314034	0.0868482	-0.002816	0.00654079	-0.00392754	0.00226034	-0.0093396	0.0162689	0.0279296	0.0261576	0.0101198	0.0131666	0.040873	0.045818	0.0418356	0.04188	0.0776679	0.0359662	0.0157083	0.0448031	0.0480091	0.0695645	0.0139685	0.0901754	0.0382803	0.0826048	0.0398215	0.0210327	0.00896609	-0.0251566	0.0242032	-0.0037947	0.0447282	0.0373041	0.0196345	0.018477
0.0155443	-0.0501442	-0.0171827	-0.0298925	-0.0739866	0.0208674	-0.0136931	0.0136848	0.0201676	-0.0055156	-0.0434377	-0.0688467	0.0167623	0.0424936	0.0384227	0.0149845	-0.0517719	0.0458781	0.0142591	0.0150696	-0.000344007	0.0407168	0.0302535	-0.00737046	0.057699	0.0247053	-0.0263167	0.0555684	0.00415055	0.00810747	0.00587972	0.0458444	0.0537529	0.0675642	0.00020402	0.021984	0.0835004	-0.00412948	0.0241966	0.0489348	0.038076	-0.0143435	0.0494252	0.0406593	0.00763578	0.0839584	0.0242402	0.0707567	0.0184733	0.00172403
0.0573738	-0.00329369	-0.0238067	0.0342387	-0.0667586	-0.00542615	-0.0291547	-0.0121084	0.00600442	0.0287447	0.0393475	0.0599563	-0.0167926	0.0200091	0.025482	0.0190685	0.0155393	-0.0212957	0.00488132	0.0297489	-0.000955119	0.0541351	0.0159862	-0.00558819	0.0158908	0.0103215	-0.0141266	0.0448616	0.0318633	0.060052	0.00549931	0.0390424	0.0470091	0.04195	0.0931481	0.061145	0.00155714	0.00739646	0.0261744	0.0378584	0.0303955	0.0242995	0.0250894	0.0117767	0.0204461	0.0213916	0.0448186	0.0406174	0.0132456	0.0326705
-0.000377298	0.0354526	-0.000645086	-0.00467669	0.0235429	-0.00172422	-0.0113833	0.041957	0.0126743	0.0469733	-0.0156103	0.00561872	0.0212364	0.0061334	-0.00684954	0.011686	0.0240171	0.021169	0.0259488	0.030658	-0.00722132	0.0172613	-0.00553999	0.00258802	-0.00778163	0.00507851	0.0460451	0.0298857	-0.0218124	0.0204475	0.0252369	0.0374859	0.0326086	0.0134102	0.0113109	0.0446211	0.0145723	-0.0143357	0.02766	0.0455113	0.0227661	-0.00688839	0.0236019	0.0574456	0.0538963	0.0571596	0.0620421	0.0799994	0.0225765	-0.000695693
-0.00203616	0.00572401	-0.0102738	0.000244388	-0.00220671	0.0441774	-0.0046648	-0.0139117	0.0343442	0.0244798	0.0326889	0.0295798	0.0249247	0.00185297	0.0268875	0.03523	-0.00194503	-0.0230116	0.0148848	-0.0101965	-0.0128924	-0.00738329	-0.00884945	0.0510413	0.0388863	0.030524	0.040154	-0.0318026	-0.00346861	0.0478107	0.0422747	0.0442267	0.0272446	0.0424182	0.034893	0.0109049	0.0155989	0.049187	0.0670885	0.0256723	0.0609767	0.0575828	0.0308016	0.0580999	0.0219717	0.0366834	0.0325569	0.00569441	0.0181626	0.0524693
-0.00448459	-0.0194066	-0.0250348	0.0120186	0.0325806	0.0155766	0.0258591	0.0497103	-0.0614576	0.064051	0.0163016	-0.00947439	0.0525996	-0.00224645	-0.00312234	0.0216413	0.0189435	0.0177614	0.0245018	-0.0329322	6.79636e-05	-0.00674772	-0.00501991	0.0193144	0.0402277	0.0362427	0.00441284	0.0400289	0.0219931	0.0428576	-0.00265715	0.0167266	0.0212789	0.0410689	-0.0093978	-0.0494175	0.0373277	0.0349781	0.0325971	0.0668633	0.0550699	0.0123191	0.061241	0.037399	0.00819396	0.0647947	-0.0336335	0.0260503	0.0152174	-0.0378711
0.00634443	-0.00449821	-0.0257265	0.0281281	-0.0184909	0.00517919	-0.0359613	-0.00961942	-0.0174978	-0.019682	0.00719059	-0.0121652	-0.0215441	0.000993072	-0.0255115	-0.017428	0.0049664	0.00323271	0.0158522	0.0198055	0.0137817	-0.0303558	-0.00428589	0.0528872	-0.0553219	0.0183208	-0.0214612	0.0339989	0.0341661	-0.0143809	-0.0249855	0.00424637	-0.00188269	0.00888212	0.0303718	0.0358794	0.033183	0.0188567	0.015134	0.0309506	0.00496652	0.0317763	0.0517132	0.0260272	0.0505271	0.0189485	0.0418991	-0.00639328	0.0691766	-0.0218076
[truncated: 20 more columns]

## Sheet: panel e
Radial profile (averaged image)
Radius (µm)	Average OD
0	0.216025
3.3	0.195746
6.6	0.186142
9.9	0.180389
13.2	0.171026
16.5	0.154258
19.8	0.138317
23.1	0.1274
26.4	0.115059
29.7	0.102482
33	0.0835847
36.3	0.0713011
39.6	0.056844
42.9	0.0451106
46.2	0.0354543
49.5	0.0236129
52.8	0.0187275
56.1	0.0129563
59.4	0.00952539
62.7	0.00515462
66	0.00421511
69.3	0.00240179
72.6	0.000791679
75.9	0.00119745
79.2	0.00194907
82.5	7.00337e-05
85.8	-0.000936566
89.1	-0.000525586
92.4	0.00117387
95.7	-0.000770458
99	0.00121748
102.3	0.00176897
105.6	-0.00155698
108.9	-0.000529561
112.2	-0.00162991
115.5	-0.000839054
118.8	-0.000915713
122.1	-0.00150498
125.4	0.00204543
128.7	0.00505298
132	-0.00192886
135.3	0.00372517
138.6	-0.00291051
141.9	-0.0126934
Radial profile (polylogarithmic fit)
Radius (µm)	Average OD
0	0.203414
3.3	0.199594
6.6	0.193243
9.9	0.184073
13.2	0.17195
16.5	0.157554
19.8	0.142249
23.1	0.126926
26.4	0.111224
29.7	0.0955707
33	0.0809267
36.3	0.0673045
39.6	0.0554662
42.9	0.044445
46.2	0.0349795
49.5	0.0274164
52.8	0.0210718
56.1	0.015951
59.4	0.0117217
62.7	0.00864887
66	0.00627087
69.3	0.00444266
72.6	0.00306617
75.9	0.00211437
79.2	0.00142134
82.5	0.000968423
85.8	0.000623978
89.1	0.000404496
92.4	0.00024853
95.7	0.000155627
99	9.45999e-05
102.3	6.10296e-05
105.6	3.42422e-05
108.9	1.87118e-05
112.2	1.05655e-05
115.5	5.63397e-06
118.8	3.00923e-06
122.1	1.69273e-06
125.4	8.85629e-07
128.7	4.71724e-07
132	2.3557e-07
135.3	1.11537e-07
138.6	5.83508e-08
141.9	2.38522e-08
Radial profile (Gaussian fit to wings)
Radius (µm)	Average OD
0	0.260565
3.3	0.255069
6.6	0.245646
9.9	0.231794
13.2	0.214513
16.5	0.193129
19.8	0.171816
23.1	0.150211
26.4	0.128732
29.7	0.108087
33	0.0887271
36.3	0.0717569
39.6	0.0571037
42.9	0.044237
46.2	0.0334705
49.5	0.0250983
52.8	0.0185754
56.1	0.0133881
59.4	0.00937405
62.7	0.00660032
66	0.00452388
69.3	0.00305022
72.6	0.0019748
75.9	0.00128574
79.2	0.000812482
82.5	0.000521319
85.8	0.000314698
89.1	0.000189951
92.4	0.000108886
95.7	6.35453e-05
99	3.60318e-05
102.3	2.19839e-05
105.6	1.08729e-05
108.9	5.32293e-06
112.2	2.71405e-06
115.5	1.29398e-06
118.8	6.12477e-07
122.1	3.13594e-07
125.4	1.47431e-07
128.7	6.94523e-08
132	3.20815e-08
135.3	1.30153e-08
138.6	6.20592e-09
141.9	2.10397e-09
Averaged image
-0.00446717	0.00431939	0.015534	-0.000613688	0.000510525	-0.00487902	-0.00057307	0.000495596	-4.88299e-05	0.0123927	-0.00713591	0.00583976	0.00627015	0.0100491	-0.0117236	-0.00272893	0.0127868	-0.00157656	0.00769101	-0.0162336	0.0130626	0.00465432	-0.00065632	-0.00593377	0.00569666	0.00747321	-0.00705592	-0.0111971	-0.0107808	-0.00464565	0.0138329	0.00853774	0.00253997	-0.0101547	0.00210342	-1.77098e-05	0.0136884	0.00923539	0.0191761	0.000206625	-0.00705569	-0.000437428	-0.00267663	-0.00279086	0.00386174	0.0125666	0.00202904	0.0053351	0.0132789	0.000587867
-0.0130735	-0.0125703	-0.0160453	0.0115444	0.00396308	0.0139306	-0.00875122	0.00638579	-0.0236421	0.0104497	0.0132271	-0.0212208	0.00740283	-0.0107749	-9.28431e-05	-0.00878103	-0.00195792	-0.00348294	-0.00210337	0.00926515	0.0135167	0.0116884	0.0100034	-0.0204178	0.00596965	0.00835436	0.00470544	0.0107108	0.00561855	0.0129315	0.00265019	0.0189099	0.0104262	-0.00560848	0.0137382	-0.00519788	0.00810278	0.00463054	-0.000540556	0.00824986	0.00322078	0.000828102	0.00767956	0.0144347	-0.00878327	0.00846838	-0.000662757	0.00109387	0.008997	0.0120192
6.2535e-05	-0.00703176	0.0033313	0.0190717	0.00779567	-0.00475084	0.00645391	-0.00454541	0.0127441	0.00754956	0.00808738	0.0102204	-0.011552	-0.003899	0.009839	-0.00031672	0.00369549	-0.00508971	0.028569	0.00509096	0.00430371	0.0123692	0.0135079	-0.0178096	-0.00600141	0.0343472	0.0115405	-0.00565522	0.0068748	0.0121738	0.00188873	-0.000375889	-0.0207775	0.00298	-0.00551258	-0.00171185	0.00167871	0.0140684	0.00109052	0.0148195	-0.0106874	0.0169576	-0.00419854	0.012117	0.0177177	-0.0138172	0.0125116	0.00787984	0.0165962	-0.00473857
0.0146586	0.00628969	0.0160157	0.00374673	-0.0257782	-0.0191025	-0.00678916	-0.0110822	-0.00689176	0.0199143	-0.00888585	0.0011395	-0.00158583	-0.0151801	0.00407785	0.00414681	-0.00438247	-0.00559674	-0.00840494	0.00326728	0.00222252	-0.000598629	0.0227695	0.0204356	-0.010519	0.00276167	-0.00406988	-0.000236511	-0.026052	0.0256997	-0.00409623	-0.010568	-0.00630591	0.00625266	-0.00339383	-0.00821461	0.0101398	-0.00163445	0.00654197	0.0150973	-0.0167061	0.00322049	0.000914558	-0.0121687	0.00140183	0.00197158	0.00303654	0.00584987	0.00905417	0.019063
0.00634887	0.00360263	0.000989936	-0.0118969	-0.00775461	-0.0067188	-0.00427822	-0.000516459	0.000278731	-0.0208777	0.0112663	-0.000879594	0.0075875	-0.00482958	-0.0136589	0.0150438	0.00352965	-0.00190032	-0.00144217	0.0153032	0.00949192	0.00986598	-0.0141134	0.00368722	-0.000839105	-0.00635719	-0.00634025	0.00945571	-0.00508035	-0.00235116	-0.000413665	-0.00500526	-0.0188319	0.000389666	-0.00295706	0.00925138	0.0124162	0.00134023	0.00904887	0.00700591	-0.00834975	-0.00478493	0.000609828	0.0069394	-0.00578436	-0.0112764	0.00142702	0.00399772	-0.00376997	0.0157248
-0.00997763	0.00815486	-0.00273785	0.0169419	0.010849	0.0100936	0.0153504	-0.00700659	-0.00968347	-0.000957264	-0.0127254	0.00646174	-0.00520451	0.0104131	-0.00948817	0.00162043	-0.00572989	0.00440403	-0.00564271	0.00846031	0.013624	-0.0109703	0.00275734	-0.00680696	0.00103665	0.000714232	0.0204081	0.0170253	0.00579718	-0.021679	0.0039924	-0.0261486	-0.00466015	-0.00229597	0.000520851	0.0166527	0.00282275	-0.00215799	-0.00604557	-0.00277529	0.0105862	-0.0191647	-0.00479967	-0.0147471	-0.0100185	0.00679131	-0.00829704	-0.0106774	-0.0253421	-0.00949117
-0.00654535	0.00264951	-0.0166492	-0.0153472	0.010657	-0.0022952	0.00326798	0.012083	-0.0164666	0.0103635	-0.00253121	-0.0043896	0.00813793	0.0127548	-0.0182948	-0.00313024	-0.011579	-0.00759109	0.00125223	0.00121899	0.00373175	0.0108027	-0.00491606	-0.005002	0.00390127	-0.009487	0.00911619	-0.0114611	0.00893252	0.00109718	0.014042	0.00630215	-0.00293699	-0.0109976	0.00594804	-0.0071907	0.000919141	-0.00654894	-0.020399	-0.0120541	0.00282347	0.00863138	0.000918734	-0.00921542	0.00423681	-0.00901646	-0.00138201	-0.0127368	0.0126097	-0.00279039
0.00651738	-0.00982482	0.00287584	-0.0106683	-0.00984949	-0.0166413	0.00653653	0.0231387	0.00203931	0.00795716	-0.0125645	0.000445879	-0.00327031	0.0061373	-0.0242208	-0.00488829	0.00168898	0.00895276	0.00425071	0.0166434	-0.0114813	0.0136762	-0.0131979	-0.0163371	0.00347012	-0.00134608	0.00972217	-0.00221371	0.0117642	-0.00766106	0.00748141	0.0170247	-0.0104701	0.000694932	-0.000256403	0.0200661	0.00308054	0.00334644	0.00649405	0.00387854	0.0092789	-0.00724716	-0.0139757	0.0107025	0.0110021	0.00398558	0.00307832	-0.00425912	-0.00809458	-0.0207186
-0.0142812	-0.000201825	-0.0376941	-0.0290965	0.00179363	-0.000108126	0.00481502	0.00656281	-0.00564339	0.00294981	-0.00434472	0.00170086	0.0121311	0.0118947	0.0181167	-0.0123858	-0.011617	-0.00230138	0.00932114	0.0013429	0.00721307	0.000883059	0.00937525	-0.00468864	-0.00362669	-0.00484819	0.00313035	0.013908	0.00410239	-0.00874121	0.0181261	0.00174162	-0.0203973	-0.00394481	-0.0046898	-0.00436897	-0.00522947	-0.0153484	-0.00733719	-0.0081768	-0.0168844	-0.0138774	-0.00465861	0.0205604	-0.00439137	0.00438441	-0.00205522	0.00148464	-0.00397313	-0.0237213
0.0142731	-0.0155424	0.00310496	0.0106035	-0.00810173	-0.00876527	-0.00355166	-0.0081746	0.0139394	0.00688665	-0.0173267	0.00235925	0.00098987	-0.0144168	0.0161304	-0.00041214	-0.00328783	0.00327176	0.0108549	0.00697283	-0.00245755	-0.00329902	2.55106e-05	0.008789	-0.0165017	-0.00127292	0.00921122	0.0163563	0.0219087	0.00973897	0.0173634	0.0182281	-0.00095645	-0.00393993	0.00857165	0.00795	-0.000444444	-0.00640584	0.0102584	-0.0134674	0.0020031	0.000707575	0.00475114	0.00312365	-0.00303194	0.0127521	0.011877	0.0129331	-0.0127216	0.014724
0.022329	0.0079831	0.00574843	0.0246593	-0.0167631	0.00858027	0.0110583	0.00361959	-0.0107374	-0.0015027	0.00314991	-0.0140373	0.0215179	0.00194173	-0.0196731	-0.0110404	-0.00168048	0.0146782	-0.0131091	0.0094059	-0.0116896	0.0152068	0.00975925	-0.00038035	-0.0204096	0.0249059	0.0106111	0.00525854	0.00623267	-0.00607414	0.00936002	-0.00860376	-0.00127358	0.0183854	-0.00623319	0.0234401	-0.0255737	0.00476818	0.000881618	0.026549	-0.0131397	0.00965136	0.00102323	-0.0161991	0.00618349	0.00292047	0.0100178	0.00207455	-0.000302114	-0.00293666
-0.00938984	-0.0215409	0.00814967	-0.0157	0.0135956	0.00328939	0.0186112	-0.00849796	0.0202711	0.010137	0.00266734	0.00771071	-0.00977743	-0.0153346	0.00749741	0.0177653	0.0177858	-0.00404418	0.0246195	-2.13267e-05	-0.00200638	-0.00260459	0.00417851	-0.00431308	0.00548239	0.00958213	0.0137781	0.0107222	0.0213796	0.00263698	0.00815479	-0.00302753	0.00628564	0.00858683	0.00792003	-0.000308571	-0.00322885	0.0113855	0.00135164	-0.0115005	-0.00944749	0.00291643	0.0232663	0.0206389	-0.00521905	-0.000883588	-0.0148303	0.00560058	-0.00792591	-0.0155846
-0.000942239	-0.000978263	-0.00512281	0.0119562	0.00442945	1.89435e-05	0.0100962	0.00415543	-0.0174373	-0.00566844	0.00866961	0.0105836	0.00125954	-0.00693157	-0.00730215	0.0168471	0.0111781	0.00813502	-0.00568923	0.0112314	0.00953819	0.0127047	0.0177874	0.00400054	0.0114693	0.0154165	0.0208423	0.0134891	0.0239796	0.0160136	-0.00345892	0.0131286	0.00918773	-0.0113418	0.00123942	-0.00312505	0.00684368	-0.0104759	-0.00619245	-0.000135094	0.0075317	-0.000873225	0.0033823	-0.00549691	0.0206569	-0.00769557	-0.00834064	-0.026736	-0.00347819	0.0160095
0.0160679	-0.00347539	0.00738067	-0.00235796	0.00311614	-0.0138132	-0.00300143	-0.000558173	0.00359565	0.00937236	-0.00734509	0.00419081	0.00318648	0.0159933	0.00620602	-0.00973193	0.0102217	0.00619431	0.00382897	0.0147106	0.0114876	0.00832956	0.0244833	0.00960418	0.0210233	0.00501871	0.037323	0.00160506	0.0127806	0.0125653	0.0409587	0.00580197	0.0168432	0.0164316	0.019301	0.0257397	0.00226878	0.00853035	0.0136146	0.00118408	0.000192132	0.0317149	0.0110877	0.0149222	-0.0177051	-0.00932226	-0.0146321	0.0106502	-0.0228579	0.0197155
0.0133201	0.00636374	-0.00369775	-0.00592946	0.0105104	0.00279637	-0.0093868	0.0109305	-0.00113589	-0.00302401	-0.00829953	-0.00314825	0.00723345	0.00977069	-0.00692937	0.0120494	0.00966082	-0.0108877	0.00688823	0.019115	0.0062091	0.0089416	0.0291738	0.00807661	0.0214835	0.0309345	0.0224546	0.0152934	0.0331977	0.0218678	0.0241382	0.0211973	0.0256857	0.019895	0.0248728	0.0350682	0.00471981	0.0127213	-0.00144919	0.0131878	0.00371942	-0.00490893	-0.00802314	-0.00827994	0.00122968	-0.0150289	-0.0185656	0.00522444	-0.00592571	-0.00168301
0.00702281	0.020784	-0.00900308	-0.0156859	0.000198593	-0.0232867	-0.00752884	0.00638341	0.00721361	-0.00159166	-0.00852487	0.014005	-0.0117815	0.017824	-0.010724	-0.0134181	0.0045351	0.0138213	0.00774793	0.0123798	0.00909858	0.019057	0.0191253	0.00922364	0.0384982	0.0268851	0.0272824	0.0367014	0.0192392	0.0223374	0.0204619	0.0158455	0.0425051	0.0393248	0.0131094	-0.0158351	0.0137282	0.0220249	0.00876355	0.0209978	-0.00610087	-0.00497532	0.00546561	-0.0205616	0.00902904	-0.016854	0.00588005	-0.00664491	-0.00534251	-0.0178741
-0.00231408	0.0382631	-0.00623124	-0.0224093	0.0133652	-0.00254351	-0.00398749	0.00597651	-0.00507569	0.00404297	-0.01315	0.00513352	-0.0052962	0.00117725	0.0120271	0.00949443	-0.00547776	0.020458	0.0270731	-0.00216019	0.0181027	0.022044	0.03519	0.0269268	0.0237196	0.0458018	0.0165645	0.0617599	0.0545759	0.0493792	0.0315068	0.0367492	0.0198911	0.0242909	0.041852	0.0490655	0.0236764	0.00532181	0.0360514	0.0251895	0.0182859	0.00916359	0.0100746	-0.0011977	0.0251047	0.0121066	0.0135949	0.0107078	-0.0076708	0.0145606
-0.0107996	0.0290786	-0.00993986	-0.00828152	0.00586822	-0.00760397	0.0131497	0.0047996	-0.00790545	-0.00168747	-0.0126827	-0.00012545	-0.0057933	0.0114557	0.00957124	-0.0140114	0.0175601	-0.00313281	0.0138764	0.0326169	0.0124898	0.02548	0.0111566	0.0347919	0.0371828	0.0463945	0.0466548	0.0465245	0.0597713	0.0488924	0.0415472	0.0377451	0.0273335	0.0554085	0.0309912	0.0439293	0.0615685	0.00482758	0.025162	0.0195017	0.0192671	0.0100928	0.00541745	-0.013217	0.0029735	0.00386858	0.00112709	-0.00145391	0.0100366	0.00719456
0.00202051	0.0156415	-0.00879738	-0.00178041	-0.00579783	-0.0126273	-0.00571044	0.018804	0.00943088	-0.0162311	-0.00253293	0.00628496	0.0154658	-0.00323321	0.019392	0.0304363	0.0160768	0.0132169	0.0167745	0.0294637	0.0174987	0.0249446	0.0467489	0.0380575	0.052978	0.0442585	0.0571314	0.0472652	0.0710593	0.0839282	0.0648647	0.0470019	0.0534923	0.0384503	0.0359244	0.0404537	0.0298461	0.0263386	0.0190604	0.0185008	0.0132466	0.0482709	-0.00796488	-0.00533986	-0.00780288	0.013248	0.00331459	-0.0141176	0.0150176	0.00171053
0.0142326	-0.00285096	-0.00543857	0.00929009	0.00446643	0.0116772	-0.0118803	-0.00835192	0.002777	0.00119559	0.00196672	0.00883168	0.00587461	0.00297006	0.0184585	0.0238988	0.0207437	0.0128677	0.0219888	0.0281979	0.0309009	0.0368576	0.0404431	0.0501058	0.0456862	0.0677675	0.0743354	0.0983053	0.0641349	0.101432	0.0680447	0.0456996	0.06743	0.0709798	0.0664494	0.0430093	0.0417274	0.0378232	0.0267841	0.0351212	0.0260347	0.0185111	0.00847376	0.00484114	0.0136268	-0.00617325	0.00288657	0.00129518	-0.0135267	0.000514083
0.0111591	0.00762849	-0.0143131	-0.0064373	-0.00264294	-0.000170799	0.0214372	0.032284	0.00364614	0.01314	0.0104905	0.023207	0.000532283	-0.0162068	-0.000473388	0.00857031	0.0281696	0.00164921	0.018342	0.0280183	0.0255286	0.0413419	0.0575537	0.0510895	0.0731421	0.0783495	0.0755336	0.0735451	0.0782576	0.0861502	0.10206	0.0745416	0.065242	0.0806247	0.0648051	0.0652242	0.0697183	0.0494732	0.052603	0.0133594	-0.00486946	0.0248298	0.0123712	0.0111017	-0.00719274	-0.00313089	0.0309893	0.00615786	0.000564651	0.0120667
0.0087633	0.00188903	0.00989471	0.00155888	0.0174209	-0.0015494	0.0123618	0.00646691	-0.00120105	-0.0023144	-0.0111088	-0.00595131	-0.0027809	-0.0146133	0.0217276	0.00797519	0.00747516	0.00328693	0.0530064	0.0359732	0.0438209	0.0684324	0.0622693	0.0544675	0.0791971	0.0875909	0.0866107	0.0834346	0.091865	0.102362	0.0800398	0.0667411	0.0776165	0.0865389	0.0673762	0.077473	0.048278	0.0402515	0.035	0.0226695	0.018332	0.00762019	0.00862583	-0.00902306	0.00105723	-0.000822484	-0.00393061	-0.0194356	0.00426043	-0.00633323
-0.00155645	0.0149164	0.0111999	0.0269387	-0.00375016	0.00133855	0.0155667	0.00544828	0.0182437	0.00619356	-0.00133568	0.0311574	0.00857274	0.0235141	0.00874352	0.0148968	0.0291109	0.0279732	0.0358011	0.0134778	0.0521195	0.0646056	0.0688243	0.105	0.0717368	0.0951523	0.120645	0.0992984	0.108367	0.120074	0.081546	0.123705	0.115331	0.0921767	0.0876423	0.0857674	0.0876794	0.0553082	0.0445062	0.0263913	0.030157	0.0403428	0.00430098	0.00697319	0.00588683	-0.0029388	-0.000243363	-0.00706812	0.0131619	0.00248209
-0.0169808	-0.0017092	0.00635014	-0.00911183	0.0149678	-0.00911289	-0.00429559	0.00720129	0.00387899	0.0274244	0.0228313	0.00940915	0.0244163	-0.00548547	0.00750156	0.0182809	0.0472965	0.0291257	0.0470277	0.0751626	0.0518495	0.0901446	0.0730674	0.0907216	0.0814504	0.089704	0.100112	0.125588	0.10634	0.112725	0.118529	0.128706	0.123895	0.132966	0.120191	0.0848369	0.083279	0.051886	0.0574314	0.0555478	0.0337599	0.0101217	0.0176951	0.0101532	0.000803019	-0.0016032	-0.0289588	0.0127666	-0.00166653	-0.0112482
0.00287276	-0.00285477	0.00957781	0.00761	-0.0144662	0.000230131	0.0189528	-0.00140172	0.0073242	-0.0162922	-0.00190075	0.0146905	0.00779029	0.0170751	0.0110118	0.0311263	0.0326607	0.042525	0.0607914	0.0669998	0.0494921	0.097837	0.0867127	0.0886934	0.106702	0.115754	0.108003	0.131063	0.134187	0.133811	0.11878	0.148635	0.123843	0.128642	0.128888	0.113026	0.0928884	0.067893	0.0698286	0.0538165	0.0650499	0.0277089	0.00536116	0.0150001	0.0102634	0.014689	0.00412297	0.010046	0.00982115	-0.0158495
0.0239529	0.00345467	-0.0174037	3.49754e-05	0.0323873	-0.0167173	-0.0175834	0.00452708	0.016682	0.0113409	-0.0114743	0.0191734	0.0133885	0.0363562	0.0195114	0.0208215	0.0344788	0.0395455	0.0862938	0.0858651	0.0917502	0.101078	0.0915492	0.12558	0.10488	0.138864	0.134286	0.144048	0.137563	0.165923	0.141634	0.150432	0.139607	0.117593	0.126845	0.122627	0.0968809	0.0603596	0.0739136	0.064508	0.0395621	0.024154	0.0205464	0.0455928	-0.00239185	0.0156242	0.00466229	-0.0132899	0.00441422	-0.013765
0.00352843	-0.00825242	-0.011772	0.0116577	0.00276086	0.00742636	0.0107523	0.00997122	-0.00648187	-0.00557995	0.0129758	0.0256576	-0.0111779	0.0112475	0.0520081	0.0581513	0.0359508	0.0560302	0.051296	0.0652134	0.109593	0.10557	0.108036	0.102749	0.126493	0.153898	0.139679	0.12101	0.151374	0.157556	0.147654	0.16244	0.142758	0.130705	0.132029	0.136411	0.112918	0.0951035	0.0695684	0.0550292	0.0502783	0.0411003	0.0219364	0.0343619	0.0163986	0.0191145	0.00731213	-0.0052418	-0.00369335	0.00400057
-0.00615472	0.00734933	0.0110493	-0.00712647	0.0142642	0.000404682	0.0209084	0.0031455	-0.000680092	0.00174569	-0.00703171	0.00104799	0.00113656	0.00598452	0.00791291	0.0408043	0.0523489	0.0490958	0.0661116	0.0815964	0.0853637	0.121163	0.121071	0.12147	0.125357	0.168325	0.157005	0.171054	0.177978	0.162404	0.18545	0.169506	0.169824	0.151778	0.128408	0.14688	0.0951368	0.0702429	0.0652276	0.0597776	0.0563444	0.0300972	0.0248318	0.0125098	0.0310085	0.0310642	0.0064172	0.00693538	-0.000136046	0.0157441
-0.00199029	-0.0126824	-0.00900113	0.0104957	0.0177954	-0.00346152	-0.0143197	-0.00719401	0.00953251	0.0110594	0.00649452	0.0224646	0.0164381	0.0162196	0.0425565	0.0388	0.0408851	0.038619	0.0904567	0.0985814	0.107699	0.133148	0.123086	0.122779	0.14106	0.166046	0.161093	0.174348	0.19759	0.171883	0.177821	0.184029	0.172722	0.148971	0.127649	0.13952	0.108283	0.0869569	0.0926826	0.0776401	0.0710554	0.0401602	0.0114212	0.0240318	0.0168173	0.00923131	0.00618397	-0.00798444	0.014029	0.0113593
6.53086e-05	-0.0135696	-0.0105124	0.0192536	0.00636182	-0.00545944	0.00395675	-0.00764091	0.0276569	0.00813966	0.00848986	0.0142558	-0.00144134	0.0382199	0.033422	0.0436097	0.0106466	0.0607748	0.0817216	0.0937699	0.10816	0.109535	0.113651	0.161692	0.166665	0.175361	0.180556	0.177027	0.19146	0.175794	0.203143	0.156782	0.150826	0.15836	0.157706	0.119152	0.098679	0.117877	0.113173	0.048048	0.0598728	0.0260665	0.0334824	0.0325972	-8.87856e-05	0.0147487	-0.000709441	-0.0178032	0.00862002	-0.0101275
0.0128229	0.0042133	0.00505054	0.0148769	0.00728832	0.0184197	-0.00415058	0.000134439	0.0184917	0.0222894	0.0230878	0.0149501	0.0273968	0.0226259	0.0254224	0.0354096	0.0600015	0.0602109	0.105056	0.0912594	0.11007	0.124575	0.147805	0.161743	0.186209	0.184588	0.178936	0.18409	0.188854	0.183967	0.211461	0.195265	0.19809	0.165703	0.13891	0.158571	0.118556	0.101122	0.0886074	0.059724	0.0691435	0.0400972	0.0284445	0.0198215	0.00187985	0.00751785	-0.0186597	-0.000763827	-0.00325885	-0.000483075
0.0119536	-0.000976324	0.00299753	-0.00188089	0.00390845	0.00714529	0.011459	0.0110868	0.0117097	0.00116201	0.0239725	0.0426828	0.0382261	0.0217181	0.0206059	0.0324157	0.03617	0.0694443	0.083619	0.0837857	0.113065	0.127703	0.128869	0.156299	0.160106	0.171174	0.189656	0.201837	0.205151	0.208735	0.201783	0.172947	0.174436	0.154028	0.155546	0.131173	0.0988145	0.0983011	0.102672	0.0739021	0.0592605	0.0438078	0.0184254	0.0252535	0.0122106	0.0115932	0.00133592	-0.00524268	0.00914337	0.0104076
0.0101386	0.0145537	0.000985188	-0.00973178	-0.00384266	0.0191595	-0.0110542	0.0326777	0.00657501	-0.00662448	0.000862069	0.0325193	0.0187919	0.0126628	0.0267554	0.0271122	0.0529255	0.0742636	0.0812105	0.0837656	0.124942	0.135703	0.136457	0.137712	0.169084	0.183654	0.166786	0.180206	0.224591	0.225623	0.196987	0.205884	0.196884	0.184089	0.155979	0.125683	0.103855	0.114255	0.112665	0.0640585	0.0462162	0.0466637	0.0494724	0.027692	-0.00315044	0.00442995	-0.00135566	0.0195551	0.00589644	0.00221942
0.0147763	0.00302995	-0.0142472	0.0119207	0.00118925	0.00590188	-0.0304076	0.00954035	0.0234432	0.00948851	0.0127506	0.0285739	0.00337143	0.0134309	0.00754264	0.0232971	0.0442601	0.0663084	0.0889526	0.095112	0.104405	0.122975	0.134795	0.146968	0.138721	0.178338	0.190062	0.211852	0.196667	0.211605	0.164011	0.168481	0.170068	0.182131	0.170676	0.13813	0.121324	0.105005	0.0999757	0.0767595	0.0617262	0.0287172	0.0319556	0.0191313	0.0208306	0.00583273	0.0289994	-0.0141677	-0.0264086	0.013491
0.015349	0.00864515	0.00509334	0.0297737	-0.00741001	0.007798	-0.0141814	-0.00486384	0.010799	0.0125284	0.0255634	0.0108752	0.0280223	0.0153879	0.0430618	0.0318752	0.0609936	0.0548938	0.0784905	0.0674159	0.122691	0.121584	0.141065	0.149919	0.147477	0.176857	0.172144	0.178603	0.172482	0.200751	0.198602	0.199828	0.192247	0.167963	0.146565	0.151699	0.108112	0.0899492	0.108798	0.0634199	0.0671508	0.0293206	0.0247789	0.0222223	0.0351043	0.00937453	-0.00517776	-0.00619373	-0.0115366	-0.013706
-0.00571977	0.00247239	0.00453378	0.0224764	3.28068e-05	0.00135408	-0.00174075	0.00953126	-0.0203931	0.00553682	-0.00189685	-0.00336547	0.0174665	0.0193524	0.0385537	0.056546	0.0363803	0.063176	0.0646049	0.0590916	0.091557	0.115501	0.134992	0.143068	0.154571	0.153868	0.194229	0.185736	0.179315	0.165311	0.167504	0.188298	0.165975	0.140465	0.151441	0.145943	0.129957	0.103995	0.0843665	0.0829899	0.0653658	0.0532816	0.0179703	-0.00582966	0.0235402	0.0255172	-0.00117991	-0.00697534	-0.0133002	-0.0114713
0.00458938	0.00448972	-0.00816331	0.0135306	0.00214518	-0.0089376	-0.00334901	0.0126775	-0.00481126	0.00790038	-0.000974112	0.00826279	-0.000744837	0.0140618	0.0549184	0.0593911	0.0376256	0.0724372	0.0770779	0.0870332	0.0951652	0.097216	0.130601	0.128853	0.13607	0.16253	0.163258	0.155242	0.168344	0.162126	0.154808	0.150927	0.153889	0.160234	0.117115	0.136061	0.103517	0.117545	0.0735075	0.0552441	0.0580311	0.0354744	0.0247021	0.00431482	0.0230074	-0.00692236	-0.0166629	-0.00967149	-0.00404172	-0.0173552
0.0265622	0.00783695	0.008149	0.0187406	-0.00355217	0.00580424	-0.00701581	5.86683e-05	0.0153966	0.0312065	0.00189182	-0.0121831	0.0161257	0.0377181	0.0431806	0.0525651	0.0354664	0.0287055	0.0704905	0.0575001	0.0885687	0.112365	0.118003	0.129503	0.12358	0.122746	0.143511	0.168671	0.153805	0.159316	0.146269	0.139391	0.122063	0.139026	0.132449	0.117947	0.0823474	0.0941995	0.0640679	0.0379541	0.0552784	0.0303771	0.0269933	0.0197989	0.0224805	0.00258131	-0.0163639	-0.00225476	-0.0162646	-0.00957783
0.00493566	-0.00690898	0.00862078	-0.0172767	-0.00668938	-0.00471253	0.0123689	-0.0295556	-0.00215286	-0.000148505	0.0228536	0.00738389	0.0248662	0.0153868	0.0099557	0.0228061	0.0475648	0.0432726	0.0564264	0.0613004	0.0841743	0.103693	0.112168	0.100881	0.12417	0.128106	0.154556	0.136134	0.160854	0.157769	0.123437	0.144112	0.127127	0.114669	0.116815	0.113427	0.0958542	0.0750422	0.0794301	0.0464	0.0588951	0.0258038	0.0288113	0.0249267	-0.00169495	0.00465185	-0.0108433	-0.012375	0.00136186	-0.000887191
-0.0028277	0.00175133	-0.00246696	-0.00146504	-0.0133901	0.0268673	-0.0147754	0.0131183	0.0101471	-0.00492549	0.00891389	0.0109633	-0.00413978	0.0152832	0.0173619	0.0278873	0.0285277	0.0578897	0.0555391	0.0396674	0.0797455	0.0799153	0.0980574	0.100062	0.117751	0.1235	0.112408	0.126445	0.126064	0.136613	0.121706	0.117063	0.120111	0.129802	0.100504	0.110856	0.0758992	0.0755286	0.0537549	0.0308202	0.0349772	0.0260489	0.00879728	0.0104818	0.00431983	-0.00244441	-0.00506849	-0.00161176	0.0180964	-0.0109801
0.0198795	0.00366638	0.00549564	0.00977485	-0.00187381	0.0107347	0.000351453	0.0170235	-0.000551241	0.00354728	-0.00250405	0.00966946	-0.00698494	0.0128948	-0.0101426	0.00509004	0.0180016	0.033029	0.0124432	0.0512402	0.0682317	0.0710316	0.0781957	0.0885153	0.0974265	0.102317	0.121524	0.122203	0.129113	0.113999	0.107377	0.115569	0.110797	0.0920095	0.0667369	0.0678075	0.0743699	0.0607116	0.0522088	0.0408438	0.0303803	0.004064	-0.00419938	0.0141106	0.00438531	0.0172026	0.00846642	-0.00741497	0.00492723	0.0084072
-0.00038116	-0.0088981	-0.00353268	0.00316778	-0.00685638	-0.018174	-0.000220858	0.00412405	-0.0114259	0.012801	-0.00469084	0.0105501	0.0116311	0.0158779	0.029146	0.0466483	0.0149301	0.0225222	0.043088	0.0543288	0.0369749	0.061433	0.095552	0.070254	0.0993026	0.0958233	0.097531	0.0948623	0.103172	0.119652	0.110822	0.0982329	0.0977252	0.0861159	0.105614	0.0553649	0.0686934	0.0582899	0.0540845	0.0268983	0.0353573	0.0111816	-0.00128491	0.00709351	0.0105489	-0.015664	-0.0211961	0.00535209	0.00203583	0.000374368
0.00766472	-0.00056398	0.00249227	0.0145356	-0.0120342	-0.000493934	0.0142781	-0.0165259	0.00673139	-0.00309092	-0.0132942	0.020322	0.00312568	0.00289304	-0.00711871	-0.0210365	0.00243615	-0.00337964	0.0423376	0.0344852	0.0520347	0.0432912	0.0581564	0.0477321	0.0743982	0.0834186	0.0871692	0.102352	0.0865411	0.0684286	0.0760727	0.110763	0.0864498	0.0965193	0.0581861	0.0716193	0.0461115	0.0547548	0.0371492	0.0403525	0.0226753	0.00758416	-0.00173027	0.0118047	0.029338	0.0216157	-0.00900861	0.012636	0.00678048	-0.0180181
0.0201747	-0.00528046	-0.00463793	-0.00704329	-0.0327731	0.00522193	-0.0234736	0.0117003	-0.0141125	0.0100686	0.0203407	7.10803e-05	0.0108041	-0.00102412	0.0205009	0.0339563	0.00984507	0.0258984	0.0162316	0.0199434	0.0293049	0.0644672	0.0618767	0.063471	0.0515234	0.0716845	0.0578245	0.0887751	0.044448	0.0746151	0.0588721	0.0822609	0.058961	0.0657799	0.0794227	0.0638312	0.04829	0.0594342	0.0250978	0.00749646	0.00932401	0.0227841	-0.00365431	-0.0015626	0.0188379	-0.00796757	-0.00108493	0.000437604	-0.00473789	-0.0112371
0.00237291	0.00912004	0.00706444	-0.0178178	-0.0207245	0.00274724	0.00888383	0.00917356	-0.00630367	0.00382848	-0.00126982	-0.00528288	0.0036824	0.022943	0.012279	0.0211661	0.000702082	0.0280379	0.0330981	0.0254241	0.0221968	0.0264044	0.0330824	0.0415888	0.0377463	0.0460864	0.0531394	0.0476471	0.0248088	0.0593559	0.0554103	0.0497144	0.0523665	0.0493178	0.0459734	0.0587494	0.0164545	0.0254971	0.0279385	0.0115209	0.0105313	0.0187824	0.0201995	-0.00872064	-0.00472323	-0.014043	0.00749753	-0.00421407	-0.0106456	0.00151816
0.00440321	-0.000276016	0.00293214	-0.000179252	-0.0140427	-0.00079107	-0.00446083	0.00792148	-0.0200843	0.0178522	-0.00282344	0.00281413	-0.000164545	0.012036	0.0217288	-0.0054554	0.00187914	0.0085242	0.0485142	0.0151039	0.0091973	0.0141532	0.0162326	0.0370861	0.0306592	0.0510032	0.0432567	0.0631107	0.0611411	0.0453135	0.0394811	0.06089	0.0544637	0.026155	0.0369299	0.016622	0.0268854	0.0247373	0.01822	0.0219812	0.0232544	0.000900955	0.0118028	0.0106996	-0.0098653	-0.00108216	-0.0127119	0.000888724	-0.00235852	0.0142351
0.00802471	0.00380887	-0.0166506	-0.00716354	-0.0115476	-0.0201198	-0.00768039	0.00934428	0.0113046	0.0086983	-0.00536125	-0.00126273	-0.00509087	-0.00298969	-0.0110476	-0.00510713	-0.0171053	0.0388989	0.0285011	0.0214061	0.0114266	0.0306995	0.0253344	0.0186395	0.0402455	0.0377661	0.0285881	0.0386337	0.053314	0.0576548	0.0478071	0.0473017	0.0492267	0.0115802	0.0301327	0.0163287	0.0319522	0.000241852	0.0132617	-0.00837702	0.0109143	0.00173711	-0.0144327	-0.0134714	-7.70515e-05	-0.00842995	0.00265268	-0.0103918	0.00689107	0.000326791
-0.00746927	-8.68959e-05	-0.0195551	0.00441063	-0.0169661	-0.0191645	0.00288472	-0.00549656	-0.00993198	-0.00353699	0.0182618	-0.00396995	-0.00432172	0.0100424	0.00915621	0.0224923	-0.00219707	0.00610672	-0.00292937	-0.000427531	0.00768082	0.0127028	0.0118279	0.0182435	0.0175603	0.0195951	0.0245606	0.0282998	0.0146852	0.0144002	0.0439605	0.0143253	0.0129057	0.0520511	0.0175434	0.0176509	0.0287704	0.00883425	0.0114544	0.00593938	-0.00257919	0.0142231	0.00200229	0.00564819	-0.00638741	-0.0112488	0.0109063	0.0105023	-0.00317002	0.00337774
-0.00282356	0.00720378	-0.00751863	-0.0128638	0.00731203	-0.0150386	-0.0155286	-0.00315267	0.00686971	-0.00728246	0.00839286	0.00191058	4.06958e-05	0.0281218	0.00781498	0.00819755	-0.0100159	0.00546061	-0.0077706	0.00927451	-0.000404993	0.0178402	0.0165106	0.0129805	0.0148567	0.0214425	0.0246903	0.0255289	0.0179826	-0.00262495	0.0245538	0.0114933	0.0241754	-0.0242606	-0.00761064	0.0237648	0.000282906	-0.0104381	0.00598807	0.0191921	0.014938	-0.0139509	0.011392	0.00455309	0.0172095	-0.00984469	-0.00973125	0.0170147	0.00703576	-0.00982854
0.011917	0.0136383	-0.0209964	-0.011631	-0.015251	0.00531854	0.00370512	-0.00516711	-0.0233727	-0.0206589	-0.0135074	-0.000936511	-0.0107992	-0.0171751	-0.00609283	0.00374534	-0.022627	-0.0182766	0.00778054	0.000677303	-0.0137779	0.00936584	0.024572	0.00953641	0.0156342	0.000230848	0.00854455	0.0419204	-0.000314903	0.0252528	0.0153218	-0.000599696	0.027089	-0.0014097	0.00692192	0.018395	0.00138789	0.00449391	0.00464868	0.0198242	-0.00852355	-0.00148771	-0.00138316	-0.0280972	0.0168967	-0.00129761	-0.01908	-0.0180399	0.00839462	0.00717842
-0.00723735	-0.0076527	0.0088858	0.000800805	0.00403005	-0.000111035	-0.00588945	-0.00873197	0.000817166	0.001862	0.00662758	-0.00509881	0.0114188	-0.00499075	0.0149379	0.00100627	-0.0204323	0.0213764	0.00813913	-0.000988149	0.0197255	0.00427696	0.00173959	-0.00632386	0.0248305	0.0270657	0.016757	0.0132336	0.00021153	0.00738025	0.00799846	0.0059533	0.016215	0.0216682	-0.00703908	-0.00529873	0.00720949	-0.00344446	0.00507502	0.0101295	0.00124256	0.0162495	-0.000775508	-0.00762394	0.00364957	-0.00923	-0.00215086	-0.0221635	-0.0101592	0.0149987
-0.00830056	0.00200616	-0.0180329	-0.00490172	-0.00435987	-0.000913601	0.0182369	0.0225649	-0.00297619	-0.017143	0.00642077	-0.015123	0.000978806	0.00620396	-0.00784491	0.00669679	0.00789117	-0.00217813	0.000607483	0.0171949	-0.000537113	0.0136614	0.0163231	0.013562	0.0126096	0.00592432	0.0116277	0.00417818	0.0161629	0.0223786	0.00502453	0.0032781	0.00318239	0.0120425	0.0237278	-0.00425357	0.0137918	-0.0117798	0.000164874	0.0118175	-0.0149503	0.0144978	-0.0119635	-0.00832812	0.00880447	0.00275899	-0.000868459	0.0177665	0.0128349	0.0110467
-0.0124994	-0.0127285	0.000353248	-0.0170329	-0.00918571	0.0094778	0.00467715	0.00238542	-0.0141399	0.00748597	-0.00807755	-0.00098546	0.00578275	0.000259668	-0.000730693	0.00832162	0.00993816	-0.00430023	0.006549	-0.00391941	0.00566817	-0.00606341	-0.00641308	-0.00768841	0.0209264	0.00817296	0.00706047	0.000873164	-0.000889552	-0.00488768	-0.00294968	-0.00741119	-0.0118136	-0.0223123	0.0173302	0.0131034	-0.0191254	0.00445354	0.00562782	-0.0187194	0.0112939	0.00823623	-0.0228596	-0.00115328	-0.0260856	-0.0061594	-0.0017073	-0.00990843	-0.018206	0.00137823
-0.0153759	-0.0341906	-0.0115715	0.00321559	-0.00845888	-0.00170124	0.0255596	0.0260303	0.0128989	-0.0027407	0.00289515	0.00334042	-0.00812242	0.011594	-0.000913394	0.0117748	-0.00411152	0.00735695	-0.00374339	-0.00347393	-0.00275146	0.00485072	-0.00996207	-0.0101202	0.00442955	-0.00208705	0.00164999	0.00754607	0.00900744	0.0144504	-0.0112218	0.011318	0.00597646	0.0143006	0.0064218	0.0209423	-0.00745252	0.0170101	0.00222934	-0.0107214	-0.00658521	-0.0124425	0.00118368	0.0123231	-0.00634467	0.00468271	0.00215994	0.0173544	0.00198953	-0.00075131
0.00943682	0.00969508	-0.00193741	-0.0133982	-0.0175667	0.00121532	-0.00995262	0.0147297	-0.00988996	-0.00817919	-0.00367474	0.00204736	-0.00656639	-0.0053949	0.00670669	0.0204172	0.0188734	-0.0146991	0.0177087	0.000348203	0.00543463	0.0140263	0.0166666	0.0248677	-0.00754519	0.00145527	-0.00386837	-0.00748118	0.00595725	0.0330307	-0.00943891	-0.0144842	0.0221712	0.0110787	0.00836426	-0.00950907	0.0125302	0.000555377	0.000254363	0.00471481	-0.0123996	0.00770583	-0.0238092	-0.00784475	0.00261149	0.00738324	-0.0106689	0.00480617	-0.00224808	-0.0214297
-0.00256332	-0.0143896	-0.017925	-0.00213439	-0.0146512	-0.00379379	-0.0226203	0.00812745	-0.00149815	0.0213459	0.0166756	0.00702817	0.0134832	-0.00213065	0.00625261	-0.000637269	-2.43008e-06	-0.00973035	0.00368667	0.00359066	-0.0180933	0.000328962	0.00464661	0.0147285	0.0217407	0.00652184	0.00347647	-0.00626489	-0.0022259	-0.00315522	-0.00999276	0.00275528	0.00171471	0.0115932	-0.0044789	0.00282351	0.0081398	-0.0156038	0.00173126	-0.0136685	-0.00361376	0.00477182	-0.0160865	-0.0124056	0.00457335	0.00823191	-0.00387429	0.00258031	0.000154063	0.00959136
-0.011311	-0.00291648	-0.0110846	0.00745854	-0.0210746	-0.00513867	0.0136332	0.0147574	0.01116	-7.28062e-05	0.0117048	-0.00932377	-0.0185083	-0.00376706	-0.000448328	-0.0233287	0.00468044	0.0011886	0.00360489	-0.00919188	-0.00209611	0.0198748	0.000364108	-0.0102972	-0.00714139	-0.00261992	0.0173293	0.003568	-0.00635806	-0.00369598	0.0100856	0.00505915	0.00904088	0.00404344	0.00670745	-0.00302581	-0.000777103	0.0214459	0.00786483	-0.016304	0.012606	-0.0175369	-0.000695991	-0.00615547	-0.00395595	-0.00950042	-0.00528379	0.00669222	0.0258293	0.00887385
0.0335539	-0.0115079	0.0122356	-0.0170662	0.00145344	-0.00346016	-0.00308994	-0.0114529	-0.0138274	-0.0146566	0.00559274	0.00665604	-0.00500707	-0.00166736	-0.00165229	-0.00455765	0.00432021	0.00286736	-0.00808487	-0.00491448	0.00123048	-0.0118529	0.0130251	0.00149184	0.00299768	0.0143473	-0.010058	-0.00855932	0.00772814	0.00224673	-0.00730389	0.0149692	0.0150501	0.0109716	0.00504507	-0.00383084	-0.0164858	0.0123068	-0.000131434	-0.0155399	-0.00578174	-0.015051	0.0025324	0.00613704	-0.0180577	0.0153427	0.00542488	-0.000121253	-0.0130112	-0.00019674
0.0200842	0.011944	0.0266107	-0.00801506	-0.00462196	0.0459501	0.00295237	-0.00650208	0.00837527	-0.00521557	0.0165755	-0.00914448	0.0289196	-0.00465557	0.0170012	0.00641505	0.0015435	-0.00728896	-0.0050919	-0.0129334	0.0220086	0.00678834	0.0231821	-0.00458445	0.003991	0.00821207	-0.0080805	-0.0149131	0.00138889	-0.0110593	0.0130643	-0.0040392	-0.00602859	0.0203498	-0.000853897	-0.0236008	0.0181965	0.00358697	0.0143129	0.00425936	0.00757987	-0.0108115	-0.00612392	-0.00750488	-0.00113905	0.00832723	0.00865661	2.75757e-05	-0.00936261	-0.00453018
0.00596909	-0.00577375	-0.0239115	0.00931868	-0.000106919	-0.0124653	-0.0205584	0.00735679	-0.014882	-0.0159811	-0.0262052	0.0024807	-0.00255908	0.0101421	-0.0112435	-0.00438767	-0.0105906	0.00914419	-0.013026	0.00268314	-0.00779425	0.0100835	-0.00376298	-0.000404075	-0.0115801	0.0189687	0.0107002	0.00178409	-0.00523561	0.00721523	0.0115794	0.00883131	-0.00640434	-0.00479842	-0.00438584	-0.000318267	0.0146052	0.00370796	-0.00425449	0.0081423	0.00556819	-0.0120942	0.0206214	0.00384119	-0.00489881	0.00069903	0.0015393	-0.00704528	0.0130364	0.00831166
[truncated: 10 more columns]

## Sheet: panel f
Radial profile (averaged image)
Radius (µm)	Average OD
0	0.150193
3.30179	0.125415
6.60357	0.113872
9.90536	0.0996617
13.2071	0.0925791
16.5089	0.0853069
19.8107	0.0738212
23.1125	0.0631348
26.4143	0.0471509
29.7161	0.0387145
33.0179	0.0229028
36.3196	0.0199038
39.6214	0.0127818
42.9232	0.00978792
46.225	0.00371464
49.5268	0.00147388
52.8286	0.00169014
56.1304	-0.000631873
59.4321	-0.00153187
62.7339	0.00457115
66.0357	0.00242711
69.3375	-0.000297454
72.6393	0.00266022
75.9411	0.00449144
79.2429	0.00152127
82.5446	-0.000475554
85.8464	-0.000789489
89.1482	-0.000434216
92.45	-0.00248671
95.7518	-0.00263626
99.0536	0.000187805
102.355	-0.00436542
105.657	-0.00335361
108.959	0.00375954
112.261	-0.00223657
115.562	-0.00149208
118.864	0.000186059
122.166	-0.000244136
125.468	-0.00385414
128.77	0.0015843
132.071	0.00185057
135.373	0.000733509
138.675	0.0156349
Radial profile (polylogarithmic fit)
Radius (µm)	Average OD
0	0.121178
3.30179	0.118876
6.60357	0.113735
9.90536	0.105971
13.2071	0.0962677
16.5089	0.0854728
19.8107	0.0737298
23.1125	0.0615834
26.4143	0.0497582
29.7161	0.0385459
33.0179	0.0287768
36.3196	0.020532
39.6214	0.0141563
42.9232	0.00945942
46.225	0.00599185
49.5268	0.00364429
52.8286	0.00211724
56.1304	0.00120351
59.4321	0.000657513
62.7339	0.000347062
66.0357	0.000176063
69.3375	8.66985e-05
72.6393	4.06253e-05
75.9411	1.8758e-05
79.2429	8.32856e-06
82.5446	3.59299e-06
85.8464	1.49761e-06
89.1482	6.02197e-07
92.45	2.36125e-07
95.7518	8.20974e-08
99.0536	3.1708e-08
102.355	1.15343e-08
105.657	3.65248e-09
108.959	1.17197e-09
112.261	3.75016e-10
115.562	1.0935e-10
118.864	3.22505e-11
122.166	9.14241e-12
125.468	2.5494e-12
128.77	6.99452e-13
132.071	1.69181e-13
135.373	4.46229e-14
138.675	9.9933e-15
Radial profile (Gaussian fit to wings)
Radius (µm)	Average OD
0	0.160072
3.30179	0.155824
6.60357	0.146022
9.90536	0.132026
13.2071	0.115459
16.5089	0.0976715
19.8107	0.0805093
23.1125	0.0637766
26.4143	0.0491961
29.7161	0.036319
33.0179	0.026019
36.3196	0.018031
39.6214	0.0120513
42.9232	0.00799185
46.225	0.00501994
49.5268	0.00303787
52.8286	0.0017876
56.1304	0.00101548
59.4321	0.000564837
62.7339	0.000303577
66.0357	0.00015587
69.3375	7.78829e-05
72.6393	3.70705e-05
75.9411	1.73842e-05
79.2429	7.91975e-06
82.5446	3.46469e-06
85.8464	1.48623e-06
89.1482	6.0724e-07
92.45	2.40715e-07
95.7518	8.42659e-08
99.0536	3.18746e-08
102.355	1.17932e-08
105.657	3.95107e-09
108.959	1.30032e-09
112.261	4.28957e-10
115.562	1.29287e-10
118.864	4.07428e-11
122.166	1.15597e-11
125.468	3.33925e-12
128.77	8.83794e-13
132.071	2.23837e-13
135.373	4.83048e-14
138.675	1.22039e-14
Averaged image
0.0048217	0.031863	0.0207814	0.0121012	-0.0280502	0.0467346	-0.0201147	0.025	0.00809483	-0.0362777	0.00898932	0.0296354	-0.000450186	-0.022545	-0.00106908	0.0324429	-0.0139383	0.0145799	0.00721449	-0.0164871	0.0166071	-0.0114968	-0.00946307	0.00641671	-0.00429648	0.0107933	-0.00299581	-0.00177989	-0.0108359	0.021589	0.014256	0.00117998	0.00192428	-0.00493289	-0.0169759	0.00361055	0.00160984	-0.0106278	-0.000358176	0.00289716	0.00444305	0.00214572	0.00276034	-0.0177396	-0.0204866	0.00710888	0.0294039	-0.016309	0.0162251	0.020478
-8.88659e-05	-0.00368315	0.0083381	0.0128909	0.0288496	0.0288766	-0.0028493	-0.0453816	0.0587793	-0.00419192	0.00694843	0.0108075	0.0319356	0.0133128	0.0290027	0.0131	-0.0267189	0.0352745	-0.0289454	0.0113892	4.19056e-05	0.0257856	0.024691	-0.00645844	0.0264434	0.0255939	-0.0134267	0.00913657	0.0276044	0.0161635	0.00297387	-0.00301078	-0.0116153	-0.0242766	-0.00778452	-0.0119385	0.0123741	-0.0095167	-0.00790278	0.00904928	-0.00898065	0.0115704	-0.00290344	0.0116316	0.0145839	0.0120495	-0.00333556	-0.0137945	-0.00386826	0.0132972
-0.026554	0.0139595	-0.0316399	0.0173539	-0.0176355	-0.0146082	0.028876	0.00968469	-0.0106447	-0.027836	0.0138058	0.0170261	0.00684818	0.0243402	-0.00231897	0.000666887	0.017039	-0.0177238	-0.00099342	-0.00938727	0.023617	-0.00777918	0.0338084	-0.00838325	-0.00315815	0.00618415	-0.0129447	0.00554546	0.014557	0.011563	-0.00109762	-0.0097493	0.0351814	0.0173182	0.0217665	0.0206889	-0.00957661	-0.031075	0.0334239	-0.000898625	0.035555	-0.00209847	-0.00198231	-0.00692551	-0.00616721	-0.0228366	-0.0150474	-0.00980044	0.0149708	-0.00389354
-0.0149189	0.0261303	-0.0296518	0.0216126	0.0123285	-0.0169402	0.0198692	-0.013698	-0.0300803	-0.0120711	0.0291259	-0.000722923	-0.0184993	-0.0194958	-0.00850524	0.00450246	0.0219593	0.00650307	-0.0119415	0.0315069	0.0106649	-0.0105225	0.0278776	-0.0070692	-0.0381634	0.0311269	-0.0173912	0.0308223	0.00709349	-0.00276757	-0.0018034	-0.0176892	0.0123648	-0.0105004	0.0120489	0.0510993	0.0152305	-0.00435933	-0.013239	-0.0216909	0.0316088	-0.0123375	-0.0171675	-0.0126717	-0.0188598	-0.0217444	0.035722	-0.0160442	-0.0209157	-0.0192624
-0.0243148	0.0151963	-0.0352476	-0.00362346	0.00334064	0.00619945	-0.0136183	-0.0351033	-0.0551042	0.00346267	0.00481134	-0.007417	0.004967	-0.020029	0.00569243	0.0121762	0.00330862	0.00195402	0.0105388	-0.0255681	-0.0230028	-0.0120718	0.00166018	-0.00101256	0.0264054	0.0282603	-0.0240955	-0.000884717	0.0271742	0.0239514	0.00199179	-0.00950691	-0.00379404	-0.0210508	-0.00715494	0.00791809	0.0269355	-0.0210808	0.000324754	-0.0182846	-0.0172223	-0.00673517	0.0153916	-0.0137083	-0.024791	-0.0158367	-0.00993687	-0.00496339	-0.00212191	-0.01644
-0.00653281	-0.013568	0.0388156	0.0276803	0.0124896	0.0309845	-0.00974222	0.0364841	-0.0450698	-0.0265011	0.0342634	2.84792e-05	-0.0373323	-0.00960132	0.0207969	-0.020115	-0.00261368	-0.0163701	0.00668276	0.0270316	-0.0296793	0.0162192	-0.0374587	-0.00684376	-0.0145755	0.0033288	-0.0111187	-0.031982	-0.0132761	-0.0254019	-0.00858553	-0.0159115	-0.0121192	-0.0121415	0.0392404	0.00371791	-0.0252201	-0.02858	-0.0382774	-0.027651	0.00112426	0.031827	0.00338617	-0.01332	0.0177129	-0.0190755	-0.0276787	-0.00787372	0.00722186	0.0182664
-0.000251759	0.0270244	-0.051894	-0.0168898	-0.0241516	-0.0013702	0.0148109	-0.00139894	-0.00611202	-0.00453734	-0.0343177	0.00919866	-0.033048	0.049328	-0.015445	0.028075	0.0339302	0.0122122	-0.0316113	0.0144672	0.000262108	0.00575415	0.0146432	0.0216175	0.013268	0.00223777	0.004108	0.0036108	0.0226278	-0.00879825	0.0252001	0.0185323	-0.0202368	0.00335105	-0.0216592	-0.00126089	0.000535479	-0.0014874	0.0532383	-0.0205054	-0.026265	-0.0187762	0.0278327	-0.0206277	0.0375962	-0.045834	-0.000135392	-0.0453436	0.0150162	-0.0101058
-0.00470494	0.00808163	-0.016929	0.0160383	-0.0034748	0.0134661	0.0189841	0.0142975	-0.0417724	-0.00406733	0.0334724	-0.0242985	-0.00933473	-0.00769275	0.0197834	0.00829072	-0.0179792	-0.00804293	0.0249121	0.0378123	0.0242989	-0.00548351	0.00639657	-0.00496381	0.00982776	-0.0167457	0.0278977	-0.0168654	0.0646672	-0.00875731	-0.0201984	-0.00193156	0.00369065	-0.00160917	-0.027294	0.0128912	0.0243544	0.0069654	0.00993577	-0.0389547	-0.00949977	0.0131961	0.0131885	-0.01338	-0.00468184	-0.0244248	-0.00386361	-0.0302709	0.0259602	0.00731596
0.00434294	-0.0849574	-0.00444339	-0.0154278	-0.0132546	-0.0581643	-0.0389036	0.00300464	-0.0295547	-0.039913	-0.0387289	-0.0206716	0.0105715	0.00498805	-0.00497421	0.0209862	0.00933303	0.00687864	0.00623996	0.0547079	-0.0129526	-0.00845437	-0.0117066	0.0211046	0.020822	0.000874608	0.00936228	0.00752574	0.0159298	-0.0184083	0.0106858	0.0120197	-0.00331144	0.00494215	0.0227774	-0.019856	0.0181567	-0.00187242	-0.0123976	-0.00424084	0.0184576	0.0190512	-0.0131427	-0.0142151	-0.00608215	0.0302965	-0.00469362	-0.0228825	0.00801078	0.00303852
0.0332176	-0.0260008	-0.00460261	-0.0473997	0.0222388	-0.0245835	0.0156172	0.00700622	0.00580497	-0.000893166	0.00544552	-0.0162221	0.00236838	-0.00932354	0.000820596	-0.0189872	0.0223429	0.00918792	0.0198592	0.00750293	0.0462358	-0.0054806	0.00568023	-0.0196883	0.0362282	0.0139935	-0.00542207	-0.00965016	-0.00998869	-0.0245616	-0.0125701	-0.0227375	-0.018455	0.0374449	-0.0219852	0.0135366	-0.0205303	-0.0275017	0.0215437	0.00998718	-0.00031324	0.0341962	0.0156172	0.00347515	-0.000765729	0.00559373	0.0146972	0.00479439	-0.0181754	0.0165862
-0.00385418	0.000235669	0.0263295	-0.0279784	-0.00641278	-0.0368818	-0.0360207	0.0113813	0.00773889	-0.026889	0.018427	0.0177358	-0.0416208	-0.000857695	-0.02485	-0.042712	0.0233967	0.0142276	-0.0262086	0.0507294	0.00775121	-0.0134192	-0.00650761	0.00215207	-0.0107901	0.0254941	0.039864	-0.00867545	0.0122344	-0.0408129	7.95625e-05	-0.00850507	0.0196418	0.0050124	-0.00296421	0.00862625	-0.0106699	-0.00420106	0.0090861	-0.0197737	0.0132246	-0.0181828	-0.0118106	-0.0155462	0.00985428	0.0244621	0.0085837	0.0154717	-0.031263	-0.000572742
-0.0269294	-0.023535	-0.04519	-0.0388556	-0.0121109	0.0164418	0.0214053	0.00104184	-0.0464854	-0.000715366	0.015858	-0.0144088	0.0342245	0.00844117	-0.000308378	0.0317777	0.00416983	0.0110007	0.00633558	-0.00709642	0.00257537	-0.00984802	0.0180878	0.0187266	-0.00881097	0.0197904	0.0109142	0.00388454	-0.0151814	-0.0281522	-0.00568689	-0.0030811	-0.00184217	-0.0173833	-0.00338073	-0.0292088	0.0347824	0.00221376	-0.00205163	0.00318335	-0.0286972	0.0123637	0.0483112	0.039441	0.00704664	-0.0204711	-0.00497139	0.00971679	-0.0386986	0.0158179
-0.0213122	-0.0130057	0.0180608	0.018822	-0.0110637	-0.0410113	-0.00327892	-0.0166906	-0.0117953	-0.0155669	-0.0342373	0.0514535	-0.0224544	0.000464429	-0.0011443	0.00445172	-0.00186639	-0.0129196	0.0408116	0.0076689	0.00570429	0.0132333	-0.0255698	-0.00501508	0.00133666	0.0132233	0.0119246	0.00692415	0.0240064	-0.00679966	0.011242	-0.0123477	-0.0196077	0.0244643	-8.09181e-05	-0.00606816	0.0179215	0.0310448	-0.00485177	-0.0122264	0.0235148	0.0285884	0.0117098	0.0182722	-0.028241	0.00960553	-0.0164887	-0.031455	-0.0541922	0.0316506
0.0115487	0.0131314	-0.0133786	-0.004171	0.00103829	-0.00714918	-0.0253894	-0.00777474	0.0207833	0.0361166	0.0408608	-0.0063799	-0.00265503	-0.0063355	0.0256483	0.00431358	0.0142001	0.0118526	0.00942866	-0.0408077	0.0232996	0.0145641	-0.00885376	0.012424	-0.0527413	-0.00416011	-0.00227447	0.00940746	-0.00102955	0.00611442	0.0134337	0.0177526	0.010757	0.0268249	0.0157979	-0.00170687	0.0217344	0.0150538	-0.00891062	0.0397569	-0.0171224	-0.0036618	-0.000285675	0.0186533	-0.000166458	0.00644011	-0.00913411	-0.00192562	-0.00770616	0.00381606
0.02035	0.0173446	-0.0380775	-0.0192358	-0.0187489	0.0112402	0.01171	-0.0157188	-0.00836314	-0.013884	0.0146946	-0.00549062	0.00875612	-0.0176792	0.0051717	0.0315761	0.0215388	0.00228103	0.0505016	-0.00912269	-0.00676702	-0.00362575	0.0171424	-0.0455007	0.0373467	0.0124365	0.0128997	0.0105136	0.000362684	0.0283096	0.011927	0.0395764	-0.00486247	0.0367786	0.0165361	0.0296169	0.00996355	-0.0191723	0.0205518	0.0425762	-0.00768102	0.0145129	0.0130416	-0.0313609	-0.0302121	-0.0102341	-0.00306227	-0.0167103	-0.0264095	-0.0330073
-0.00987567	0.00530624	-0.00754099	-0.015538	-0.000421945	0.0154907	-0.00381207	0.0190757	-0.0154388	-0.00850933	0.0216126	-0.00396005	0.0118145	-0.0362465	0.0172167	-0.000796972	0.0170752	0.0237606	0.00334464	0.00368995	-0.00698101	-0.022054	-0.00327047	-0.000892967	-0.0100712	0.0129926	0.0142314	-0.0376448	0.0426839	0.0127309	-0.00854321	-0.000494689	0.0179661	0.00908499	0.0161432	0.0214368	-0.0257512	-0.0167987	0.00859949	0.00246196	0.0200601	0.00592003	0.0449954	0.00233334	0.012651	-0.0271092	0.0292779	0.00345507	0.0149834	0.0113564
0.0122906	-0.0263848	-0.0171753	-0.0071001	-0.00629809	0.0175886	0.00739799	0.0137016	-0.0147837	0.0199458	0.010549	0.00823174	-0.0152011	-0.0046368	-0.00150414	-0.00249619	-0.0184125	-0.0382952	0.00722688	0.0150885	-0.0225728	-6.43733e-05	0.0335633	0.0269181	-0.0116541	-0.00632883	-0.00059852	-0.0154267	0.0338469	-9.06051e-05	0.0059509	0.0092389	-0.0152405	0.0189363	0.00566684	0.0349909	0.00791892	0.0166485	-0.0233186	-0.0310543	0.00981689	-0.0148898	0.00972078	-0.013111	0.00339619	-0.0119143	0.00648691	0.0219938	-0.0243392	0.0151722
0.0137057	-0.00238235	0.0258948	0.0196511	-0.038225	-0.0187603	0.00713408	-0.0134888	-0.0179596	-6.03881e-05	-0.000590368	-0.0129662	0.00736063	-0.0318394	0.0201336	-0.00110032	0.0038136	0.000166402	-0.0542372	-0.00106785	0.00380688	-0.0241071	-0.0175166	-0.0219859	0.0299291	0.0355364	0.00374698	-0.0340581	-0.0269496	-0.0231627	0.000733266	-0.000879378	-0.0148344	0.00221501	0.00667177	0.0198406	0.0369724	-0.00259638	-0.00305888	0.0152345	-0.0041516	-0.0196115	0.00350774	0.0473799	0.0113217	-0.0117262	0.000964631	-0.00287042	0.010104	-0.00420002
0.0106927	-0.00735629	0.00639739	-0.00718397	-0.0169937	0.0126548	-0.00578779	-0.00915402	-0.00178048	0.0178586	-0.00918631	-0.0032606	0.0195671	-0.000798558	0.0378528	0.0213754	-0.00211726	-0.00792475	0.00868857	0.00184712	0.0339685	0.0185114	0.00337823	0.0486933	0.0582307	0.00487581	0.00545114	0.0323681	0.0190447	-0.00455466	0.0234955	-0.00199855	-0.00445231	0.0214735	-0.0466947	0.0235966	0.00846378	0.00929525	-0.0358408	0.0318061	-0.00485589	0.00366705	-0.00276762	-0.00675425	0.00406261	0.0301529	0.00213951	0.000487884	0.021879	-0.0176239
0.024768	0.00932352	0.00174739	-0.0147237	0.00266487	0.00324996	0.00492939	-0.0504594	-0.0151639	-0.047422	0.00494149	-0.00969824	-0.0133495	0.00339722	0.00543078	-0.00981208	0.0237793	0.037924	0.00372067	0.0249611	0.0227352	0.0152588	0.0390819	0.0253268	0.00359094	-0.021877	0.0109596	0.0268789	0.00429011	0.0239179	0.0239026	0.0228764	0.0175997	-0.0238213	0.00257607	0.0157295	0.00756711	-0.00542259	0.0247066	-0.00735826	0.0130422	-0.0260312	0.00524459	-0.0643812	0.0400408	0.0347554	0.000706794	-0.0264866	0.0210729	0.0141646
-0.00139271	-0.0191414	-0.00921153	0.000861232	0.00644907	0.00883162	0.0208789	-0.0204779	-0.00496787	0.020669	0.00338629	0.00970852	-0.0160327	0.00206984	-0.028694	-0.0201327	0.0128841	0.000566632	-0.0069549	0.028548	0.0101956	0.00368763	0.042328	0.0146929	0.0195443	0.0257876	0.0329096	0.0235705	0.0027366	0.0379271	0.0111683	0.0045231	-0.00270958	0.0327601	0.051676	-0.000954188	0.0216975	0.028995	0.0407044	-0.0291354	-0.0023818	-0.0104318	0.00585454	-0.00211453	-0.0020329	0.000231272	0.00848088	0.0146654	0.00249549	0.0141094
0.0199993	-0.00673907	0.00479559	0.0242015	-0.0311536	0.00296597	0.0242779	-0.0298253	-0.00282183	0.0635183	0.0181117	0.00494425	-0.0146003	-0.000597144	-0.002087	-0.0100273	0.0272368	-0.00329839	-0.0291068	0.0133499	0.0141598	0.00420515	0.0327088	0.00835915	0.038291	0.0336097	-0.0375023	0.0211279	0.0128253	0.0141546	0.0482656	0.0173689	0.0194777	0.027948	0.0492014	0.0632747	0.00366283	0.00037634	0.0452673	0.0511973	-0.0114181	0.00865203	0.0185524	-0.00626997	-0.00436821	-0.0284405	0.00689392	-0.0217963	-0.00744297	0.0158445
-0.0151232	-0.0102027	-0.0111339	0.00736767	-0.0012221	0.00236638	-0.00346457	0.0124585	0.0195507	-0.0188662	0.00134579	0.0105732	-0.0259058	0.0289273	0.0412187	-0.0204913	0.021406	-0.00686602	0.0325664	0.0282851	-0.00604743	0.023289	-0.022971	0.0357881	0.0349049	0.00910518	0.0678131	0.0308336	0.0482654	0.0184758	0.0715637	0.0317089	0.0331139	0.0499734	0.017627	-0.00599964	0.0202511	0.0348812	0.0162932	-0.0120859	-0.0196243	-0.0333747	0.00817587	0.0356649	0.0112511	0.0177458	0.0301848	-0.009287	0.0148458	0.00903175
0.0161344	0.000213182	-0.0245768	0.0185893	0.012437	-0.00835043	0.013576	-0.0216879	0.053943	0.00256767	0.0187803	0.0119562	0.0247544	-0.0247385	-0.00559986	0.0106637	-0.00989064	0.0255234	0.0217798	0.0356884	-0.0010772	0.0385646	0.028452	0.0313759	0.0267978	0.0433709	0.0562962	0.0384031	0.0727696	0.0289776	0.102667	0.0513405	0.0508917	0.0076437	0.0169797	0.0400852	0.0210745	0.0492161	0.00491972	0.0259753	-0.0233286	0.0173408	-0.0111217	0.0213084	0.0274308	7.46012e-05	0.010485	0.00211013	0.00924958	-0.0170916
-0.0243166	0.00825377	0.0058954	0.0209241	0.0203252	-0.000971007	-0.000936767	0.0329134	0.0226108	-0.0228854	-0.0134118	0.027036	0.026001	0.0203072	-0.0249323	0.00692676	-0.0240171	0.0102318	0.0170728	-0.00176625	0.0042959	-0.0152445	0.000883608	0.0556991	0.0856213	0.044271	0.0813609	0.0597628	0.0961548	0.105233	0.06073	0.0703347	0.0899359	0.0707581	0.0266586	0.0535488	0.0357935	0.0443707	-0.0193639	0.0405677	-0.0177941	0.0164196	0.0342916	0.0026103	-0.0162321	0.00711894	0.000538561	0.032235	-0.00159733	-0.0471924
-0.014297	-0.0353569	0.000581329	-0.0309827	0.00327872	0.0421737	-0.00824141	-0.00191419	-0.0104098	-0.0475453	0.00183994	0.00679258	-0.0269421	-0.032915	0.0154305	0.0104023	-0.00115833	-0.0328725	-0.0164256	-0.0561226	0.0604804	-0.0230652	0.0569929	0.0739537	0.0427593	0.0736956	0.054502	0.0610673	0.0764797	0.1103	0.091841	0.0415065	0.0912566	0.0727765	0.032099	0.0718826	0.0560844	0.0258441	0.0152066	0.0211304	0.0122286	0.0254801	0.0323768	-0.0369449	0.0149131	0.0148913	-0.0127576	-0.0213383	0.00404699	0.0128179
-0.0261845	0.0391153	-0.0388011	-0.00289276	0.00340909	-0.00686283	0.0224861	0.0200094	-0.00123613	-0.0167837	0.0437688	0.0177526	0.00944935	-0.029884	0.0165993	-0.0528744	0.0171623	-0.0253081	0.0365866	0.00719444	0.0313192	0.0184334	0.0746097	0.0545551	0.0617063	0.0639943	0.088348	0.111129	0.0555102	0.116728	0.0809481	0.122657	0.10718	0.0710246	0.073366	0.0877657	0.0571449	0.0123515	0.0414745	0.00444966	0.0275723	0.0320586	-0.0113558	-0.00553669	-0.00872498	0.00645323	-0.00115755	-0.00640207	0.00950568	-0.01672
-0.0220553	-0.00984083	-0.00605827	0.0236206	-0.0364641	-0.0059305	0.00978492	-0.0299078	-0.0137176	-0.015925	-0.00834052	0.0239942	0.00565622	-0.0252443	0.0219661	-0.00278372	-0.0241049	-0.0109742	0.0734587	0.0381181	0.0806894	0.00977126	0.0484599	0.0575811	0.0892709	0.120167	0.0610643	0.120497	0.146563	0.0800004	0.0979655	0.113111	0.0898332	0.0588739	0.0346292	0.0930946	0.0424526	0.0492679	-0.0142215	0.0389719	0.0162914	-0.0076369	0.0106163	0.0108379	-0.00147116	0.0182169	0.00572125	-0.0159096	0.0110821	-0.0181342
-0.00359374	0.0222433	-9.58867e-05	0.0176937	-0.0205536	-0.000670138	-0.00247932	-0.0117359	0.00714079	0.00301262	0.0212742	0.00763151	0.0190775	0.0114869	-0.00527185	0.0144943	0.0168115	0.0411747	0.0277923	0.018435	0.0190491	0.0385701	0.0490529	0.0496225	0.0621793	0.0963261	0.0814487	0.0864235	0.103768	0.078372	0.119264	0.0988245	0.128229	0.0752786	0.0374019	0.0742369	0.0573774	0.0503732	0.0310213	0.0262805	0.0256506	-0.00732335	-0.0152135	-0.0060107	-0.00141312	-0.000831203	0.00243885	0.0264002	0.00976999	7.18993e-05
-0.0487381	-0.0200502	0.0164837	0.0144574	0.0344352	-0.014519	-0.0193274	-0.00137066	0.0079609	0.0261009	-0.0171676	0.0266867	-0.0112047	0.0198368	0.00182725	-0.0255347	0.00489779	-0.0183253	0.0294631	-0.00293335	0.0314851	0.068283	0.0503176	0.0634237	0.0915403	0.0744191	0.125552	0.122969	0.110088	0.103805	0.0948736	0.0628446	0.075507	0.107894	0.0869442	0.0689712	0.0299423	0.0217459	0.0223452	0.033633	-0.00786384	-0.0034903	0.0224414	0.0333433	0.0406699	0.0335742	-0.00581721	0.0110162	-0.0368197	0.0422847
0.00820237	-0.0192173	-0.011952	0.0326849	-0.0196097	0.0369125	0.0197113	0.00128369	0.0105391	0.000550085	-0.0310572	-0.0150117	0.0235436	-0.0376051	-0.0122014	0.0156607	0.00695758	-0.00247286	0.0162856	0.0264986	0.0440832	0.0176228	0.0631028	0.0858436	0.105662	0.0926906	0.110356	0.139367	0.0827976	0.139337	0.170786	0.128257	0.135174	0.0808161	0.0776315	0.0979205	0.0772209	0.0616489	0.0526673	0.0835604	0.0253831	0.0390974	-0.00514477	0.00722084	-0.0092024	0.00657178	0.00967629	-0.0110101	-0.00541646	0.0100365
-0.0277201	0.0470483	0.0649763	0.0304219	0.0199548	-0.019601	0.0214124	-0.0044657	0.0157915	0.0417483	0.0113433	-0.00270167	-0.00467694	-0.0239734	0.00410009	0.0384541	0.00703462	-0.00234405	0.0399143	0.0462089	0.0202552	0.0563776	0.0178717	0.0635427	0.107091	0.106835	0.116464	0.129954	0.141979	0.152625	0.158618	0.126892	0.101564	0.108287	0.068417	0.0964344	0.0610539	0.0443532	0.0199748	0.0300882	-0.00489156	0.0198791	-0.0041701	0.0191668	-0.0114289	-0.0211507	0.0168025	0.00882521	0.0265045	-0.0168159
-0.00280354	0.0159896	0.00522401	-0.0206938	-0.0484917	0.0444224	0.00286168	0.0121241	-0.00246396	-0.0252374	-0.0127674	-0.0240954	0.0214948	0.014984	-0.0266715	0.0309097	-0.0387327	0.0325213	0.0305286	0.0306143	0.0298055	0.0159144	0.0716688	0.0962635	0.0988728	0.118247	0.129776	0.124738	0.107017	0.129862	0.140177	0.126893	0.128053	0.0614972	0.0586877	0.103808	0.0834115	0.0577585	0.0193284	0.063553	0.0275742	-0.00112435	-0.0110188	-0.0322728	-0.0103472	0.00797364	0.0281593	0.0034281	0.0171451	-0.0117377
-0.00455197	-0.00903225	0.00922092	-0.0346783	-0.012249	-0.0199653	-0.0474934	-0.0064262	-0.0439462	-0.00218745	0.0109655	0.00925416	-0.0150675	-0.013715	0.0288798	0.0466569	0.0436638	0.0212853	-0.0198366	0.0726588	0.0645854	0.0512181	0.0467784	0.0840706	0.0854423	0.0960916	0.0833746	0.116786	0.117042	0.0976053	0.11364	0.13857	0.106477	0.106476	0.089435	0.0425617	0.124003	0.0737427	0.0264539	0.0429461	0.00399898	0.0105642	-0.016522	-0.00385923	-0.00057496	0.0050761	0.0177779	0.00523722	-0.03527	-0.00619394
0.0440078	-0.0173433	0.0143361	-0.00800151	-0.0360472	-0.013777	0.0061172	0.000336146	-0.0005756	-0.0149459	-0.0213375	-0.0156665	0.0196277	-0.0279179	0.0284166	0.0042448	-0.0471814	0.021074	0.00419628	0.0148213	0.0784503	0.00411553	0.052668	0.0657369	0.0796176	0.0956134	0.084528	0.103102	0.0748374	0.105238	0.0768673	0.102984	0.0667507	0.0379202	0.0792658	0.0541265	0.0407197	0.0298265	0.0768707	0.0499115	0.00766404	0.0416145	-0.023862	0.0129944	-0.000711961	-0.020503	0.00449739	0.0148865	-0.00853761	0.0442089
-0.0475831	-0.0174002	0.0337216	-0.0123187	0.00447338	0.049715	0.0309417	-0.00388151	0.026501	0.00308054	0.0113378	0.0147613	-0.0152524	-0.0221066	0.0107867	-0.0144898	0.0461924	0.0153484	0.0197401	0.0246957	0.0375905	0.0785894	0.0680042	0.0337377	0.0640877	0.0726126	0.057978	0.0897394	0.110455	0.0898432	0.104978	0.106536	0.0414397	0.0993118	0.111107	0.0738992	0.065851	0.0545856	0.017704	-0.00535487	-0.00608368	0.0216368	0.0236647	0.001141	0.00481189	0.00413942	-0.0154086	-0.0082509	0.0139656	-0.00629323
-0.0321559	0.0129645	-0.0173463	-0.0294995	0.00644826	-0.00668238	0.00650729	0.0629391	0.0170388	0.0424791	0.00434536	-0.0229097	-0.0199648	-0.00772496	-0.0217687	-0.00133196	-0.0354197	0.00379023	0.0352962	0.0388097	0.0396447	0.0465038	0.0391035	0.0322781	0.0785892	0.0798675	0.0448494	0.0645637	0.0808494	0.0591744	0.0732163	0.0673497	0.0643688	0.0485393	0.0823696	0.0605492	0.0340076	0.0437263	0.0144058	0.0547891	-0.00276005	0.036784	0.000731854	0.0264061	-0.00699445	0.01052	-0.00131303	-0.0189242	4.76297e-05	0.0240709
-0.0139855	0.00604317	0.0239045	-0.0113797	-0.0116805	-0.0141181	-0.00190021	0.0212384	-0.0449182	0.0290847	-0.0329996	-0.0128031	0.0060584	-0.0106523	-0.055996	-0.00456973	-0.00901331	0.037695	0.00989176	-0.0251561	-0.0260382	0.0436448	0.0600184	0.0456377	0.0523096	0.105963	0.117851	0.0499523	0.0921369	0.130821	0.0984445	0.07636	0.0729729	0.0512588	0.0656647	0.0379357	0.0409375	0.0232307	0.0523652	-0.0143475	0.0152607	0.0168356	-0.0108469	0.017884	-0.00866834	0.0193498	-0.00631143	-0.0403642	-0.000686208	-0.0295123
-0.0104167	0.00823709	-0.0434537	6.57633e-05	0.00037074	-0.00348078	-0.0197857	0.00848147	0.0115686	0.00284255	0.0353872	-0.00349623	-0.0497964	-0.038336	-0.00505407	0.00373093	0.0279118	-0.014548	0.0584949	-0.00751451	0.00408802	0.0254731	0.00114901	0.0407193	0.0772526	0.0603588	0.0426991	0.0565532	0.08515	0.0592269	0.0716113	0.0681059	0.0638635	0.0529054	0.0360274	0.0509692	0.0431714	0.0188914	0.0243127	0.0174336	-0.0186035	0.0361193	0.0168193	0.0278974	0.0287191	-0.000490468	-0.0335991	0.00616121	-0.0117478	-0.0165943
0.0196701	-0.0352398	-0.0131102	-0.0104443	0.0142227	-0.00751622	-0.00041753	-0.00976245	0.000619029	0.0173225	0.000440597	0.00123569	-0.012098	-0.00261602	0.0143501	-0.0465559	0.0159446	-0.0247026	-0.0416918	-0.00372704	0.0131868	-0.0224092	-0.026263	0.00450119	0.0335871	0.0424506	0.0284325	0.0597883	0.0489504	0.0599567	0.0600642	0.0563735	0.057869	0.0521267	0.0106325	0.0316451	0.0240772	0.00618497	0.0115369	0.0181735	0.0376181	0.0226634	0.0119995	-0.0113285	0.0198792	0.00432589	0.0214696	0.0220895	0.00280802	0.00847201
0.0140427	0.00394154	-0.0127263	-0.00920268	0.00182185	0.0229573	-0.00285557	0.0228611	-0.000673685	0.0168554	0.0120154	-0.0126386	-0.00310533	0.00263764	-0.00711417	-0.0254967	-0.00945239	0.0145725	0.0120739	0.0299027	-0.00810099	0.0208208	0.0214346	0.0209597	-0.0054062	0.0198005	0.0304033	0.0204897	0.0395159	0.0438299	0.0551862	0.0473007	0.0849734	0.0472311	0.0381451	0.070369	0.049191	0.0320193	0.061652	0.040726	-0.00945853	-0.0253516	0.00110491	0.0189168	0.0262567	-0.00573729	-0.0146804	0.0140815	0.0130169	0.0104045
0.0277715	0.0206699	0.0103719	-0.0254667	-0.0281103	-0.00871271	0.00769187	-0.00239401	-0.0248491	-0.0182482	-0.0177809	-0.0129845	0.0309553	-0.00223083	-0.00745066	-0.0223752	0.020672	0.0131608	-0.0359911	0.0107817	0.0230555	0.0174731	0.020038	0.082268	0.0750496	0.016888	0.0311576	0.019275	0.0394771	0.0157726	0.0490726	0.0169491	-0.00134329	0.0478006	0.0425262	0.0112315	0.0189845	0.00214274	0.00629943	-0.0277662	-0.00754871	-0.0133992	0.00746199	-0.0259008	-5.81558e-05	0.0311548	-0.00659322	0.0314037	-0.00449538	0.00798249
-0.00491708	-0.0261994	0.0246803	0.00334054	0.00019787	0.0123959	-0.00247706	0.0371958	0.0214144	-0.0152336	0.0168406	0.0432183	0.0177277	-0.0205942	-0.00363296	0.00998754	0.00712288	-0.00430826	0.022451	0.0206443	-0.0518256	-0.0143559	-0.00893114	0.0189728	0.0155752	0.021239	0.0225445	0.0582305	0.0408704	0.0515776	0.00312256	0.00782621	0.00135351	0.0185485	0.012793	0.0424213	-0.00335757	0.0308322	-0.0113791	-0.0168537	0.00273211	0.00997249	-0.022534	-0.0223131	0.00696385	0.0204126	0.0280878	0.00933443	0.033703	0.0379929
0.033023	-0.0314316	0.0126355	0.0185856	0.0286051	-0.0258945	0.0338854	0.0189988	-0.013033	0.00449961	-0.00609056	-0.00897269	0.0106484	-0.0418713	-0.0325738	0.0289485	-0.00335399	-0.0122908	0.0211267	0.0446053	-0.0230176	0.00215755	-0.0104671	-0.00070977	0.0106406	-0.00356979	0.00337051	-0.0360363	0.0309192	0.0749225	0.0256307	0.0695705	0.045564	0.00574007	-0.0101716	-0.0192167	0.0673028	0.0172673	0.0534636	-0.0075132	0.00930675	0.00076589	0.0227239	0.00840506	0.0248742	0.0374118	0.0197047	0.0524414	0.0058809	-0.0112559
-0.00116379	0.0161874	-0.0229065	0.0140924	0.01493	-0.00815379	-0.0129345	0.036183	-0.0141267	0.0162931	-0.00636143	-0.0362609	-0.0222601	-0.0382179	-0.00627768	-0.0183721	0.00125251	-0.0136327	-0.0233157	0.00232958	0.0111106	0.0349073	-0.00125734	-0.00912597	-0.0295489	-0.00609789	0.00205852	0.0374645	-0.00258171	0.0129212	0.0191933	0.0331401	0.00577047	0.0192944	0.0344465	0.0404709	0.0276314	0.0106215	-0.000512151	0.0196266	-0.0339186	0.0297506	-0.00992621	0.021437	0.0371408	0.0129582	0.0222416	-0.0127618	0.0467444	-0.00714365
-0.015428	0.0199908	-0.0312362	-0.0247824	0.000255524	-0.0299844	-0.02537	0.0122174	0.0162005	-0.00928375	0.0251118	0.0230141	-0.00978659	-0.025585	-0.00484146	0.00824567	-0.00987062	-0.025789	0.00220756	-0.0225174	-0.0261745	-0.0358811	0.00815707	-0.0184914	-0.0296079	-0.0277607	-0.00667348	0.0030281	0.022991	0.0101721	-0.0318855	0.00500603	-0.015881	-0.00394988	-0.00715403	-0.0570931	-0.0131897	0.0160818	0.00136432	0.0195742	-0.0246185	0.0272476	0.0203307	0.0100015	-0.00221519	0.0314191	-0.0249791	-0.00918019	0.00152682	-0.00178234
-0.00427937	0.0105653	-0.00675694	-0.0308996	-0.00198703	-0.00745697	-0.0298894	0.0135211	-0.0229375	-0.00400042	0.0276336	-0.00535257	-0.00857522	0.00445422	0.028143	0.0264978	-0.0189269	0.0418948	0.0119804	0.058911	-0.0435154	-0.00410817	0.0454583	-0.00678201	-0.0311291	-0.0453413	0.0106659	0.0289468	-0.018227	-0.00883533	-0.0302058	0.0033603	-0.0242407	-0.000743894	0.0170172	0.0196916	0.00405952	-0.0347076	-0.00523396	0.0149211	-0.0335033	0.00716106	0.0133776	-0.00477849	0.0122331	0.0265578	0.0215678	-0.00213308	0.0471844	-0.0111652
-0.0112244	-0.0303967	-0.033171	-0.0177896	-0.00236689	-0.00118151	-0.00728918	0.00374897	-0.0225486	0.0310384	-0.0109847	0.00678004	0.0163977	-0.00950047	-0.0264129	0.0024369	0.0118243	0.02891	-0.000771508	0.0181909	-0.020229	-0.0258257	0.00642062	0.0294959	0.0228692	-0.032276	0.011509	0.0258168	-0.029888	-0.0223834	0.00325824	-0.0156	0.0167463	0.0085323	0.00120263	0.0117006	-0.0102052	-0.0182803	-0.0266296	-0.0190778	-0.00416795	-0.026276	0.00970598	-0.0134358	-0.00414483	-0.0342305	-0.0124867	-0.0195641	0.0242121	0.0246768
0.0154577	-0.0155453	0.0150976	-0.0196213	-0.011719	0.00705552	-0.00511691	-0.0220674	-0.0169712	0.0295665	-7.03685e-05	-0.0308697	0.0257919	0.0359212	0.0385255	-0.0414133	0.00448624	-0.0272226	-0.00855856	0.0317852	-0.0181296	0.00159659	-0.0179775	-0.0265868	0.00365481	0.0184368	0.00591655	0.0105983	0.00327938	-0.00120934	-0.0343493	-0.00315996	0.000248338	-0.0188881	0.0508954	0.0319611	-0.0300094	-0.0105194	0.00352845	-0.0106597	0.0063523	-0.00624227	0.0185011	-0.033946	-0.0136532	0.0118756	-0.0151948	-0.0545168	0.0419777	0.00171813
-0.0554157	-0.01928	0.015634	-0.0341839	0.0334527	0.0038935	-0.00975635	-0.0262651	-0.000712104	-0.0175013	-0.0385227	0.021251	-0.0189871	0.00756717	0.0114369	-0.0130903	-0.0220195	-0.00416684	-0.00516779	-0.00788788	0.00029499	0.0266797	0.0254141	-0.00775825	0.0422871	-0.00771889	-0.0103871	-0.0338176	0.0266478	0.0231187	0.00305373	-0.0428909	-0.0141049	-0.0416869	0.0403013	0.00302261	-0.0303558	0.00836333	-0.00567645	0.00312283	-0.0175337	-0.0568174	-0.0173661	0.018625	0.0179456	-0.0276769	-0.000908317	-0.0316162	0.0184051	0.00236398
-0.0139889	0.0227777	0.0521184	-0.0268999	-0.00339651	-0.0332755	-0.000183443	0.0333598	0.0180912	-0.0100165	0.0141444	-0.0262604	-0.0181906	-0.0173207	-0.0210331	-0.0350632	-0.0114092	0.0180054	0.01211	-0.00225037	0.00345295	0.00486261	-0.00360963	-0.0142951	-0.00145916	0.0217637	0.0029036	0.00186516	-0.0349879	0.0261478	0.0185711	0.0134244	0.0307402	0.0109428	-0.00279172	-0.0129218	0.00625426	0.00480842	-0.00393328	0.0179168	0.00782468	-0.00446063	0.0307367	-0.0362562	-0.00662047	-0.0249056	0.0126146	-0.0152203	0.0133446	0.0040333
-0.0201758	-0.00348512	0.025542	0.0242061	0.033857	0.0317746	-0.000695093	0.0326854	-0.000610705	-0.000832688	0.0130074	0.0306325	0.0171784	-0.00993945	-0.0047734	0.0429652	-0.00525145	0.0097433	0.00593175	-0.00172716	-0.049675	-0.0382122	0.0579742	-0.00756279	0.00635419	0.00702832	-0.0118368	-0.0222374	0.00561223	0.00278522	-0.0176678	0.00944027	0.00841216	-0.0491079	0.0269353	0.0582984	-0.0123059	0.0337041	0.0294875	0.0378252	0.0262776	0.00760445	-0.000649894	-0.00317272	0.0344611	0.00911891	-0.00541758	0.0129833	0.0308226	-0.00358117
-0.00785455	-0.0290665	-0.0226817	0.0111794	0.00491401	0.0041504	0.0305627	-0.0129623	0.0071378	-0.0333603	0.00221393	-0.00383183	0.00202505	-0.0225699	-0.00744323	0.00906158	-0.0241642	0.00141549	0.0168496	-0.0152306	0.00945364	-0.00931771	0.056043	-0.00602645	-0.0227578	-0.0324572	-0.0236101	0.0347188	0.0164733	-0.00746974	0.00373905	0.0073859	0.00955207	-0.0343093	-0.0320917	-0.0195584	-0.016707	0.0224319	0.00624079	0.00131832	-0.0112789	0.010999	0.0273986	0.0415346	-0.0202808	-0.00277243	0.00920441	0.0206617	0.0295806	-0.0431527
-0.00934104	-0.0394358	0.00399374	0.00119216	0.0157248	-0.0180375	0.00591115	-0.0232262	0.0169153	-0.021609	0.00631017	0.017724	0.0530778	-0.00405895	-0.0194721	-0.00730704	-0.00276961	0.00419472	-0.0342242	-0.0169567	0.0218243	-0.0173844	0.0163324	0.0357173	0.0183038	-0.000736611	0.00402308	0.00906684	-0.00671068	0.00417464	0.00714428	0.00314122	0.0105032	0.000496922	-0.00160763	-0.00156552	0.0122986	0.0316291	0.00643866	-0.0130882	0.0228658	0.0138135	0.0148571	0.00838047	0.0205571	-0.0284996	0.0160996	-0.0113214	-0.00109276	0.0308841
0.0224855	-0.00769683	-0.0013982	0.0296636	-0.0188103	0.0319698	0.0105256	0.0100128	-0.00068185	0.00461815	-0.0358669	0.0151337	-0.0228674	-0.002668	0.0219773	-0.0338831	0.00177658	0.00235457	0.00810296	0.0135984	0.00836105	-0.00979829	-0.00281461	-0.0195268	0.00914125	-0.00486474	0.0476516	0.009403	-0.017109	-0.0280021	0.000182009	-0.00518953	0.0081427	0.0170898	0.0357164	-0.00162005	0.0133441	0.0199695	0.00482046	-0.0361457	0.0473754	0.0247602	-0.0356042	-0.00285043	0.0222956	0.028215	-0.0197942	-0.00167661	-0.00236388	-0.0118455
0.00783742	0.00144072	0.0160756	-0.0169667	-0.0230443	0.0248345	0.0155469	0.00434365	0.00400992	-0.0160553	-0.00642712	-0.016587	-0.0070922	0.0055053	-0.00117974	0.0196608	-0.0333202	0.00335925	0.00252958	-0.0074875	-0.00312643	0.0213728	-0.026716	-0.0205574	0.0340959	-0.00549176	-0.0230786	0.027812	0.0252318	-0.0365911	0.0405439	0.00574573	-0.00579613	0.0377552	0.0130179	0.0239845	-0.0102747	0.000957081	-0.000483873	0.00213064	-0.0229569	0.0124786	0.00406403	-0.00414727	0.00523658	-0.000262411	0.0138651	0.00828189	-0.0133131	-0.0211659
0.0126743	-0.0129346	-0.0166185	-0.00211196	0.020685	-0.0035944	-0.00599815	0.00947519	-0.00318703	-0.0332743	-0.0157034	0.00685279	0.0287966	-0.0198838	0.00255528	-0.00452444	-0.0193508	-0.00868585	-0.00714774	0.0172374	-0.0323943	-0.00714448	0.0433905	0.00223041	0.0253984	0.00241828	0.00524219	-0.00757009	-0.00156887	0.00476078	0.00411307	-0.0125435	-0.0120227	0.00628476	0.00583468	-0.0139531	0.0144323	-0.011456	-0.0121714	-0.0100841	-0.0180925	-0.0217427	-0.0388859	0.0312436	0.0130061	-0.0190869	0.0365986	0.00229115	0.000742601	-0.00399493
0.0309569	-0.00263603	-0.0287309	-0.011372	-0.0158488	0.0250997	-0.00397787	0.0240091	0.00126144	-0.00970418	0.00546974	-0.00328997	-0.00143593	-0.0114134	0.0662028	-2.22258e-05	-0.00756415	-0.0436034	-0.0166372	0.00410222	-0.0116861	0.0381556	0.0114887	-0.0150904	-0.0110937	-0.00739853	-0.00983172	-0.00937905	0.030199	0.0132349	0.0433091	-0.0150983	0.0210568	-0.00176409	-0.0208847	0.0415881	-0.000777647	0.00347144	0.00994027	-0.00947703	0.0037619	-0.0430512	0.0274387	0.0147993	-0.028629	0.029837	-0.0122872	-0.0161775	0.000320081	-0.0260837
0.0208115	0.0122286	-0.0140024	0.0240389	-0.0316386	0.0114076	0.00219594	0.0122478	0.015811	-0.0086144	0.00774481	0.0267449	-0.017744	-0.0115764	-0.0210843	-0.0323804	0.00581974	0.0189023	-0.0142986	0.0303333	-0.00622431	0.0147601	-0.00786678	0.00894149	-0.0386562	0.0234101	0.0200103	0.00222282	0.00555888	-0.0224461	-0.00178991	0.0347385	0.023863	-0.015845	-0.00758135	-0.0035371	0.00495421	-0.0581642	-0.0402445	-0.0117838	-0.0434658	-0.0233542	-0.00656757	-0.0078252	0.0450141	-0.0285317	0.0165565	-0.0089691	-0.0262334	0.0306489
0.0164088	-0.0656625	-0.00875971	0.0200068	-0.0161092	-0.00482498	0.0195099	0.0282889	0.00013354	0.0506649	-0.0123518	0.0072299	-0.0490883	2.7924e-05	-0.00862462	0.0220192	0.00922092	-0.0375136	0.00607684	-0.0138009	-0.0104376	0.0110612	-0.00353408	0.036848	0.0369342	0.0210977	-0.0267434	0.0123635	-0.00439446	-0.0271578	0.0272005	-0.0022356	0.0106151	0.0046675	0.0107833	-0.0110775	0.0230783	0.00241946	0.00950258	0.00717092	-0.00477106	0.0483704	0.00190826	-0.000831181	0.000280115	-0.0328309	-0.0229394	-0.00435164	-0.00925431	0.000753902
[truncated: 10 more columns]
