# Supplementary material for: Evaporation of microwave-shielded polar molecules to quantum degeneracy
Source: Nature. 2022 Jul 27;607(7920):677–81. doi: 10.1038/s41586-022-04900-0 (PMC9329123; doi:10.1038/s41586-022-04900-0)
Supplement: Supplementary file 6 — Source Data Extended Data Fig. 1 [file 41586_2022_4900_MOESM6_ESM.xlsx]

## Sheet: panel
Temperatures extracted from a Fermi-Dirac distribution
Molecule number N (10³)	Molecule number N error (10³)	Temperature T (nK)	Temperature T error (nK)
4.568	0.217077	41.67	1.911
5.732	0.169181	49.73	1.757
13.15	0.229644	108.167	1.583
6.828	0.489252	55.53	1.569
7.404	0.783071	65.3167	1.653
8.96	0.283623	68.5767	1.454
9.765	0.446587	83.04	1.626
11.22	0.329239	92.2533	1.532
3.637	0.249992	38.58	1.082
14.34	0.211957	129.467	0.9047
2.74	0.116946	32.2467	2.814
3.081	0.109657	37.11	2.536
3.997	0.260904	40	2.267
1.517	0.246012	27.0667	4.228
2.42	0.301019	37.6733	3.257
14.33	0.492382	176.433	3.002
0.3977	0.148699	56.5933	25.95
0.4883	0.159119	28.2833	12.5
0.9226	0.124325	25.33	5.639
Temperatures extracted from a Gaussian distribution to the thermal wings
Molecule number N (10³)	Molecule number N error (10³)	Temperature T (nK)	Temperature T error (nK)
4.568	0.217077	42.1067	1.58
5.732	0.169181	51.3667	1.736
13.15	0.229644	109.033	2.33
6.828	0.489252	57.52	1.611
7.404	0.783071	63.0667	1.91
8.96	0.283623	72.9567	1.856
9.765	0.446587	87.3267	2.143
11.22	0.329239	93.21	2.028
3.637	0.249992	38.2167	0.8402
14.34	0.211957	132.867	1.349
2.74	0.116946	37.09	2.054
3.081	0.109657	36.03	2.051
3.997	0.260904	43.8767	2.156
1.517	0.246012	31.5767	2.671
2.42	0.301019	43.7167	2.685
14.33	0.492382	178.967	5.658
0.3977	0.148699	28.4967	8.588
0.4883	0.159119	19.3	3.379
0.9226	0.124325	27.36	2.718
