# Supplementary material for: Evaporation of microwave-shielded polar molecules to quantum degeneracy
Source: Nature. 2022 Jul 27;607(7920):677–81. doi: 10.1038/s41586-022-04900-0 (PMC9329123; doi:10.1038/s41586-022-04900-0)
Supplement: Supplementary file 7 — Source Data Extended Data Fig. 2 [file 41586_2022_4900_MOESM7_ESM.xlsx]

## Sheet: panel a
Molecule decay with microwave field at Delta = 8 MHz (measurement data)
Hold time (s)	Molecule number N	Molecule number N error
0.01	39743.6	2124.11
0.0145977	37606.8	1372.85
0.0213094	37820.5	769.231
0.0311069	34743.6	212.132
0.0454091	33269.2	212.132
0.066287	31730.8	212.132
0.0967641	29102.6	512.821
0.141254	27179.5	1153.85
0.206199	19679.5	320.513
0.301003	15000	212.132
0.439397	11570.5	288.462
0.641421	7717.95	212.132
0.936329	4365.38	750
1.36683	1717.95	212.132
1.99526	570.513	212.132
Molecule decay without microwave field (measurement data)
Hold time (s)	Molecule number N	Molecule number N error
0.01	32500	212.132
0.0145977	28076.9	1153.85
0.0213094	24935.9	212.132
0.0311069	21474.4	576.923
0.0454091	18782.1	212.132
0.066287	14423.1	576.923
0.0967641	11256.4	212.132
0.141254	9237.18	544.872
0.206199	6346.15	397.436
0.301003	4878.21	455.128
0.439397	3038.46	282.051
0.641421	1762.82	212.132
0.936329	1094.23	212.132
1.36683	637.821	618.59
1.99526	209.615	212.132
Molecule decay with microwave field at Delta = 8 MHz (fit)
Hold time (s)	Molecule number N
0	39703.8
0.00219699	39361.4
0.00439397	39023.6
0.00659096	38690.3
0.00878794	38361.5
0.0109849	38037.1
0.0131819	37717
0.0153789	37401
0.0175759	37089.3
0.0197729	36781.5
0.0219699	36477.8
0.0241668	36177.9
0.0263638	35881.9
0.0285608	35589.6
0.0307578	35301
0.0329548	35016
0.0351518	34734.6
0.0373488	34456.6
0.0395457	34182.1
0.0417427	33910.9
0.0439397	33643.1
0.0461367	33378.4
0.0483337	33117
0.0505307	32858.7
0.0527277	32603.5
0.0549246	32351.3
0.0571216	32102.1
0.0593186	31855.8
0.0615156	31612.3
0.0637126	31371.7
0.0659096	31133.9
0.0681066	30898.8
0.0703035	30666.3
0.0725005	30436.6
0.0746975	30209.4
0.0768945	29984.7
0.0790915	29762.6
0.0812885	29542.9
0.0834854	29325.7
0.0856824	29110.9
0.0878794	28898.4
0.0900764	28688.2
0.0922734	28480.3
0.0944704	28274.7
0.0966674	28071.3
0.0988643	27870
0.101061	27670.9
0.103258	27473.9
0.105455	27278.9
0.107652	27086.1
0.109849	26895.2
0.112046	26706.3
0.114243	26519.4
0.11644	26334.4
0.118637	26151.3
0.120834	25970
0.123031	25790.6
0.125228	25613.1
0.127425	25437.3
0.129622	25263.2
0.131819	25090.9
0.134016	24920.4
0.136213	24751.5
0.13841	24584.2
0.140607	24418.6
0.142804	24254.7
0.145001	24092.3
0.147198	23931.5
0.149395	23772.2
0.151592	23614.5
0.153789	23458.3
0.155986	23303.6
0.158183	23150.3
0.16038	22998.5
0.162577	22848.1
0.164774	22699.2
0.166971	22551.6
0.169168	22405.4
0.171365	22260.5
0.173562	22117
0.175759	21974.8
0.177956	21833.9
0.180153	21694.3
0.18235	21555.9
0.184547	21418.9
0.186744	21283
0.188941	21148.4
0.191138	21014.9
0.193335	20882.7
0.195532	20751.6
0.197729	20621.7
0.199926	20492.9
0.202123	20365.3
0.20432	20238.8
0.206517	20113.4
0.208714	19989
0.210911	19865.8
0.213108	19743.6
0.215305	19622.5
0.217502	19502.4
0.219699	19383.3
0.221896	19265.2
0.224093	19148.2
0.22629	19032.1
0.228486	18917
0.230683	18802.8
0.23288	18689.7
0.235077	18577.4
0.237274	18466.1
0.239471	18355.7
0.241668	18246.3
0.243865	18137.7
0.246062	18030
0.248259	17923.2
0.250456	17817.2
0.252653	17712.2
0.25485	17607.9
0.257047	17504.5
0.259244	17402
0.261441	17300.2
0.263638	17199.3
0.265835	17099.2
0.268032	16999.9
0.270229	16901.3
0.272426	16803.5
0.274623	16706.5
0.27682	16610.3
0.279017	16514.8
0.281214	16420.1
0.283411	16326.1
0.285608	16232.8
0.287805	16140.2
0.290002	16048.4
0.292199	15957.2
0.294396	15866.8
0.296593	15777
0.29879	15687.9
0.300987	15599.5
0.303184	15511.8
0.305381	15424.7
0.307578	15338.3
0.309775	15252.5
0.311972	15167.4
0.314169	15082.9
0.316366	14999
0.318563	14915.7
0.32076	14833.1
0.322957	14751.1
0.325154	14669.6
0.327351	14588.8
0.329548	14508.6
0.331745	14428.9
0.333942	14349.8
0.336139	14271.3
0.338336	14193.4
0.340533	14116
0.34273	14039.2
0.344927	13962.9
0.347124	13887.2
0.349321	13812
0.351518	13737.4
0.353715	13663.3
0.355912	13589.7
0.358109	13516.6
0.360306	13444
0.362503	13372
0.3647	13300.4
0.366897	13229.4
0.369094	13158.8
0.371291	13088.7
0.373488	13019.2
0.375685	12950.1
0.377882	12881.4
0.380078	12813.3
0.382275	12745.6
0.384472	12678.4
0.386669	12611.6
0.388866	12545.3
0.391063	12479.5
0.39326	12414.1
0.395457	12349.1
0.397654	12284.6
0.399851	12220.5
0.402048	12156.8
0.404245	12093.6
0.406442	12030.8
0.408639	11968.4
0.410836	11906.4
0.413033	11844.8
0.41523	11783.7
0.417427	11722.9
0.419624	11662.6
0.421821	11602.6
0.424018	11543
0.426215	11483.8
0.428412	11425.1
0.430609	11366.7
0.432806	11308.6
0.435003	11251
0.4372	11193.7
0.439397	11136.8
0.441594	11080.3
0.443791	11024.1
0.445988	10968.3
0.448185	10912.8
0.450382	10857.7
0.452579	10802.9
0.454776	10748.5
0.456973	10694.5
0.45917	10640.8
0.461367	10587.4
0.463564	10534.3
0.465761	10481.6
0.467958	10429.3
0.470155	10377.2
0.472352	10325.5
0.474549	10274.1
0.476746	10223
0.478943	10172.3
0.48114	10121.8
0.483337	10071.7
0.485534	10021.9
0.487731	9972.36
0.489928	9923.15
0.492125	9874.24
0.494322	9825.63
0.496519	9777.32
0.498716	9729.31
0.500913	9681.59
0.50311	9634.16
0.505307	9587.01
0.507504	9540.16
0.509701	9493.58
0.511898	9447.29
0.514095	9401.28
0.516292	9355.54
0.518489	9310.08
0.520686	9264.89
0.522883	9219.97
0.52508	9175.32
0.527277	9130.94
0.529474	9086.82
0.53167	9042.96
0.533867	8999.36
0.536064	8956.02
0.538261	8912.94
0.540458	8870.11
0.542655	8827.53
0.544852	8785.2
0.547049	8743.12
0.549246	8701.29
0.551443	8659.7
0.55364	8618.36
0.555837	8577.25
0.558034	8536.39
0.560231	8495.76
0.562428	8455.36
0.564625	8415.2
0.566822	8375.28
0.569019	8335.58
0.571216	8296.11
0.573413	8256.87
0.57561	8217.85
0.577807	8179.06
0.580004	8140.48
0.582201	8102.13
0.584398	8064
0.586595	8026.08
0.588792	7988.38
0.590989	7950.89
0.593186	7913.62
0.595383	7876.55
0.59758	7839.7
0.599777	7803.05
0.601974	7766.61
0.604171	7730.37
0.606368	7694.34
0.608565	7658.5
0.610762	7622.87
0.612959	7587.44
0.615156	7552.2
0.617353	7517.16
0.61955	7482.32
0.621747	7447.67
0.623944	7413.21
0.626141	7378.94
0.628338	7344.86
0.630535	7310.96
0.632732	7277.26
0.634929	7243.74
0.637126	7210.4
0.639323	7177.25
0.64152	7144.27
0.643717	7111.48
0.645914	7078.87
0.648111	7046.43
0.650308	7014.17
0.652505	6982.08
0.654702	6950.17
0.656899	6918.44
0.659096	6886.87
0.661293	6855.47
0.66349	6824.25
0.665687	6793.19
0.667884	6762.3
0.670081	6731.57
0.672278	6701.01
0.674475	6670.61
0.676672	6640.38
0.678869	6610.3
0.681066	6580.39
0.683262	6550.64
0.685459	6521.04
0.687656	6491.6
0.689853	6462.32
0.69205	6433.19
0.694247	6404.22
0.696444	6375.4
0.698641	6346.73
0.700838	6318.21
0.703035	6289.84
0.705232	6261.63
0.707429	6233.56
0.709626	6205.63
0.711823	6177.86
0.71402	6150.22
0.716217	6122.74
0.718414	6095.39
0.720611	6068.19
0.722808	6041.13
0.725005	6014.21
0.727202	5987.43
0.729399	5960.79
0.731596	5934.28
0.733793	5907.91
0.73599	5881.68
0.738187	5855.59
0.740384	5829.62
0.742581	5803.8
0.744778	5778.1
0.746975	5752.54
0.749172	5727.1
0.751369	5701.8
0.753566	5676.63
0.755763	5651.58
0.75796	5626.66
0.760157	5601.87
0.762354	5577.21
0.764551	5552.67
0.766748	5528.26
0.768945	5503.96
0.771142	5479.8
0.773339	5455.75
0.775536	5431.83
0.777733	5408.02
0.77993	5384.34
0.782127	5360.77
0.784324	5337.33
0.786521	5314
0.788718	5290.79
0.790915	5267.69
0.793112	5244.71
0.795309	5221.85
0.797506	5199.09
0.799703	5176.46
0.8019	5153.93
0.804097	5131.52
0.806294	5109.22
0.808491	5087.03
0.810688	5064.95
0.812885	5042.98
0.815082	5021.11
0.817279	4999.36
0.819476	4977.71
0.821673	4956.17
0.82387	4934.74
0.826067	4913.41
0.828264	4892.19
0.830461	4871.07
0.832658	4850.05
0.834854	4829.14
0.837051	4808.33
0.839248	4787.62
0.841445	4767.01
0.843642	4746.5
0.845839	4726.1
0.848036	4705.79
0.850233	4685.58
0.85243	4665.47
0.854627	4645.46
0.856824	4625.54
0.859021	4605.72
0.861218	4586
0.863415	4566.37
0.865612	4546.84
0.867809	4527.4
0.870006	4508.06
0.872203	4488.8
0.8744	4469.65
0.876597	4450.58
0.878794	4431.6
0.880991	4412.72
0.883188	4393.93
0.885385	4375.22
0.887582	4356.61
0.889779	4338.08
0.891976	4319.65
0.894173	4301.3
0.89637	4283.04
0.898567	4264.86
0.900764	4246.77
0.902961	4228.77
0.905158	4210.86
0.907355	4193.03
0.909552	4175.28
0.911749	4157.62
0.913946	4140.04
0.916143	4122.54
0.91834	4105.13
0.920537	4087.8
0.922734	4070.55
0.924931	4053.38
0.927128	4036.29
0.929325	4019.29
0.931522	4002.36
0.933719	3985.51
0.935916	3968.74
0.938113	3952.05
0.94031	3935.44
0.942507	3918.91
0.944704	3902.45
0.946901	3886.07
0.949098	3869.77
0.951295	3853.54
0.953492	3837.39
0.955689	3821.31
0.957886	3805.31
0.960083	3789.38
0.96228	3773.53
0.964477	3757.75
0.966674	3742.04
0.968871	3726.41
0.971068	3710.85
0.973265	3695.36
0.975462	3679.94
0.977659	3664.59
0.979856	3649.32
0.982053	3634.11
0.98425	3618.98
0.986446	3603.91
0.988643	3588.91
0.99084	3573.98
0.993037	3559.13
0.995234	3544.33
0.997431	3529.61
0.999628	3514.95
1.00183	3500.37
1.00402	3485.84
1.00622	3471.39
1.00842	3457
1.01061	3442.67
1.01281	3428.42
1.01501	3414.22
1.0172	3400.09
1.0194	3386.03
1.0216	3372.03
1.0238	3358.09
1.02599	3344.21
1.02819	3330.4
1.03039	3316.65
1.03258	3302.97
1.03478	3289.34
1.03698	3275.78
1.03917	3262.28
1.04137	3248.84
1.04357	3235.46
1.04577	3222.14
1.04796	3208.88
1.05016	3195.68
1.05236	3182.54
1.05455	3169.46
1.05675	3156.43
1.05895	3143.47
1.06114	3130.56
1.06334	3117.71
1.06554	3104.92
1.06773	3092.19
1.06993	3079.51
1.07213	3066.89
1.07433	3054.33
1.07652	3041.82
1.07872	3029.37
1.08092	3016.98
1.08311	3004.63
1.08531	2992.35
1.08751	2980.12
1.0897	2967.94
1.0919	2955.82
1.0941	2943.75
1.0963	2931.73
1.09849	2919.77
1.10069	2907.86
1.10289	2896.01
1.10508	2884.2
1.10728	2872.45
1.10948	2860.75
1.11167	2849.1
1.11387	2837.51
1.11607	2825.96
1.11827	2814.47
1.12046	2803.02
1.12266	2791.63
1.12486	2780.29
1.12705	2768.99
1.12925	2757.75
1.13145	2746.56
1.13364	2735.41
1.13584	2724.32
1.13804	2713.27
1.14024	2702.27
1.14243	2691.32
1.14463	2680.41
1.14683	2669.56
1.14902	2658.75
1.15122	2647.99
1.15342	2637.28
1.15561	2626.61
1.15781	2615.99
1.16001	2605.42
1.16221	2594.89
1.1644	2584.41
1.1666	2573.97
1.1688	2563.58
1.17099	2553.23
1.17319	2542.93
1.17539	2532.67
1.17758	2522.46
1.17978	2512.29
1.18198	2502.17
1.18418	2492.09
1.18637	2482.05
1.18857	2472.06
1.19077	2462.11
1.19296	2452.21
1.19516	2442.34
1.19736	2432.52
1.19955	2422.74
1.20175	2413.01
1.20395	2403.31
1.20615	2393.66
1.20834	2384.05
1.21054	2374.48
1.21274	2364.95
1.21493	2355.46
1.21713	2346.01
1.21933	2336.61
1.22152	2327.24
1.22372	2317.91
1.22592	2308.63
1.22811	2299.38
1.23031	2290.17
1.23251	2281.01
1.23471	2271.88
1.2369	2262.79
1.2391	2253.74
1.2413	2244.73
1.24349	2235.75
1.24569	2226.82
1.24789	2217.92
1.25008	2209.06
1.25228	2200.24
1.25448	2191.46
1.25668	2182.71
1.25887	2174
1.26107	2165.33
1.26327	2156.7
1.26546	2148.1
1.26766	2139.54
1.26986	2131.01
1.27205	2122.52
1.27425	2114.07
1.27645	2105.65
1.27865	2097.27
1.28084	2088.92
1.28304	2080.61
1.28524	2072.34
1.28743	2064.1
1.28963	2055.89
1.29183	2047.72
1.29402	2039.58
1.29622	2031.48
1.29842	2023.41
1.30062	2015.37
1.30281	2007.37
1.30501	1999.41
1.30721	1991.47
1.3094	1983.57
1.3116	1975.71
1.3138	1967.87
1.31599	1960.07
1.31819	1952.3
1.32039	1944.57
1.32259	1936.87
1.32478	1929.19
1.32698	1921.56
1.32918	1913.95
1.33137	1906.38
1.33357	1898.83
1.33577	1891.32
1.33796	1883.84
1.34016	1876.39
1.34236	1868.97
1.34456	1861.59
1.34675	1854.23
1.34895	1846.91
1.35115	1839.61
1.35334	1832.35
1.35554	1825.11
1.35774	1817.91
1.35993	1810.74
1.36213	1803.59
1.36433	1796.48
1.36652	1789.4
1.36872	1782.34
1.37092	1775.32
1.37312	1768.32
1.37531	1761.35
1.37751	1754.41
1.37971	1747.5
1.3819	1740.62
1.3841	1733.77
1.3863	1726.95
1.38849	1720.15
1.39069	1713.38
1.39289	1706.64
1.39509	1699.93
1.39728	1693.25
1.39948	1686.59
1.40168	1679.96
1.40387	1673.36
1.40607	1666.79
1.40827	1660.24
1.41046	1653.72
1.41266	1647.23
1.41486	1640.76
1.41706	1634.32
1.41925	1627.91
1.42145	1621.52
1.42365	1615.16
1.42584	1608.83
1.42804	1602.52
1.43024	1596.24
1.43243	1589.98
1.43463	1583.75
1.43683	1577.54
1.43903	1571.36
1.44122	1565.21
1.44342	1559.08
1.44562	1552.98
1.44781	1546.9
1.45001	1540.85
1.45221	1534.82
1.4544	1528.81
1.4566	1522.83
1.4588	1516.88
1.461	1510.95
1.46319	1505.04
1.46539	1499.16
1.46759	1493.3
1.46978	1487.47
1.47198	1481.65
1.47418	1475.87
1.47637	1470.1
1.47857	1464.37
1.48077	1458.65
1.48297	1452.96
1.48516	1447.29
1.48736	1441.64
1.48956	1436.02
1.49175	1430.42
1.49395	1424.84
1.49615	1419.28
1.49834	1413.75
1.50054	1408.24
1.50274	1402.75
1.50494	1397.29
1.50713	1391.84
1.50933	1386.42
1.51153	1381.02
1.51372	1375.65
1.51592	1370.29
1.51812	1364.96
1.52031	1359.65
1.52251	1354.36
1.52471	1349.09
1.5269	1343.84
1.5291	1338.61
1.5313	1333.41
1.5335	1328.22
1.53569	1323.06
1.53789	1317.92
1.54009	1312.8
1.54228	1307.7
1.54448	1302.62
1.54668	1297.56
1.54887	1292.52
1.55107	1287.5
1.55327	1282.5
1.55547	1277.52
1.55766	1272.56
1.55986	1267.63
1.56206	1262.71
1.56425	1257.81
1.56645	1252.93
1.56865	1248.07
1.57084	1243.23
1.57304	1238.41
1.57524	1233.61
1.57744	1228.83
1.57963	1224.07
1.58183	1219.32
1.58403	1214.6
1.58622	1209.9
1.58842	1205.21
1.59062	1200.54
1.59281	1195.89
1.59501	1191.26
1.59721	1186.65
1.59941	1182.06
1.6016	1177.49
1.6038	1172.93
1.606	1168.39
1.60819	1163.87
1.61039	1159.37
1.61259	1154.89
1.61478	1150.42
1.61698	1145.98
1.61918	1141.55
1.62138	1137.14
1.62357	1132.74
1.62577	1128.36
1.62797	1124.01
1.63016	1119.66
1.63236	1115.34
1.63456	1111.03
1.63675	1106.74
1.63895	1102.47
1.64115	1098.21
1.64335	1093.98
1.64554	1089.75
1.64774	1085.55
1.64994	1081.36
1.65213	1077.19
1.65433	1073.03
1.65653	1068.9
1.65872	1064.77
1.66092	1060.67
1.66312	1056.58
1.66532	1052.51
1.66751	1048.45
1.66971	1044.41
1.67191	1040.39
1.6741	1036.38
1.6763	1032.39
1.6785	1028.41
1.68069	1024.45
1.68289	1020.5
1.68509	1016.57
1.68728	1012.66
1.68948	1008.76
1.69168	1004.88
1.69388	1001.01
1.69607	997.162
1.69827	993.325
1.70047	989.504
1.70266	985.698
1.70486	981.907
1.70706	978.131
1.70925	974.37
1.71145	970.623
1.71365	966.892
1.71585	963.175
1.71804	959.474
1.72024	955.786
1.72244	952.114
1.72463	948.456
1.72683	944.812
1.72903	941.183
1.73122	937.568
1.73342	933.968
1.73562	930.381
1.73782	926.809
1.74001	923.251
1.74221	919.707
1.74441	916.177
1.7466	912.661
1.7488	909.159
1.751	905.671
1.75319	902.196
1.75539	898.735
1.75759	895.288
1.75979	891.854
1.76198	888.434
1.76418	885.027
1.76638	881.634
1.76857	878.254
1.77077	874.888
1.77297	871.535
1.77516	868.195
1.77736	864.868
1.77956	861.554
1.78176	858.253
1.78395	854.965
1.78615	851.69
1.78835	848.429
1.79054	845.179
1.79274	841.943
1.79494	838.719
1.79713	835.508
1.79933	832.31
1.80153	829.124
1.80373	825.951
1.80592	822.79
1.80812	819.642
1.81032	816.505
1.81251	813.382
1.81471	810.27
1.81691	807.171
1.8191	804.084
1.8213	801.009
1.8235	797.946
1.82569	794.895
1.82789	791.856
1.83009	788.829
1.83229	785.813
1.83448	782.81
1.83668	779.818
1.83888	776.838
1.84107	773.87
1.84327	770.913
1.84547	767.968
1.84766	765.034
1.84986	762.112
1.85206	759.202
1.85426	756.302
1.85645	753.414
1.85865	750.538
1.86085	747.672
1.86304	744.818
1.86524	741.975
1.86744	739.143
1.86963	736.322
1.87183	733.512
1.87403	730.713
1.87623	727.925
1.87842	725.148
1.88062	722.382
1.88282	719.626
1.88501	716.881
1.88721	714.147
1.88941	711.424
1.8916	708.711
1.8938	706.009
1.896	703.317
1.8982	700.636
1.90039	697.965
1.90259	695.305
1.90479	692.655
1.90698	690.015
1.90918	687.386
1.91138	684.767
1.91357	682.158
1.91577	679.559
1.91797	676.97
1.92017	674.392
1.92236	671.823
1.92456	669.265
1.92676	666.716
1.92895	664.177
1.93115	661.648
1.93335	659.129
1.93554	656.62
1.93774	654.121
1.93994	651.631
1.94214	649.151
1.94433	646.68
1.94653	644.219
1.94873	641.768
1.95092	639.326
1.95312	636.894
1.95532	634.471
1.95751	632.057
1.95971	629.653
1.96191	627.259
1.96411	624.873
1.9663	622.497
1.9685	620.13
1.9707	617.772
1.97289	615.423
1.97509	613.083
1.97729	610.753
1.97948	608.431
1.98168	606.119
1.98388	603.815
1.98607	601.521
1.98827	599.235
1.99047	596.958
1.99267	594.69
1.99486	592.43
1.99706	590.18
1.99926	587.938
2.00145	585.705
2.00365	583.48
2.00585	581.264
2.00804	579.057
2.01024	576.858
2.01244	574.668
2.01464	572.486
2.01683	570.312
2.01903	568.147
2.02123	565.991
2.02342	563.842
2.02562	561.702
2.02782	559.57
2.03001	557.447
2.03221	555.332
2.03441	553.224
2.03661	551.125
2.0388	549.034
2.041	546.952
2.0432	544.877
2.04539	542.81
2.04759	540.751
2.04979	538.7
2.05198	536.657
2.05418	534.622
2.05638	532.595
2.05858	530.575
2.06077	528.564
2.06297	526.56
2.06517	524.563
2.06736	522.575
2.06956	520.594
2.07176	518.621
2.07395	516.655
2.07615	514.697
2.07835	512.747
2.08055	510.804
2.08274	508.868
2.08494	506.94
2.08714	505.02
2.08933	503.106
2.09153	501.201
2.09373	499.302
2.09592	497.411
2.09812	495.527
2.10032	493.65
2.10252	491.781
2.10471	489.918
2.10691	488.063
2.10911	486.215
2.1113	484.374
2.1135	482.541
2.1157	480.714
2.11789	478.894
2.12009	477.081
2.12229	475.276
2.12448	473.477
2.12668	471.685
2.12888	469.9
2.13108	468.122
2.13327	466.35
2.13547	464.586
2.13767	462.828
2.13986	461.077
2.14206	459.332
2.14426	457.595
2.14645	455.864
2.14865	454.14
2.15085	452.422
2.15305	450.711
2.15524	449.006
2.15744	447.308
2.15964	445.617
2.16183	443.932
2.16403	442.253
2.16623	440.581
2.16842	438.915
2.17062	437.256
2.17282	435.603
2.17502	433.956
2.17721	432.316
2.17941	430.682
2.18161	429.054
2.1838	427.433
2.186	425.817
2.1882	424.208
2.19039	422.605
2.19259	421.008
2.19479	419.418
Molecule decay without microwave field (fit)
0	39943.4
0.00219699	37857.1
0.00439397	35974.6
0.00659096	34267.3
0.00878794	32711.6
0.0109849	31288.2
0.0131819	29980.6
0.0153789	28775.4
0.0175759	27660.8
0.0197729	26626.9
0.0219699	25665.2
0.0241668	24768.4
0.0263638	23930
0.0285608	23144.6
0.0307578	22407.2
0.0329548	21713.5
0.0351518	21059.8
0.0373488	20442.6
0.0395457	19858.9
0.0417427	19306.2
0.0439397	18781.9
0.0461367	18284
0.0483337	17810.4
0.0505307	17359.4
0.0527277	16929.5
0.0549246	16519.2
0.0571216	16127.1
0.0593186	15752.1
0.0615156	15393.1
0.0637126	15049
0.0659096	14719
0.0681066	14402.2
0.0703035	14097.8
0.0725005	13805.2
0.0746975	13523.5
0.0768945	13252.3
0.0790915	12990.9
0.0812885	12738.9
0.0834854	12495.7
0.0856824	12260.8
0.0878794	12033.9
0.0900764	11814.6
0.0922734	11602.4
0.0944704	11397
0.0966674	11198.2
0.0988643	11005.6
0.101061	10818.8
0.103258	10637.7
0.105455	10462
0.107652	10291.5
0.109849	10125.9
0.112046	9964.99
0.114243	9808.61
0.11644	9656.57
0.118637	9508.67
0.120834	9364.77
0.123031	9224.68
0.125228	9088.28
0.127425	8955.4
0.129622	8825.92
0.131819	8699.71
0.134016	8576.65
0.136213	8456.61
0.13841	8339.5
0.140607	8225.2
0.142804	8113.61
0.145001	8004.64
0.147198	7898.2
0.149395	7794.2
0.151592	7692.55
0.153789	7593.19
0.155986	7496.02
0.158183	7400.99
0.16038	7308.02
0.162577	7217.04
0.164774	7128
0.166971	7040.83
0.169168	6955.47
0.171365	6871.86
0.173562	6789.96
0.175759	6709.72
0.177956	6631.07
0.180153	6553.98
0.18235	6478.4
0.184547	6404.29
0.186744	6331.6
0.188941	6260.29
0.191138	6190.33
0.193335	6121.68
0.195532	6054.3
0.197729	5988.15
0.199926	5923.21
0.202123	5859.43
0.20432	5796.8
0.206517	5735.28
0.208714	5674.84
0.210911	5615.44
0.213108	5557.08
0.215305	5499.71
0.217502	5443.32
0.219699	5387.88
0.221896	5333.36
0.224093	5279.75
0.22629	5227.02
0.228486	5175.14
0.230683	5124.11
0.23288	5073.9
0.235077	5024.48
0.237274	4975.85
0.239471	4927.98
0.241668	4880.85
0.243865	4834.46
0.246062	4788.77
0.248259	4743.78
0.250456	4699.47
0.252653	4655.83
0.25485	4612.84
0.257047	4570.48
0.259244	4528.74
0.261441	4487.62
0.263638	4447.08
0.265835	4407.14
0.268032	4367.76
0.270229	4328.94
0.272426	4290.67
0.274623	4252.93
0.27682	4215.72
0.279017	4179.03
0.281214	4142.84
0.283411	4107.14
0.285608	4071.92
0.287805	4037.18
0.290002	4002.91
0.292199	3969.09
0.294396	3935.71
0.296593	3902.78
0.29879	3870.28
0.300987	3838.19
0.303184	3806.52
0.305381	3775.26
0.307578	3744.4
0.309775	3713.92
0.311972	3683.83
0.314169	3654.12
0.316366	3624.77
0.318563	3595.79
0.32076	3567.17
0.322957	3538.9
0.325154	3510.97
0.327351	3483.37
0.329548	3456.11
0.331745	3429.18
0.333942	3402.57
0.336139	3376.27
0.338336	3350.28
0.340533	3324.59
0.34273	3299.21
0.344927	3274.11
0.347124	3249.31
0.349321	3224.79
0.351518	3200.55
0.353715	3176.59
0.355912	3152.9
0.358109	3129.47
0.360306	3106.3
0.362503	3083.39
0.3647	3060.74
0.366897	3038.33
0.369094	3016.17
0.371291	2994.25
0.373488	2972.57
0.375685	2951.12
0.377882	2929.9
0.380078	2908.91
0.382275	2888.14
0.384472	2867.59
0.386669	2847.26
0.388866	2827.14
0.391063	2807.23
0.39326	2787.53
0.395457	2768.03
0.397654	2748.73
0.399851	2729.63
0.402048	2710.73
0.404245	2692.02
0.406442	2673.49
0.408639	2655.15
0.410836	2637
0.413033	2619.03
0.41523	2601.23
0.417427	2583.61
0.419624	2566.17
0.421821	2548.89
0.424018	2531.79
0.426215	2514.85
0.428412	2498.07
0.430609	2481.46
0.432806	2465.01
0.435003	2448.71
0.4372	2432.57
0.439397	2416.58
0.441594	2400.74
0.443791	2385.05
0.445988	2369.51
0.448185	2354.11
0.450382	2338.86
0.452579	2323.75
0.454776	2308.77
0.456973	2293.94
0.45917	2279.24
0.461367	2264.67
0.463564	2250.24
0.465761	2235.93
0.467958	2221.76
0.470155	2207.71
0.472352	2193.79
0.474549	2179.99
0.476746	2166.31
0.478943	2152.76
0.48114	2139.32
0.483337	2126.01
0.485534	2112.8
0.487731	2099.72
0.489928	2086.75
0.492125	2073.89
0.494322	2061.14
0.496519	2048.5
0.498716	2035.96
0.500913	2023.54
0.50311	2011.22
0.505307	1999
0.507504	1986.89
0.509701	1974.88
0.511898	1962.97
0.514095	1951.16
0.516292	1939.45
0.518489	1927.83
0.520686	1916.31
0.522883	1904.89
0.52508	1893.56
0.527277	1882.32
0.529474	1871.18
0.53167	1860.12
0.533867	1849.16
0.536064	1838.28
0.538261	1827.49
0.540458	1816.79
0.542655	1806.17
0.544852	1795.64
0.547049	1785.19
0.549246	1774.82
0.551443	1764.54
0.55364	1754.34
0.555837	1744.21
0.558034	1734.17
0.560231	1724.2
0.562428	1714.32
0.564625	1704.5
0.566822	1694.77
0.569019	1685.11
0.571216	1675.52
0.573413	1666.01
0.57561	1656.57
0.577807	1647.2
0.580004	1637.9
0.582201	1628.68
0.584398	1619.52
0.586595	1610.43
0.588792	1601.41
0.590989	1592.46
0.593186	1583.58
0.595383	1574.76
0.59758	1566
0.599777	1557.31
0.601974	1548.69
0.604171	1540.13
0.606368	1531.63
0.608565	1523.19
0.610762	1514.82
0.612959	1506.5
0.615156	1498.25
0.617353	1490.06
0.61955	1481.92
0.621747	1473.85
0.623944	1465.83
0.626141	1457.87
0.628338	1449.96
0.630535	1442.12
0.632732	1434.33
0.634929	1426.59
0.637126	1418.91
0.639323	1411.28
0.64152	1403.71
0.643717	1396.19
0.645914	1388.72
0.648111	1381.3
0.650308	1373.94
0.652505	1366.62
0.654702	1359.36
0.656899	1352.15
0.659096	1344.99
0.661293	1337.87
0.66349	1330.81
0.665687	1323.79
0.667884	1316.82
0.670081	1309.9
0.672278	1303.03
0.674475	1296.2
0.676672	1289.42
0.678869	1282.68
0.681066	1275.99
0.683262	1269.35
0.685459	1262.75
0.687656	1256.19
0.689853	1249.68
0.69205	1243.21
0.694247	1236.78
0.696444	1230.4
0.698641	1224.05
0.700838	1217.75
0.703035	1211.49
0.705232	1205.28
0.707429	1199.1
0.709626	1192.96
0.711823	1186.87
0.71402	1180.81
0.716217	1174.79
0.718414	1168.81
0.720611	1162.87
0.722808	1156.97
0.725005	1151.1
0.727202	1145.28
0.729399	1139.49
0.731596	1133.74
0.733793	1128.02
0.73599	1122.34
0.738187	1116.7
0.740384	1111.09
0.742581	1105.52
0.744778	1099.98
0.746975	1094.48
0.749172	1089.01
0.751369	1083.58
0.753566	1078.18
0.755763	1072.81
0.75796	1067.48
0.760157	1062.18
0.762354	1056.92
0.764551	1051.68
0.766748	1046.48
0.768945	1041.31
0.771142	1036.18
0.773339	1031.07
0.775536	1026
0.777733	1020.95
0.77993	1015.94
0.782127	1010.96
0.784324	1006.01
0.786521	1001.09
0.788718	996.193
0.790915	991.331
0.793112	986.498
0.795309	981.695
0.797506	976.92
0.799703	972.174
0.8019	967.456
0.804097	962.767
0.806294	958.105
0.808491	953.472
0.810688	948.866
0.812885	944.287
0.815082	939.735
0.817279	935.211
0.819476	930.713
0.821673	926.241
0.82387	921.796
0.826067	917.377
0.828264	912.984
0.830461	908.617
0.832658	904.275
0.834854	899.958
0.837051	895.667
0.839248	891.4
0.841445	887.158
0.843642	882.941
0.845839	878.749
0.848036	874.58
0.850233	870.435
0.85243	866.315
0.854627	862.218
0.856824	858.144
0.859021	854.094
0.861218	850.067
0.863415	846.063
0.865612	842.081
0.867809	838.123
0.870006	834.187
0.872203	830.273
0.8744	826.381
0.876597	822.511
0.878794	818.663
0.880991	814.837
0.883188	811.032
0.885385	807.249
0.887582	803.487
0.889779	799.746
0.891976	796.025
0.894173	792.326
0.89637	788.647
0.898567	784.989
0.900764	781.351
0.902961	777.733
0.905158	774.135
0.907355	770.557
0.909552	766.998
0.911749	763.46
0.913946	759.941
0.916143	756.441
0.91834	752.96
0.920537	749.498
0.922734	746.056
0.924931	742.632
0.927128	739.227
0.929325	735.84
0.931522	732.472
0.933719	729.122
0.935916	725.79
0.938113	722.476
0.94031	719.18
0.942507	715.902
0.944704	712.642
0.946901	709.399
0.949098	706.173
0.951295	702.965
0.953492	699.774
0.955689	696.601
0.957886	693.444
0.960083	690.304
0.96228	687.18
0.964477	684.074
0.966674	680.984
0.968871	677.91
0.971068	674.852
0.973265	671.811
0.975462	668.786
0.977659	665.777
0.979856	662.783
0.982053	659.806
0.98425	656.844
0.986446	653.897
0.988643	650.966
0.99084	648.051
0.993037	645.151
0.995234	642.265
0.997431	639.395
0.999628	636.54
1.00183	633.7
1.00402	630.874
1.00622	628.063
1.00842	625.267
1.01061	622.485
1.01281	619.718
1.01501	616.965
1.0172	614.226
1.0194	611.501
1.0216	608.79
1.0238	606.093
1.02599	603.41
1.02819	600.741
1.03039	598.085
1.03258	595.443
1.03478	592.815
1.03698	590.2
1.03917	587.598
1.04137	585.009
1.04357	582.434
1.04577	579.871
1.04796	577.322
1.05016	574.786
1.05236	572.262
1.05455	569.751
1.05675	567.253
1.05895	564.768
1.06114	562.295
1.06334	559.834
1.06554	557.386
1.06773	554.95
1.06993	552.526
1.07213	550.114
1.07433	547.715
1.07652	545.327
1.07872	542.952
1.08092	540.588
1.08311	538.236
1.08531	535.896
1.08751	533.567
1.0897	531.25
1.0919	528.944
1.0941	526.65
1.0963	524.367
1.09849	522.095
1.10069	519.835
1.10289	517.586
1.10508	515.348
1.10728	513.121
1.10948	510.904
1.11167	508.699
1.11387	506.505
1.11607	504.321
1.11827	502.148
1.12046	499.985
1.12266	497.834
1.12486	495.692
1.12705	493.561
1.12925	491.441
1.13145	489.331
1.13364	487.231
1.13584	485.141
1.13804	483.061
1.14024	480.992
1.14243	478.932
1.14463	476.883
1.14683	474.843
1.14902	472.813
1.15122	470.793
1.15342	468.783
1.15561	466.782
1.15781	464.791
1.16001	462.81
1.16221	460.838
1.1644	458.875
1.1666	456.922
1.1688	454.978
1.17099	453.044
1.17319	451.119
1.17539	449.203
1.17758	447.296
1.17978	445.398
1.18198	443.509
1.18418	441.629
1.18637	439.759
1.18857	437.897
1.19077	436.043
1.19296	434.199
1.19516	432.363
1.19736	430.536
1.19955	428.718
1.20175	426.908
1.20395	425.107
1.20615	423.314
1.20834	421.53
1.21054	419.754
1.21274	417.986
1.21493	416.227
1.21713	414.476
1.21933	412.733
1.22152	410.998
1.22372	409.272
1.22592	407.553
1.22811	405.843
1.23031	404.14
1.23251	402.446
1.23471	400.759
1.2369	399.08
1.2391	397.409
1.2413	395.746
1.24349	394.091
1.24569	392.443
1.24789	390.803
1.25008	389.17
1.25228	387.545
1.25448	385.927
1.25668	384.317
1.25887	382.715
1.26107	381.12
1.26327	379.532
1.26546	377.951
1.26766	376.378
1.26986	374.812
1.27205	373.253
1.27425	371.701
1.27645	370.156
1.27865	368.619
1.28084	367.088
1.28304	365.565
1.28524	364.048
1.28743	362.539
1.28963	361.036
1.29183	359.54
1.29402	358.051
1.29622	356.569
1.29842	355.094
1.30062	353.625
1.30281	352.163
1.30501	350.707
1.30721	349.258
1.3094	347.816
1.3116	346.38
1.3138	344.951
1.31599	343.528
1.31819	342.112
1.32039	340.702
1.32259	339.298
1.32478	337.901
1.32698	336.51
1.32918	335.125
1.33137	333.747
1.33357	332.375
1.33577	331.009
1.33796	329.649
1.34016	328.295
1.34236	326.947
1.34456	325.605
1.34675	324.27
1.34895	322.94
1.35115	321.616
1.35334	320.298
1.35554	318.986
1.35774	317.68
1.35993	316.38
1.36213	315.085
1.36433	313.796
1.36652	312.513
1.36872	311.236
1.37092	309.964
1.37312	308.699
1.37531	307.438
1.37751	306.183
1.37971	304.934
1.3819	303.691
1.3841	302.452
1.3863	301.22
1.38849	299.993
1.39069	298.771
1.39289	297.554
1.39509	296.343
1.39728	295.138
1.39948	293.937
1.40168	292.742
1.40387	291.552
1.40607	290.368
1.40827	289.188
1.41046	288.014
1.41266	286.845
1.41486	285.681
1.41706	284.522
1.41925	283.369
1.42145	282.22
1.42365	281.076
1.42584	279.938
1.42804	278.804
1.43024	277.676
1.43243	276.552
1.43463	275.433
1.43683	274.319
1.43903	273.21
1.44122	272.106
1.44342	271.006
1.44562	269.911
1.44781	268.821
1.45001	267.736
1.45221	266.656
1.4544	265.58
1.4566	264.509
1.4588	263.442
1.461	262.381
1.46319	261.323
1.46539	260.271
1.46759	259.223
1.46978	258.179
1.47198	257.14
1.47418	256.105
1.47637	255.075
1.47857	254.05
1.48077	253.028
1.48297	252.012
1.48516	250.999
1.48736	249.991
1.48956	248.987
1.49175	247.988
1.49395	246.993
1.49615	246.002
1.49834	245.015
1.50054	244.033
1.50274	243.055
1.50494	242.081
1.50713	241.111
1.50933	240.146
1.51153	239.184
1.51372	238.227
1.51592	237.273
1.51812	236.324
1.52031	235.379
1.52251	234.438
1.52471	233.501
1.5269	232.568
1.5291	231.639
1.5313	230.713
1.5335	229.792
1.53569	228.875
1.53789	227.962
1.54009	227.052
1.54228	226.146
1.54448	225.245
1.54668	224.347
1.54887	223.452
1.55107	222.562
1.55327	221.676
1.55547	220.793
1.55766	219.914
1.55986	219.038
1.56206	218.167
1.56425	217.299
1.56645	216.434
1.56865	215.574
1.57084	214.717
1.57304	213.863
1.57524	213.013
1.57744	212.167
1.57963	211.325
1.58183	210.486
1.58403	209.65
1.58622	208.818
1.58842	207.989
1.59062	207.164
1.59281	206.343
1.59501	205.525
1.59721	204.71
1.59941	203.899
1.6016	203.091
1.6038	202.286
1.606	201.485
1.60819	200.688
1.61039	199.893
1.61259	199.102
1.61478	198.314
1.61698	197.53
1.61918	196.749
1.62138	195.971
1.62357	195.196
1.62577	194.425
1.62797	193.657
1.63016	192.892
1.63236	192.13
1.63456	191.371
1.63675	190.616
1.63895	189.863
1.64115	189.114
1.64335	188.368
1.64554	187.625
1.64774	186.885
1.64994	186.149
1.65213	185.415
1.65433	184.684
1.65653	183.956
1.65872	183.232
1.66092	182.51
1.66312	181.792
1.66532	181.076
1.66751	180.363
1.66971	179.654
1.67191	178.947
1.6741	178.243
1.6763	177.542
1.6785	176.844
1.68069	176.149
1.68289	175.457
1.68509	174.767
1.68728	174.081
1.68948	173.397
1.69168	172.716
1.69388	172.038
1.69607	171.362
1.69827	170.69
1.70047	170.02
1.70266	169.353
1.70486	168.689
1.70706	168.027
1.70925	167.369
1.71145	166.712
1.71365	166.059
1.71585	165.408
1.71804	164.76
1.72024	164.115
1.72244	163.472
1.72463	162.832
1.72683	162.195
1.72903	161.56
1.73122	160.928
1.73342	160.298
1.73562	159.671
1.73782	159.046
1.74001	158.424
1.74221	157.805
1.74441	157.188
1.7466	156.574
1.7488	155.962
1.751	155.353
1.75319	154.746
1.75539	154.141
1.75759	153.54
1.75979	152.94
1.76198	152.343
1.76418	151.749
1.76638	151.156
1.76857	150.567
1.77077	149.979
1.77297	149.395
1.77516	148.812
1.77736	148.232
1.77956	147.654
1.78176	147.079
1.78395	146.505
1.78615	145.935
1.78835	145.366
1.79054	144.8
1.79274	144.236
1.79494	143.675
1.79713	143.115
1.79933	142.558
1.80153	142.003
1.80373	141.451
1.80592	140.901
1.80812	140.353
1.81032	139.807
1.81251	139.263
1.81471	138.722
1.81691	138.183
1.8191	137.646
1.8213	137.111
1.8235	136.578
1.82569	136.047
1.82789	135.519
1.83009	134.993
1.83229	134.469
1.83448	133.947
1.83668	133.427
1.83888	132.909
1.84107	132.393
1.84327	131.879
1.84547	131.368
1.84766	130.858
1.84986	130.351
1.85206	129.845
1.85426	129.342
1.85645	128.841
1.85865	128.341
1.86085	127.844
1.86304	127.349
1.86524	126.855
1.86744	126.364
1.86963	125.874
1.87183	125.387
1.87403	124.902
1.87623	124.418
1.87842	123.936
1.88062	123.457
1.88282	122.979
1.88501	122.503
1.88721	122.029
1.88941	121.557
1.8916	121.087
1.8938	120.619
1.896	120.153
1.8982	119.688
1.90039	119.226
1.90259	118.765
1.90479	118.306
1.90698	117.849
1.90918	117.394
1.91138	116.94
1.91357	116.488
1.91577	116.039
1.91797	115.591
1.92017	115.144
1.92236	114.7
1.92456	114.257
1.92676	113.816
1.92895	113.377
1.93115	112.94
1.93335	112.504
1.93554	112.07
1.93774	111.638
1.93994	111.207
1.94214	110.779
1.94433	110.352
1.94653	109.926
1.94873	109.503
1.95092	109.081
1.95312	108.66
1.95532	108.242
1.95751	107.825
1.95971	107.41
1.96191	106.996
1.96411	106.584
1.9663	106.174
1.9685	105.765
1.9707	105.358
1.97289	104.952
1.97509	104.548
1.97729	104.146
1.97948	103.745
1.98168	103.346
1.98388	102.949
1.98607	102.553
1.98827	102.158
1.99047	101.766
1.99267	101.374
1.99486	100.985
1.99706	100.596
1.99926	100.21
2.00145	99.8248
2.00365	99.4412
2.00585	99.0591
2.00804	98.6786
2.01024	98.2996
2.01244	97.922
2.01464	97.546
2.01683	97.1714
2.01903	96.7984
2.02123	96.4268
2.02342	96.0566
2.02562	95.688
2.02782	95.3207
2.03001	94.955
2.03221	94.5906
2.03441	94.2278
2.03661	93.8663
2.0388	93.5063
2.041	93.1477
2.0432	92.7905
2.04539	92.4347
2.04759	92.0803
2.04979	91.7273
2.05198	91.3757
2.05418	91.0255
2.05638	90.6766
2.05858	90.3292
2.06077	89.9831
2.06297	89.6383
2.06517	89.295
2.06736	88.9529
2.06956	88.6123
2.07176	88.2729
2.07395	87.9349
2.07615	87.5982
2.07835	87.2629
2.08055	86.9288
2.08274	86.5961
2.08494	86.2647
2.08714	85.9346
2.08933	85.6057
2.09153	85.2782
2.09373	84.9519
2.09592	84.627
2.09812	84.3033
2.10032	83.9809
2.10252	83.6597
2.10471	83.3398
2.10691	83.0211
2.10911	82.7037
2.1113	82.3876
2.1135	82.0727
[truncated: 1,038 more rows]

## Sheet: panel b
Molecule decay with microwave field at Delta = 8 MHz generated by a Keysight E8267D (measurement data)
Hold time (s)	Molecule number N (10³)	Molecule number N error (10³)
0.001	1.90171	0.0333771
0.125875	1.03077	0.251705
0.25075	1.20983	0.394406
0.375625	0.787607	0.0592817
0.5005	0.767949	0.110408
0.625375	0.782906	0.115812
0.75025	0.594872	0.247038
0.875125	0.25	0.3551
1	0.296154	0.463674
Molecule decay with microwave field at Delta = 8 MHz generated by a Rhode & Schwarz SMF100A (measurement data)
Hold time (s)	Molecule number N (10³)	Molecule number N error (10³)
0.001	2.06838	0.0598291
0.125875	0.929915	0.161949
0.25075	0.637179	0.261354
0.375625	0.710684	0.278086
0.5005	0.255983	0.0600165
0.625375	0.539744	0.0346865
0.75025	0.025641	0.256799
0.875125	0.334615	0.0526162
1	0.226496	0.0646148
Molecule decay without microwave field (measurement data)
Hold time (s)	Molecule number N (10³)	Molecule number N error (10³)
0.001	1.8188	0.316007
0.125875	1.13889	0.148527
0.25075	1.0735	0.104316
0.375625	0.597436	0.121588
0.5005	0.44188	0.258968
0.625375	0.430769	0.0910377
0.75025	0.541453	0.29774
0.875125	0.280342	0.138593
1	0.280342	0.155422
Molecule decay with microwave field at Delta = 8 MHz generated by a Keysight E8267D (fit)
Hold time (s)	Molecule number N (10³)
0	1.70389
0.0011011	1.70072
0.0022022	1.69756
0.0033033	1.69441
0.0044044	1.69126
0.00550551	1.68811
0.00660661	1.68498
0.00770771	1.68184
0.00880881	1.67872
0.00990991	1.6756
0.011011	1.67248
0.0121121	1.66938
0.0132132	1.66627
0.0143143	1.66318
0.0154154	1.66008
0.0165165	1.657
0.0176176	1.65392
0.0187187	1.65084
0.0198198	1.64778
0.0209209	1.64471
0.022022	1.64166
0.0231231	1.6386
0.0242242	1.63556
0.0253253	1.63252
0.0264264	1.62948
0.0275275	1.62646
0.0286286	1.62343
0.0297297	1.62042
0.0308308	1.6174
0.0319319	1.6144
0.033033	1.6114
0.0341341	1.6084
0.0352352	1.60541
0.0363363	1.60243
0.0374374	1.59945
0.0385385	1.59648
0.0396396	1.59351
0.0407407	1.59055
0.0418418	1.58759
0.0429429	1.58464
0.044044	1.58169
0.0451451	1.57875
0.0462462	1.57582
0.0473473	1.57289
0.0484484	1.56997
0.0495495	1.56705
0.0506507	1.56414
0.0517518	1.56123
0.0528529	1.55833
0.053954	1.55543
0.0550551	1.55254
0.0561562	1.54965
0.0572573	1.54677
0.0583584	1.5439
0.0594595	1.54103
0.0605606	1.53817
0.0616617	1.53531
0.0627628	1.53245
0.0638639	1.5296
0.064965	1.52676
0.0660661	1.52392
0.0671672	1.52109
0.0682683	1.51826
0.0693694	1.51544
0.0704705	1.51263
0.0715716	1.50981
0.0726727	1.50701
0.0737738	1.50421
0.0748749	1.50141
0.075976	1.49862
0.0770771	1.49583
0.0781782	1.49305
0.0792793	1.49028
0.0803804	1.48751
0.0814815	1.48474
0.0825826	1.48198
0.0836837	1.47923
0.0847848	1.47648
0.0858859	1.47374
0.086987	1.471
0.0880881	1.46826
0.0891892	1.46553
0.0902903	1.46281
0.0913914	1.46009
0.0924925	1.45738
0.0935936	1.45467
0.0946947	1.45196
0.0957958	1.44927
0.0968969	1.44657
0.097998	1.44388
0.0990991	1.4412
0.1002	1.43852
0.101301	1.43585
0.102402	1.43318
0.103504	1.43051
0.104605	1.42786
0.105706	1.4252
0.106807	1.42255
0.107908	1.41991
0.109009	1.41727
0.11011	1.41463
0.111211	1.41201
0.112312	1.40938
0.113413	1.40676
0.114515	1.40415
0.115616	1.40154
0.116717	1.39893
0.117818	1.39633
0.118919	1.39374
0.12002	1.39115
0.121121	1.38856
0.122222	1.38598
0.123323	1.3834
0.124424	1.38083
0.125526	1.37826
0.126627	1.3757
0.127728	1.37315
0.128829	1.37059
0.12993	1.36805
0.131031	1.3655
0.132132	1.36297
0.133233	1.36043
0.134334	1.3579
0.135435	1.35538
0.136537	1.35286
0.137638	1.35035
0.138739	1.34784
0.13984	1.34533
0.140941	1.34283
0.142042	1.34033
0.143143	1.33784
0.144244	1.33536
0.145345	1.33287
0.146446	1.3304
0.147548	1.32792
0.148649	1.32546
0.14975	1.32299
0.150851	1.32053
0.151952	1.31808
0.153053	1.31563
0.154154	1.31318
0.155255	1.31074
0.156356	1.30831
0.157457	1.30587
0.158559	1.30345
0.15966	1.30102
0.160761	1.29861
0.161862	1.29619
0.162963	1.29378
0.164064	1.29138
0.165165	1.28898
0.166266	1.28658
0.167367	1.28419
0.168468	1.2818
0.16957	1.27942
0.170671	1.27704
0.171772	1.27467
0.172873	1.2723
0.173974	1.26994
0.175075	1.26758
0.176176	1.26522
0.177277	1.26287
0.178378	1.26052
0.179479	1.25818
0.180581	1.25584
0.181682	1.2535
0.182783	1.25117
0.183884	1.24885
0.184985	1.24653
0.186086	1.24421
0.187187	1.2419
0.188288	1.23959
0.189389	1.23729
0.19049	1.23499
0.191592	1.23269
0.192693	1.2304
0.193794	1.22811
0.194895	1.22583
0.195996	1.22355
0.197097	1.22128
0.198198	1.21901
0.199299	1.21674
0.2004	1.21448
0.201502	1.21222
0.202603	1.20997
0.203704	1.20772
0.204805	1.20548
0.205906	1.20324
0.207007	1.201
0.208108	1.19877
0.209209	1.19654
0.21031	1.19431
0.211411	1.19209
0.212513	1.18988
0.213614	1.18767
0.214715	1.18546
0.215816	1.18326
0.216917	1.18106
0.218018	1.17886
0.219119	1.17667
0.22022	1.17448
0.221321	1.1723
0.222422	1.17012
0.223524	1.16795
0.224625	1.16578
0.225726	1.16361
0.226827	1.16145
0.227928	1.15929
0.229029	1.15713
0.23013	1.15498
0.231231	1.15283
0.232332	1.15069
0.233433	1.14855
0.234535	1.14642
0.235636	1.14429
0.236737	1.14216
0.237838	1.14004
0.238939	1.13792
0.24004	1.1358
0.241141	1.13369
0.242242	1.13159
0.243343	1.12948
0.244444	1.12738
0.245546	1.12529
0.246647	1.1232
0.247748	1.12111
0.248849	1.11902
0.24995	1.11694
0.251051	1.11487
0.252152	1.1128
0.253253	1.11073
0.254354	1.10866
0.255455	1.1066
0.256557	1.10455
0.257658	1.10249
0.258759	1.10044
0.25986	1.0984
0.260961	1.09636
0.262062	1.09432
0.263163	1.09228
0.264264	1.09025
0.265365	1.08823
0.266466	1.08621
0.267568	1.08419
0.268669	1.08217
0.26977	1.08016
0.270871	1.07815
0.271972	1.07615
0.273073	1.07415
0.274174	1.07215
0.275275	1.07016
0.276376	1.06817
0.277477	1.06618
0.278579	1.0642
0.27968	1.06222
0.280781	1.06025
0.281882	1.05828
0.282983	1.05631
0.284084	1.05435
0.285185	1.05239
0.286286	1.05043
0.287387	1.04848
0.288488	1.04653
0.28959	1.04459
0.290691	1.04265
0.291792	1.04071
0.292893	1.03877
0.293994	1.03684
0.295095	1.03491
0.296196	1.03299
0.297297	1.03107
0.298398	1.02915
0.299499	1.02724
0.300601	1.02533
0.301702	1.02343
0.302803	1.02152
0.303904	1.01963
0.305005	1.01773
0.306106	1.01584
0.307207	1.01395
0.308308	1.01207
0.309409	1.01018
0.310511	1.00831
0.311612	1.00643
0.312713	1.00456
0.313814	1.0027
0.314915	1.00083
0.316016	0.998971
0.317117	0.997115
0.318218	0.995261
0.319319	0.993411
0.32042	0.991565
0.321522	0.989722
0.322623	0.987882
0.323724	0.986046
0.324825	0.984213
0.325926	0.982384
0.327027	0.980558
0.328128	0.978736
0.329229	0.976916
0.33033	0.975101
0.331431	0.973288
0.332533	0.971479
0.333634	0.969673
0.334735	0.967871
0.335836	0.966072
0.336937	0.964276
0.338038	0.962484
0.339139	0.960695
0.34024	0.95891
0.341341	0.957127
0.342442	0.955348
0.343544	0.953572
0.344645	0.9518
0.345746	0.950031
0.346847	0.948265
0.347948	0.946503
0.349049	0.944743
0.35015	0.942987
0.351251	0.941235
0.352352	0.939485
0.353453	0.937739
0.354555	0.935996
0.355656	0.934256
0.356757	0.93252
0.357858	0.930786
0.358959	0.929056
0.36006	0.92733
0.361161	0.925606
0.362262	0.923885
0.363363	0.922168
0.364464	0.920454
0.365566	0.918743
0.366667	0.917036
0.367768	0.915331
0.368869	0.91363
0.36997	0.911932
0.371071	0.910237
0.372172	0.908545
0.373273	0.906856
0.374374	0.905171
0.375475	0.903488
0.376577	0.901809
0.377678	0.900133
0.378779	0.89846
0.37988	0.89679
0.380981	0.895123
0.382082	0.893459
0.383183	0.891798
0.384284	0.890141
0.385385	0.888486
0.386486	0.886835
0.387588	0.885186
0.388689	0.883541
0.38979	0.881899
0.390891	0.88026
0.391992	0.878624
0.393093	0.87699
0.394194	0.87536
0.395295	0.873733
0.396396	0.872109
0.397497	0.870488
0.398599	0.86887
0.3997	0.867255
0.400801	0.865643
0.401902	0.864034
0.403003	0.862428
0.404104	0.860825
0.405205	0.859225
0.406306	0.857628
0.407407	0.856034
0.408509	0.854443
0.40961	0.852855
0.410711	0.85127
0.411812	0.849688
0.412913	0.848108
0.414014	0.846532
0.415115	0.844958
0.416216	0.843388
0.417317	0.84182
0.418418	0.840256
0.41952	0.838694
0.420621	0.837135
0.421722	0.835579
0.422823	0.834026
0.423924	0.832476
0.425025	0.830928
0.426126	0.829384
0.427227	0.827842
0.428328	0.826304
0.429429	0.824768
0.430531	0.823235
0.431632	0.821705
0.432733	0.820177
0.433834	0.818653
0.434935	0.817131
0.436036	0.815612
0.437137	0.814097
0.438238	0.812583
0.439339	0.811073
0.44044	0.809565
0.441542	0.808061
0.442643	0.806559
0.443744	0.80506
0.444845	0.803563
0.445946	0.80207
0.447047	0.800579
0.448148	0.799091
0.449249	0.797606
0.45035	0.796123
0.451451	0.794643
0.452553	0.793166
0.453654	0.791692
0.454755	0.790221
0.455856	0.788752
0.456957	0.787286
0.458058	0.785822
0.459159	0.784362
0.46026	0.782904
0.461361	0.781449
0.462462	0.779996
0.463564	0.778546
0.464665	0.777099
0.465766	0.775655
0.466867	0.774213
0.467968	0.772774
0.469069	0.771338
0.47017	0.769904
0.471271	0.768473
0.472372	0.767045
0.473473	0.765619
0.474575	0.764196
0.475676	0.762776
0.476777	0.761358
0.477878	0.759943
0.478979	0.75853
0.48008	0.75712
0.481181	0.755713
0.482282	0.754308
0.483383	0.752906
0.484484	0.751507
0.485586	0.75011
0.486687	0.748716
0.487788	0.747324
0.488889	0.745935
0.48999	0.744549
0.491091	0.743165
0.492192	0.741784
0.493293	0.740405
0.494394	0.739029
0.495495	0.737655
0.496597	0.736284
0.497698	0.734915
0.498799	0.733549
0.4999	0.732186
0.501001	0.730825
0.502102	0.729467
0.503203	0.728111
0.504304	0.726757
0.505405	0.725407
0.506507	0.724058
0.507608	0.722712
0.508709	0.721369
0.50981	0.720028
0.510911	0.71869
0.512012	0.717354
0.513113	0.716021
0.514214	0.71469
0.515315	0.713362
0.516416	0.712036
0.517518	0.710712
0.518619	0.709391
0.51972	0.708073
0.520821	0.706757
0.521922	0.705443
0.523023	0.704132
0.524124	0.702823
0.525225	0.701517
0.526326	0.700213
0.527427	0.698911
0.528529	0.697612
0.52963	0.696315
0.530731	0.695021
0.531832	0.693729
0.532933	0.69244
0.534034	0.691153
0.535135	0.689868
0.536236	0.688586
0.537337	0.687306
0.538438	0.686029
0.53954	0.684754
0.540641	0.683481
0.541742	0.68221
0.542843	0.680942
0.543944	0.679677
0.545045	0.678413
0.546146	0.677152
0.547247	0.675894
0.548348	0.674638
0.549449	0.673384
0.550551	0.672132
0.551652	0.670883
0.552753	0.669636
0.553854	0.668391
0.554955	0.667149
0.556056	0.665909
0.557157	0.664671
0.558258	0.663436
0.559359	0.662202
0.56046	0.660972
0.561562	0.659743
0.562663	0.658517
0.563764	0.657293
0.564865	0.656071
0.565966	0.654852
0.567067	0.653634
0.568168	0.65242
0.569269	0.651207
0.57037	0.649996
0.571471	0.648788
0.572573	0.647582
0.573674	0.646379
0.574775	0.645177
0.575876	0.643978
0.576977	0.642781
0.578078	0.641586
0.579179	0.640394
0.58028	0.639204
0.581381	0.638016
0.582482	0.63683
0.583584	0.635646
0.584685	0.634465
0.585786	0.633285
0.586887	0.632108
0.587988	0.630933
0.589089	0.629761
0.59019	0.62859
0.591291	0.627422
0.592392	0.626255
0.593493	0.625091
0.594595	0.62393
0.595696	0.62277
0.596797	0.621612
0.597898	0.620457
0.598999	0.619304
0.6001	0.618153
0.601201	0.617004
0.602302	0.615857
0.603403	0.614712
0.604505	0.61357
0.605606	0.612429
0.606707	0.611291
0.607808	0.610155
0.608909	0.60902
0.61001	0.607889
0.611111	0.606759
0.612212	0.605631
0.613313	0.604505
0.614414	0.603382
0.615516	0.60226
0.616617	0.601141
0.617718	0.600023
0.618819	0.598908
0.61992	0.597795
0.621021	0.596684
0.622122	0.595575
0.623223	0.594468
0.624324	0.593363
0.625425	0.59226
0.626527	0.591159
0.627628	0.59006
0.628729	0.588963
0.62983	0.587869
0.630931	0.586776
0.632032	0.585685
0.633133	0.584597
0.634234	0.58351
0.635335	0.582426
0.636436	0.581343
0.637538	0.580263
0.638639	0.579184
0.63974	0.578108
0.640841	0.577033
0.641942	0.57596
0.643043	0.57489
0.644144	0.573821
0.645245	0.572755
0.646346	0.57169
0.647447	0.570628
0.648549	0.569567
0.64965	0.568508
0.650751	0.567452
0.651852	0.566397
0.652953	0.565344
0.654054	0.564293
0.655155	0.563245
0.656256	0.562198
0.657357	0.561153
0.658458	0.56011
0.65956	0.559069
0.660661	0.558029
0.661762	0.556992
0.662863	0.555957
0.663964	0.554924
0.665065	0.553892
0.666166	0.552863
0.667267	0.551835
0.668368	0.550809
0.669469	0.549786
0.670571	0.548764
0.671672	0.547744
0.672773	0.546726
0.673874	0.545709
0.674975	0.544695
0.676076	0.543683
0.677177	0.542672
0.678278	0.541663
0.679379	0.540657
0.68048	0.539652
0.681582	0.538649
0.682683	0.537648
0.683784	0.536648
0.684885	0.535651
0.685986	0.534655
0.687087	0.533661
0.688188	0.532669
0.689289	0.531679
0.69039	0.530691
0.691491	0.529705
0.692593	0.52872
0.693694	0.527737
0.694795	0.526757
0.695896	0.525777
0.696997	0.5248
0.698098	0.523825
0.699199	0.522851
0.7003	0.521879
0.701401	0.520909
0.702503	0.519941
0.703604	0.518975
0.704705	0.51801
0.705806	0.517047
0.706907	0.516086
0.708008	0.515127
0.709109	0.514169
0.71021	0.513214
0.711311	0.51226
0.712412	0.511308
0.713514	0.510357
0.714615	0.509409
0.715716	0.508462
0.716817	0.507517
0.717918	0.506573
0.719019	0.505632
0.72012	0.504692
0.721221	0.503754
0.722322	0.502818
0.723423	0.501883
0.724525	0.50095
0.725626	0.500019
0.726727	0.49909
0.727828	0.498162
0.728929	0.497236
0.73003	0.496312
0.731131	0.495389
0.732232	0.494469
0.733333	0.49355
0.734434	0.492632
0.735536	0.491717
0.736637	0.490803
0.737738	0.48989
0.738839	0.48898
0.73994	0.488071
0.741041	0.487164
0.742142	0.486258
0.743243	0.485354
0.744344	0.484452
0.745445	0.483552
0.746547	0.482653
0.747648	0.481756
0.748749	0.480861
0.74985	0.479967
0.750951	0.479075
0.752052	0.478184
0.753153	0.477295
0.754254	0.476408
0.755355	0.475523
0.756456	0.474639
0.757558	0.473757
0.758659	0.472876
0.75976	0.471997
0.760861	0.47112
0.761962	0.470244
0.763063	0.46937
0.764164	0.468498
0.765265	0.467627
0.766366	0.466758
0.767467	0.46589
0.768569	0.465024
0.76967	0.46416
0.770771	0.463297
0.771872	0.462436
0.772973	0.461577
0.774074	0.460719
0.775175	0.459862
0.776276	0.459008
0.777377	0.458154
0.778478	0.457303
0.77958	0.456453
0.780681	0.455604
0.781782	0.454758
0.782883	0.453912
0.783984	0.453069
0.785085	0.452227
0.786186	0.451386
0.787287	0.450547
0.788388	0.44971
0.789489	0.448874
0.790591	0.448039
0.791692	0.447207
0.792793	0.446375
0.793894	0.445546
0.794995	0.444718
0.796096	0.443891
0.797197	0.443066
0.798298	0.442242
0.799399	0.44142
0.800501	0.4406
0.801602	0.439781
0.802703	0.438964
0.803804	0.438148
0.804905	0.437333
0.806006	0.43652
0.807107	0.435709
0.808208	0.434899
0.809309	0.434091
0.81041	0.433284
0.811512	0.432479
0.812613	0.431675
0.813714	0.430872
0.814815	0.430072
0.815916	0.429272
0.817017	0.428474
0.818118	0.427678
0.819219	0.426883
0.82032	0.42609
0.821421	0.425298
0.822523	0.424507
0.823624	0.423718
0.824725	0.42293
0.825826	0.422144
0.826927	0.42136
0.828028	0.420577
0.829129	0.419795
0.83023	0.419015
0.831331	0.418236
0.832432	0.417458
0.833534	0.416682
0.834635	0.415908
0.835736	0.415135
0.836837	0.414363
0.837938	0.413593
0.839039	0.412824
0.84014	0.412057
0.841241	0.411291
0.842342	0.410527
0.843443	0.409764
0.844545	0.409002
0.845646	0.408242
0.846747	0.407483
0.847848	0.406726
0.848949	0.40597
0.85005	0.405215
0.851151	0.404462
0.852252	0.40371
0.853353	0.40296
0.854454	0.402211
0.855556	0.401463
0.856657	0.400717
0.857758	0.399972
0.858859	0.399229
0.85996	0.398487
0.861061	0.397746
0.862162	0.397007
0.863263	0.396269
0.864364	0.395532
0.865465	0.394797
0.866567	0.394063
0.867668	0.393331
0.868769	0.3926
0.86987	0.39187
0.870971	0.391142
0.872072	0.390415
0.873173	0.389689
0.874274	0.388965
0.875375	0.388242
0.876476	0.38752
0.877578	0.3868
0.878679	0.386081
0.87978	0.385363
0.880881	0.384647
0.881982	0.383932
0.883083	0.383218
0.884184	0.382506
0.885285	0.381795
0.886386	0.381085
0.887487	0.380377
0.888589	0.37967
0.88969	0.378964
0.890791	0.37826
0.891892	0.377557
0.892993	0.376855
0.894094	0.376155
0.895195	0.375456
0.896296	0.374758
0.897397	0.374061
0.898498	0.373366
0.8996	0.372672
0.900701	0.371979
0.901802	0.371288
0.902903	0.370598
0.904004	0.369909
0.905105	0.369221
0.906206	0.368535
0.907307	0.36785
0.908408	0.367166
0.90951	0.366484
0.910611	0.365803
0.911712	0.365123
0.912813	0.364444
0.913914	0.363767
0.915015	0.363091
0.916116	0.362416
0.917217	0.361742
0.918318	0.36107
0.919419	0.360399
0.920521	0.359729
0.921622	0.35906
0.922723	0.358393
0.923824	0.357727
0.924925	0.357062
0.926026	0.356398
0.927127	0.355736
0.928228	0.355074
0.929329	0.354414
0.93043	0.353756
0.931532	0.353098
0.932633	0.352442
0.933734	0.351787
0.934835	0.351133
0.935936	0.35048
0.937037	0.349829
0.938138	0.349179
0.939239	0.34853
0.94034	0.347882
0.941441	0.347235
0.942543	0.34659
0.943644	0.345946
0.944745	0.345303
0.945846	0.344661
0.946947	0.34402
0.948048	0.343381
0.949149	0.342742
0.95025	0.342105
0.951351	0.34147
0.952452	0.340835
0.953554	0.340201
0.954655	0.339569
0.955756	0.338938
0.956857	0.338308
0.957958	0.337679
0.959059	0.337051
0.96016	0.336425
0.961261	0.3358
0.962362	0.335175
0.963463	0.334552
0.964565	0.333931
0.965666	0.33331
0.966767	0.33269
0.967868	0.332072
0.968969	0.331455
0.97007	0.330839
0.971171	0.330224
0.972272	0.32961
0.973373	0.328997
0.974474	0.328386
0.975576	0.327775
0.976677	0.327166
0.977778	0.326558
0.978879	0.325951
0.97998	0.325345
0.981081	0.324741
0.982182	0.324137
0.983283	0.323535
0.984384	0.322933
0.985485	0.322333
0.986587	0.321734
0.987688	0.321136
0.988789	0.320539
0.98989	0.319943
0.990991	0.319348
0.992092	0.318755
0.993193	0.318162
0.994294	0.317571
0.995395	0.316981
0.996496	0.316392
0.997598	0.315804
0.998699	0.315217
0.9998	0.314631
1.0009	0.314046
1.002	0.313462
1.0031	0.31288
1.0042	0.312298
1.00531	0.311717
1.00641	0.311138
1.00751	0.31056
1.00861	0.309983
1.00971	0.309406
1.01081	0.308831
1.01191	0.308257
1.01301	0.307684
1.01411	0.307112
1.01522	0.306542
1.01632	0.305972
1.01742	0.305403
1.01852	0.304835
1.01962	0.304269
1.02072	0.303703
1.02182	0.303139
1.02292	0.302575
1.02402	0.302013
1.02513	0.301452
1.02623	0.300891
1.02733	0.300332
1.02843	0.299774
1.02953	0.299217
1.03063	0.29866
1.03173	0.298105
1.03283	0.297551
1.03393	0.296998
1.03504	0.296446
1.03614	0.295895
1.03724	0.295345
1.03834	0.294796
1.03944	0.294248
1.04054	0.293701
1.04164	0.293155
1.04274	0.292611
1.04384	0.292067
1.04494	0.291524
1.04605	0.290982
1.04715	0.290441
1.04825	0.289901
1.04935	0.289362
1.05045	0.288825
1.05155	0.288288
1.05265	0.287752
1.05375	0.287217
1.05485	0.286683
1.05596	0.28615
1.05706	0.285619
1.05816	0.285088
1.05926	0.284558
1.06036	0.284029
1.06146	0.283501
1.06256	0.282974
1.06366	0.282448
1.06476	0.281923
1.06587	0.281399
1.06697	0.280876
1.06807	0.280354
1.06917	0.279833
1.07027	0.279313
1.07137	0.278794
1.07247	0.278275
1.07357	0.277758
1.07467	0.277242
1.07578	0.276727
1.07688	0.276212
1.07798	0.275699
1.07908	0.275186
1.08018	0.274675
1.08128	0.274164
1.08238	0.273655
1.08348	0.273146
1.08458	0.272638
1.08569	0.272132
1.08679	0.271626
1.08789	0.271121
1.08899	0.270617
1.09009	0.270114
1.09119	0.269612
1.09229	0.269111
1.09339	0.268611
1.09449	0.268111
1.0956	0.267613
1.0967	0.267116
1.0978	0.266619
1.0989	0.266124
1.1	0.265629
Molecule decay with microwave field at Delta = 8 MHz generated by a Rhode & Schwarz SMF100A (fit)
Hold time (s)	Molecule number N (10³)
0	1.88269
0.0011011	1.87571
0.0022022	1.86876
0.0033033	1.86184
0.0044044	1.85494
0.00550551	1.84806
0.00660661	1.84122
0.00770771	1.83439
0.00880881	1.8276
0.00990991	1.82082
0.011011	1.81408
0.0121121	1.80735
0.0132132	1.80066
0.0143143	1.79398
0.0154154	1.78734
0.0165165	1.78071
0.0176176	1.77411
0.0187187	1.76754
0.0198198	1.76099
0.0209209	1.75446
0.022022	1.74796
0.0231231	1.74149
0.0242242	1.73503
0.0253253	1.7286
0.0264264	1.7222
0.0275275	1.71581
0.0286286	1.70946
0.0297297	1.70312
0.0308308	1.69681
0.0319319	1.69052
0.033033	1.68426
0.0341341	1.67802
0.0352352	1.6718
0.0363363	1.6656
0.0374374	1.65943
0.0385385	1.65328
0.0396396	1.64716
0.0407407	1.64105
0.0418418	1.63497
0.0429429	1.62891
0.044044	1.62288
0.0451451	1.61686
0.0462462	1.61087
0.0473473	1.6049
0.0484484	1.59896
0.0495495	1.59303
0.0506507	1.58713
0.0517518	1.58125
0.0528529	1.57539
0.053954	1.56955
0.0550551	1.56373
0.0561562	1.55794
0.0572573	1.55216
0.0583584	1.54641
0.0594595	1.54068
0.0605606	1.53497
0.0616617	1.52928
0.0627628	1.52362
0.0638639	1.51797
0.064965	1.51235
0.0660661	1.50674
0.0671672	1.50116
0.0682683	1.4956
0.0693694	1.49005
0.0704705	1.48453
0.0715716	1.47903
0.0726727	1.47355
0.0737738	1.46809
0.0748749	1.46265
0.075976	1.45723
0.0770771	1.45183
0.0781782	1.44645
0.0792793	1.44109
0.0803804	1.43575
0.0814815	1.43043
0.0825826	1.42513
0.0836837	1.41985
0.0847848	1.41459
0.0858859	1.40934
0.086987	1.40412
0.0880881	1.39892
0.0891892	1.39373
0.0902903	1.38857
0.0913914	1.38342
0.0924925	1.3783
0.0935936	1.37319
0.0946947	1.3681
0.0957958	1.36303
0.0968969	1.35798
0.097998	1.35295
0.0990991	1.34794
0.1002	1.34294
0.101301	1.33796
0.102402	1.33301
0.103504	1.32807
0.104605	1.32315
0.105706	1.31824
0.106807	1.31336
0.107908	1.30849
0.109009	1.30364
0.11011	1.29881
0.111211	1.294
0.112312	1.2892
0.113413	1.28443
0.114515	1.27967
0.115616	1.27492
0.116717	1.2702
0.117818	1.26549
0.118919	1.2608
0.12002	1.25613
0.121121	1.25148
0.122222	1.24684
0.123323	1.24222
0.124424	1.23762
0.125526	1.23303
0.126627	1.22846
0.127728	1.22391
0.128829	1.21937
0.12993	1.21485
0.131031	1.21035
0.132132	1.20587
0.133233	1.2014
0.134334	1.19695
0.135435	1.19251
0.136537	1.18809
0.137638	1.18369
0.138739	1.1793
0.13984	1.17493
0.140941	1.17058
0.142042	1.16624
0.143143	1.16192
0.144244	1.15761
0.145345	1.15332
0.146446	1.14905
0.147548	1.14479
0.148649	1.14055
0.14975	1.13632
0.150851	1.13211
0.151952	1.12792
0.153053	1.12374
0.154154	1.11957
0.155255	1.11543
0.156356	1.11129
0.157457	1.10717
0.158559	1.10307
0.15966	1.09898
0.160761	1.09491
0.161862	1.09085
0.162963	1.08681
0.164064	1.08278
0.165165	1.07877
0.166266	1.07477
0.167367	1.07079
0.168468	1.06682
0.16957	1.06287
0.170671	1.05893
0.171772	1.05501
0.172873	1.0511
0.173974	1.0472
0.175075	1.04332
0.176176	1.03946
0.177277	1.0356
0.178378	1.03177
0.179479	1.02794
0.180581	1.02413
0.181682	1.02034
0.182783	1.01656
0.183884	1.01279
0.184985	1.00904
0.186086	1.0053
0.187187	1.00157
0.188288	0.997863
0.189389	0.994165
0.19049	0.990481
0.191592	0.986811
0.192693	0.983154
0.193794	0.979511
0.194895	0.975881
0.195996	0.972265
0.197097	0.968662
0.198198	0.965072
0.199299	0.961496
0.2004	0.957933
0.201502	0.954384
0.202603	0.950847
0.203704	0.947323
0.204805	0.943813
0.205906	0.940316
0.207007	0.936831
0.208108	0.93336
0.209209	0.929901
0.21031	0.926455
0.211411	0.923022
0.212513	0.919602
0.213614	0.916194
0.214715	0.912799
0.215816	0.909416
0.216917	0.906046
0.218018	0.902689
0.219119	0.899344
0.22022	0.896011
0.221321	0.892691
0.222422	0.889383
0.223524	0.886087
0.224625	0.882804
0.225726	0.879532
0.226827	0.876273
0.227928	0.873026
0.229029	0.869791
0.23013	0.866568
0.231231	0.863356
0.232332	0.860157
0.233433	0.85697
0.234535	0.853794
0.235636	0.85063
0.236737	0.847478
0.237838	0.844338
0.238939	0.841209
0.24004	0.838092
0.241141	0.834986
0.242242	0.831892
0.243343	0.828809
0.244444	0.825738
0.245546	0.822678
0.246647	0.81963
0.247748	0.816592
0.248849	0.813566
0.24995	0.810551
0.251051	0.807548
0.252152	0.804555
0.253253	0.801574
0.254354	0.798604
0.255455	0.795644
0.256557	0.792696
0.257658	0.789759
0.258759	0.786832
0.25986	0.783916
0.260961	0.781011
0.262062	0.778117
0.263163	0.775234
0.264264	0.772361
0.265365	0.769499
0.266466	0.766647
0.267568	0.763807
0.268669	0.760976
0.26977	0.758156
0.270871	0.755347
0.271972	0.752548
0.273073	0.749759
0.274174	0.746981
0.275275	0.744213
0.276376	0.741455
0.277477	0.738707
0.278579	0.73597
0.27968	0.733243
0.280781	0.730526
0.281882	0.727819
0.282983	0.725122
0.284084	0.722435
0.285185	0.719757
0.286286	0.71709
0.287387	0.714433
0.288488	0.711786
0.28959	0.709148
0.290691	0.70652
0.291792	0.703902
0.292893	0.701294
0.293994	0.698695
0.295095	0.696106
0.296196	0.693526
0.297297	0.690956
0.298398	0.688396
0.299499	0.685845
0.300601	0.683303
0.301702	0.680771
0.302803	0.678249
0.303904	0.675735
0.305005	0.673231
0.306106	0.670737
0.307207	0.668251
0.308308	0.665775
0.309409	0.663308
0.310511	0.66085
0.311612	0.658401
0.312713	0.655961
0.313814	0.65353
0.314915	0.651109
0.316016	0.648696
0.317117	0.646292
0.318218	0.643897
0.319319	0.641511
0.32042	0.639134
0.321522	0.636765
0.322623	0.634406
0.323724	0.632055
0.324825	0.629713
0.325926	0.627379
0.327027	0.625054
0.328128	0.622738
0.329229	0.620431
0.33033	0.618131
0.331431	0.615841
0.332533	0.613559
0.333634	0.611285
0.334735	0.60902
0.335836	0.606763
0.336937	0.604515
0.338038	0.602275
0.339139	0.600043
0.34024	0.597819
0.341341	0.595604
0.342442	0.593397
0.343544	0.591198
0.344645	0.589007
0.345746	0.586825
0.346847	0.58465
0.347948	0.582483
0.349049	0.580325
0.35015	0.578175
0.351251	0.576032
0.352352	0.573897
0.353453	0.571771
0.354555	0.569652
0.355656	0.567541
0.356757	0.565438
0.357858	0.563343
0.358959	0.561255
0.36006	0.559175
0.361161	0.557103
0.362262	0.555039
0.363363	0.552982
0.364464	0.550933
0.365566	0.548891
0.366667	0.546857
0.367768	0.544831
0.368869	0.542812
0.36997	0.540801
0.371071	0.538796
0.372172	0.5368
0.373273	0.534811
0.374374	0.532829
0.375475	0.530854
0.376577	0.528887
0.377678	0.526927
0.378779	0.524975
0.37988	0.523029
0.380981	0.521091
0.382082	0.51916
0.383183	0.517237
0.384284	0.51532
0.385385	0.51341
0.386486	0.511508
0.387588	0.509612
0.388689	0.507724
0.38979	0.505842
0.390891	0.503968
0.391992	0.5021
0.393093	0.50024
0.394194	0.498386
0.395295	0.496539
0.396396	0.494699
0.397497	0.492866
0.398599	0.49104
0.3997	0.48922
0.400801	0.487407
0.401902	0.485601
0.403003	0.483802
0.404104	0.482009
0.405205	0.480223
0.406306	0.478443
0.407407	0.47667
0.408509	0.474904
0.40961	0.473144
0.410711	0.471391
0.411812	0.469644
0.412913	0.467904
0.414014	0.46617
0.415115	0.464442
0.416216	0.462721
0.417317	0.461007
0.418418	0.459298
0.41952	0.457596
0.420621	0.455901
0.421722	0.454211
0.422823	0.452528
0.423924	0.450851
0.425025	0.44918
0.426126	0.447516
0.427227	0.445858
0.428328	0.444205
0.429429	0.442559
0.430531	0.440919
0.431632	0.439285
0.432733	0.437658
0.433834	0.436036
0.434935	0.43442
0.436036	0.43281
0.437137	0.431206
0.438238	0.429609
0.439339	0.428017
0.44044	0.42643
0.441542	0.42485
0.442643	0.423276
0.443744	0.421707
0.444845	0.420145
0.445946	0.418588
0.447047	0.417037
0.448148	0.415491
0.449249	0.413952
0.45035	0.412418
0.451451	0.410889
0.452553	0.409367
0.453654	0.40785
0.454755	0.406339
0.455856	0.404833
0.456957	0.403333
0.458058	0.401838
0.459159	0.400349
0.46026	0.398865
0.461361	0.397387
0.462462	0.395915
0.463564	0.394448
0.464665	0.392986
0.465766	0.39153
0.466867	0.390079
0.467968	0.388633
0.469069	0.387193
0.47017	0.385758
0.471271	0.384329
0.472372	0.382905
0.473473	0.381486
0.474575	0.380072
0.475676	0.378664
0.476777	0.377261
0.477878	0.375863
0.478979	0.37447
0.48008	0.373082
0.481181	0.3717
0.482282	0.370322
0.483383	0.36895
0.484484	0.367583
0.485586	0.366221
0.486687	0.364864
0.487788	0.363512
0.488889	0.362165
0.48999	0.360822
0.491091	0.359485
0.492192	0.358153
0.493293	0.356826
0.494394	0.355504
0.495495	0.354186
0.496597	0.352874
0.497698	0.351566
0.498799	0.350264
0.4999	0.348966
0.501001	0.347672
0.502102	0.346384
0.503203	0.345101
0.504304	0.343822
0.505405	0.342548
0.506507	0.341278
0.507608	0.340014
0.508709	0.338754
0.50981	0.337498
0.510911	0.336248
0.512012	0.335002
0.513113	0.33376
0.514214	0.332524
0.515315	0.331291
0.516416	0.330064
0.517518	0.328841
0.518619	0.327622
0.51972	0.326408
0.520821	0.325198
0.521922	0.323993
0.523023	0.322793
0.524124	0.321597
0.525225	0.320405
0.526326	0.319218
0.527427	0.318035
0.528529	0.316856
0.52963	0.315682
0.530731	0.314512
0.531832	0.313347
0.532933	0.312186
0.534034	0.311029
0.535135	0.309876
0.536236	0.308728
0.537337	0.307584
0.538438	0.306444
0.53954	0.305309
0.540641	0.304177
0.541742	0.30305
0.542843	0.301927
0.543944	0.300808
0.545045	0.299693
0.546146	0.298583
0.547247	0.297476
0.548348	0.296374
0.549449	0.295276
0.550551	0.294182
0.551652	0.293092
0.552753	0.292005
0.553854	0.290923
0.554955	0.289845
0.556056	0.288771
0.557157	0.287701
0.558258	0.286635
0.559359	0.285573
0.56046	0.284515
0.561562	0.28346
0.562663	0.28241
0.563764	0.281363
0.564865	0.280321
0.565966	0.279282
0.567067	0.278247
0.568168	0.277216
0.569269	0.276189
0.57037	0.275165
0.571471	0.274146
0.572573	0.27313
0.573674	0.272118
0.574775	0.271109
0.575876	0.270105
0.576977	0.269104
0.578078	0.268107
0.579179	0.267113
0.58028	0.266123
0.581381	0.265137
0.582482	0.264155
0.583584	0.263176
0.584685	0.262201
0.585786	0.261229
0.586887	0.260261
0.587988	0.259296
0.589089	0.258336
0.59019	0.257378
0.591291	0.256425
0.592392	0.255474
0.593493	0.254528
0.594595	0.253584
0.595696	0.252645
0.596797	0.251709
0.597898	0.250776
0.598999	0.249847
0.6001	0.248921
0.601201	0.247998
0.602302	0.247079
0.603403	0.246164
0.604505	0.245251
0.605606	0.244343
0.606707	0.243437
0.607808	0.242535
0.608909	0.241636
0.61001	0.240741
0.611111	0.239849
0.612212	0.23896
0.613313	0.238075
0.614414	0.237192
0.615516	0.236313
0.616617	0.235438
0.617718	0.234565
0.618819	0.233696
0.61992	0.23283
0.621021	0.231967
0.622122	0.231108
0.623223	0.230251
0.624324	0.229398
0.625425	0.228548
0.626527	0.227701
0.627628	0.226857
0.628729	0.226017
0.62983	0.225179
0.630931	0.224345
0.632032	0.223513
0.633133	0.222685
0.634234	0.22186
0.635335	0.221038
0.636436	0.220219
0.637538	0.219403
0.638639	0.21859
0.63974	0.21778
0.640841	0.216973
0.641942	0.216169
0.643043	0.215368
0.644144	0.214569
0.645245	0.213774
0.646346	0.212982
0.647447	0.212193
0.648549	0.211407
0.64965	0.210623
0.650751	0.209843
0.651852	0.209065
0.652953	0.20829
0.654054	0.207519
0.655155	0.20675
0.656256	0.205983
0.657357	0.20522
0.658458	0.20446
0.65956	0.203702
0.660661	0.202947
0.661762	0.202195
0.662863	0.201446
0.663964	0.200699
0.665065	0.199956
0.666166	0.199215
0.667267	0.198477
0.668368	0.197741
0.669469	0.197008
0.670571	0.196278
0.671672	0.195551
0.672773	0.194826
0.673874	0.194104
0.674975	0.193385
0.676076	0.192668
0.677177	0.191954
0.678278	0.191243
0.679379	0.190534
0.68048	0.189828
0.681582	0.189125
0.682683	0.188424
0.683784	0.187726
0.684885	0.18703
0.685986	0.186337
0.687087	0.185647
0.688188	0.184959
0.689289	0.184273
0.69039	0.183591
0.691491	0.18291
0.692593	0.182232
0.693694	0.181557
0.694795	0.180884
0.695896	0.180214
0.696997	0.179546
0.698098	0.178881
0.699199	0.178218
0.7003	0.177558
0.701401	0.1769
0.702503	0.176244
0.703604	0.175591
0.704705	0.17494
0.705806	0.174292
0.706907	0.173646
0.708008	0.173003
0.709109	0.172362
0.71021	0.171723
0.711311	0.171087
0.712412	0.170453
0.713514	0.169821
0.714615	0.169192
0.715716	0.168565
0.716817	0.16794
0.717918	0.167318
0.719019	0.166698
0.72012	0.16608
0.721221	0.165465
0.722322	0.164851
0.723423	0.164241
0.724525	0.163632
0.725626	0.163026
0.726727	0.162421
0.727828	0.16182
0.728929	0.16122
0.73003	0.160623
0.731131	0.160027
0.732232	0.159434
0.733333	0.158844
0.734434	0.158255
0.735536	0.157668
0.736637	0.157084
0.737738	0.156502
0.738839	0.155922
0.73994	0.155344
0.741041	0.154769
0.742142	0.154195
0.743243	0.153624
0.744344	0.153055
0.745445	0.152487
0.746547	0.151922
0.747648	0.151359
0.748749	0.150798
0.74985	0.15024
0.750951	0.149683
0.752052	0.149128
0.753153	0.148576
0.754254	0.148025
0.755355	0.147477
0.756456	0.14693
0.757558	0.146386
0.758659	0.145843
0.75976	0.145303
0.760861	0.144764
0.761962	0.144228
0.763063	0.143693
0.764164	0.143161
0.765265	0.14263
0.766366	0.142102
0.767467	0.141575
0.768569	0.141051
0.76967	0.140528
0.770771	0.140007
0.771872	0.139488
0.772973	0.138972
0.774074	0.138457
0.775175	0.137943
0.776276	0.137432
0.777377	0.136923
0.778478	0.136416
0.77958	0.13591
0.780681	0.135407
0.781782	0.134905
0.782883	0.134405
0.783984	0.133907
0.785085	0.133411
0.786186	0.132916
0.787287	0.132424
0.788388	0.131933
0.789489	0.131444
0.790591	0.130957
0.791692	0.130472
0.792793	0.129988
0.793894	0.129507
0.794995	0.129027
0.796096	0.128548
0.797197	0.128072
0.798298	0.127598
0.799399	0.127125
0.800501	0.126654
0.801602	0.126184
0.802703	0.125717
0.803804	0.125251
0.804905	0.124787
0.806006	0.124324
0.807107	0.123864
0.808208	0.123405
0.809309	0.122947
0.81041	0.122492
0.811512	0.122038
0.812613	0.121586
0.813714	0.121135
0.814815	0.120686
0.815916	0.120239
0.817017	0.119793
0.818118	0.119349
0.819219	0.118907
0.82032	0.118467
0.821421	0.118028
0.822523	0.11759
0.823624	0.117154
0.824725	0.11672
0.825826	0.116288
0.826927	0.115857
0.828028	0.115428
0.829129	0.115
0.83023	0.114574
0.831331	0.114149
0.832432	0.113726
0.833534	0.113305
0.834635	0.112885
0.835736	0.112467
0.836837	0.11205
0.837938	0.111635
0.839039	0.111221
0.84014	0.110809
0.841241	0.110398
0.842342	0.109989
0.843443	0.109581
0.844545	0.109175
0.845646	0.108771
0.846747	0.108368
0.847848	0.107966
0.848949	0.107566
0.85005	0.107167
0.851151	0.10677
0.852252	0.106375
0.853353	0.105981
0.854454	0.105588
0.855556	0.105197
0.856657	0.104807
0.857758	0.104418
0.858859	0.104031
0.85996	0.103646
0.861061	0.103262
0.862162	0.102879
0.863263	0.102498
0.864364	0.102118
0.865465	0.10174
0.866567	0.101363
0.867668	0.100987
0.868769	0.100613
0.86987	0.10024
0.870971	0.0998686
0.872072	0.0994985
0.873173	0.0991298
0.874274	0.0987624
0.875375	0.0983965
0.876476	0.0980318
0.877578	0.0976686
0.878679	0.0973066
0.87978	0.0969461
0.880881	0.0965868
0.881982	0.0962289
0.883083	0.0958723
0.884184	0.095517
0.885285	0.0951631
0.886386	0.0948105
0.887487	0.0944591
0.888589	0.0941091
0.88969	0.0937604
0.890791	0.0934129
0.891892	0.0930668
0.892993	0.0927219
0.894094	0.0923783
0.895195	0.092036
0.896296	0.0916949
0.897397	0.0913551
0.898498	0.0910166
0.8996	0.0906793
0.900701	0.0903433
0.901802	0.0900085
0.902903	0.089675
0.904004	0.0893427
0.905105	0.0890116
0.906206	0.0886818
0.907307	0.0883532
0.908408	0.0880257
0.90951	0.0876996
0.910611	0.0873746
0.911712	0.0870508
0.912813	0.0867282
0.913914	0.0864068
0.915015	0.0860866
0.916116	0.0857676
0.917217	0.0854498
0.918318	0.0851332
0.919419	0.0848177
0.920521	0.0845034
0.921622	0.0841903
0.922723	0.0838783
0.923824	0.0835675
0.924925	0.0832578
0.926026	0.0829493
0.927127	0.0826419
0.928228	0.0823356
0.929329	0.0820305
0.93043	0.0817266
0.931532	0.0814237
0.932633	0.081122
0.933734	0.0808214
0.934835	0.0805219
0.935936	0.0802235
0.937037	0.0799262
0.938138	0.07963
0.939239	0.079335
0.94034	0.079041
0.941441	0.0787481
0.942543	0.0784563
0.943644	0.0781655
0.944745	0.0778759
0.945846	0.0775873
0.946947	0.0772998
0.948048	0.0770133
0.949149	0.076728
0.95025	0.0764436
0.951351	0.0761604
0.952452	0.0758781
0.953554	0.075597
0.954655	0.0753168
0.955756	0.0750377
0.956857	0.0747597
0.957958	0.0744826
0.959059	0.0742066
0.96016	0.0739317
0.961261	0.0736577
0.962362	0.0733847
0.963463	0.0731128
0.964565	0.0728419
0.965666	0.0725719
0.966767	0.072303
0.967868	0.0720351
0.968969	0.0717682
0.97007	0.0715022
0.971171	0.0712372
0.972272	0.0709733
0.973373	0.0707103
0.974474	0.0704482
0.975576	0.0701872
0.976677	0.0699271
0.977778	0.069668
0.978879	0.0694098
0.97998	0.0691526
0.981081	0.0688963
0.982182	0.068641
0.983283	0.0683867
0.984384	0.0681333
0.985485	0.0678808
0.986587	0.0676293
0.987688	0.0673786
0.988789	0.067129
0.98989	0.0668802
0.990991	0.0666324
0.992092	0.0663855
0.993193	0.0661395
0.994294	0.0658944
0.995395	0.0656502
0.996496	0.0654069
0.997598	0.0651645
0.998699	0.0649231
0.9998	0.0646825
1.0009	0.0644428
1.002	0.064204
1.0031	0.0639661
1.0042	0.063729
1.00531	0.0634929
1.00641	0.0632576
1.00751	0.0630232
1.00861	0.0627897
1.00971	0.062557
1.01081	0.0623252
1.01191	0.0620942
1.01301	0.0618641
1.01411	0.0616349
1.01522	0.0614065
1.01632	0.0611789
1.01742	0.0609522
1.01852	0.0607263
1.01962	0.0605013
1.02072	0.0602771
1.02182	0.0600538
1.02292	0.0598312
1.02402	0.0596095
1.02513	0.0593886
1.02623	0.0591685
1.02733	0.0589493
1.02843	0.0587308
1.02953	0.0585132
1.03063	0.0582964
1.03173	0.0580803
1.03283	0.0578651
1.03393	0.0576507
1.03504	0.0574371
1.03614	0.0572242
1.03724	0.0570122
1.03834	0.0568009
1.03944	0.0565904
1.04054	0.0563807
1.04164	0.0561718
1.04274	0.0559636
1.04384	0.0557563
1.04494	0.0555496
1.04605	0.0553438
1.04715	0.0551387
1.04825	0.0549344
1.04935	0.0547308
1.05045	0.054528
1.05155	0.054326
1.05265	0.0541246
1.05375	0.0539241
1.05485	0.0537243
1.05596	0.0535252
1.05706	0.0533268
1.05816	0.0531292
1.05926	0.0529323
[truncated: 1,039 more rows]

## Sheet: panel c
Molecule decay with microwave field at Delta = 8 MHz (measurement data)
Hold time (s)	Molecule number N (10³)	Molecule number N error (10³)
0.01	5.33333	0.841295
0.019947	6.00333	0.337112
0.03979	5.07667	0.227034
0.07937	5.36	0.15885
0.15832	3.40333	0.827171
0.31581	3.7	0.401539
0.62996	2.85	0.227156
1.2566	2.14667	0.024037
2.5066	1.551	0.622659
5	0.984	0.117172
Molecule decay without microwave field (measurement data)
Hold time (s)	Molecule number N (10³)	Molecule number N error (10³)
0.01	4.07667	0.477016
0.019947	4.82	0.160104
0.03979	4.41333	0.12252
0.07937	4.58333	0.150259
0.15832	4.36333	0.696882
0.31581	4.40333	0.0296273
0.62996	4.24	0.285832
1.2566	3.72667	0.129142
2.5066	3.68667	0.341044
5	2.17333	0.184782
Molecule decay with microwave field at Delta = 8 MHz (fit)
Hold time (s)	Molecule number N (10³)
0	5.854
0.00625626	5.75976
0.0125125	5.66829
0.0187688	5.57952
0.025025	5.49336
0.0312813	5.40973
0.0375375	5.32855
0.0437938	5.24975
0.0500501	5.17326
0.0563063	5.09899
0.0625626	5.0269
0.0688188	4.9569
0.0750751	4.88893
0.0813313	4.82294
0.0875876	4.75886
0.0938438	4.69663
0.1001	4.6362
0.106356	4.57751
0.112613	4.5205
0.118869	4.46513
0.125125	4.41135
0.131381	4.3591
0.137638	4.30835
0.143894	4.25903
0.15015	4.21112
0.156406	4.16456
0.162663	4.11932
0.168919	4.07535
0.175175	4.03262
0.181431	3.99109
0.187688	3.95071
0.193944	3.91147
0.2002	3.87331
0.206456	3.83621
0.212713	3.80014
0.218969	3.76506
0.225225	3.73094
0.231481	3.69776
0.237738	3.66549
0.243994	3.63409
0.25025	3.60354
0.256507	3.57382
0.262763	3.5449
0.269019	3.51675
0.275275	3.48935
0.281532	3.46268
0.287788	3.43672
0.294044	3.41144
0.3003	3.38683
0.306557	3.36286
0.312813	3.33951
0.319069	3.31677
0.325325	3.29462
0.331582	3.27303
0.337838	3.252
0.344094	3.2315
0.35035	3.21151
0.356607	3.19203
0.362863	3.17304
0.369119	3.15452
0.375375	3.13645
0.381632	3.11883
0.387888	3.10164
0.394144	3.08487
0.4004	3.0685
0.406657	3.05253
0.412913	3.03693
0.419169	3.02171
0.425425	3.00684
0.431682	2.99232
0.437938	2.97813
0.444194	2.96427
0.45045	2.95073
0.456707	2.93749
0.462963	2.92455
0.469219	2.9119
0.475475	2.89953
0.481732	2.88743
0.487988	2.87559
0.494244	2.86401
0.500501	2.85267
0.506757	2.84158
0.513013	2.83071
0.519269	2.82008
0.525526	2.80966
0.531782	2.79945
0.538038	2.78945
0.544294	2.77965
0.550551	2.77004
0.556807	2.76063
0.563063	2.75139
0.569319	2.74233
0.575576	2.73344
0.581832	2.72472
0.588088	2.71616
0.594344	2.70775
0.600601	2.6995
0.606857	2.6914
0.613113	2.68344
0.619369	2.67561
0.625626	2.66793
0.631882	2.66037
0.638138	2.65294
0.644394	2.64563
0.650651	2.63844
0.656907	2.63137
0.663163	2.62441
0.669419	2.61756
0.675676	2.61082
0.681932	2.60417
0.688188	2.59763
0.694444	2.59119
0.700701	2.58484
0.706957	2.57858
0.713213	2.57241
0.719469	2.56632
0.725726	2.56032
0.731982	2.5544
0.738238	2.54856
0.744494	2.54279
0.750751	2.5371
0.757007	2.53148
0.763263	2.52594
0.76952	2.52045
0.775776	2.51504
0.782032	2.50969
0.788288	2.5044
0.794545	2.49918
0.800801	2.49401
0.807057	2.4889
0.813313	2.48384
0.81957	2.47884
0.825826	2.47389
0.832082	2.46899
0.838338	2.46415
0.844595	2.45935
0.850851	2.45459
0.857107	2.44989
0.863363	2.44522
0.86962	2.4406
0.875876	2.43603
0.882132	2.43149
0.888388	2.42699
0.894645	2.42253
0.900901	2.41811
0.907157	2.41373
0.913413	2.40938
0.91967	2.40506
0.925926	2.40078
0.932182	2.39653
0.938438	2.39232
0.944695	2.38813
0.950951	2.38398
0.957207	2.37985
0.963463	2.37576
0.96972	2.37169
0.975976	2.36765
0.982232	2.36363
0.988488	2.35964
0.994745	2.35568
1.001	2.35174
1.00726	2.34782
1.01351	2.34393
1.01977	2.34006
1.02603	2.33622
1.03228	2.33239
1.03854	2.32859
1.04479	2.3248
1.05105	2.32104
1.05731	2.3173
1.06356	2.31357
1.06982	2.30986
1.07608	2.30618
1.08233	2.30251
1.08859	2.29885
1.09484	2.29522
1.1011	2.2916
1.10736	2.288
1.11361	2.28441
1.11987	2.28084
1.12613	2.27728
1.13238	2.27374
1.13864	2.27022
1.14489	2.2667
1.15115	2.26321
1.15741	2.25972
1.16366	2.25625
1.16992	2.25279
1.17618	2.24935
1.18243	2.24591
1.18869	2.24249
1.19494	2.23908
1.2012	2.23569
1.20746	2.2323
1.21371	2.22893
1.21997	2.22556
1.22623	2.22221
1.23248	2.21887
1.23874	2.21554
1.24499	2.21222
1.25125	2.20891
1.25751	2.20561
1.26376	2.20232
1.27002	2.19904
1.27628	2.19577
1.28253	2.1925
1.28879	2.18925
1.29505	2.18601
1.3013	2.18277
1.30756	2.17955
1.31381	2.17633
1.32007	2.17312
1.32633	2.16992
1.33258	2.16672
1.33884	2.16354
1.3451	2.16036
1.35135	2.15719
1.35761	2.15403
1.36386	2.15088
1.37012	2.14773
1.37638	2.14459
1.38263	2.14146
1.38889	2.13833
1.39515	2.13521
1.4014	2.1321
1.40766	2.129
1.41391	2.1259
1.42017	2.12281
1.42643	2.11973
1.43268	2.11665
1.43894	2.11358
1.4452	2.11052
1.45145	2.10746
1.45771	2.10441
1.46396	2.10136
1.47022	2.09832
1.47648	2.09529
1.48273	2.09226
1.48899	2.08924
1.49525	2.08622
1.5015	2.08321
1.50776	2.08021
1.51401	2.07721
1.52027	2.07422
1.52653	2.07123
1.53278	2.06825
1.53904	2.06528
1.5453	2.06231
1.55155	2.05934
1.55781	2.05638
1.56406	2.05343
1.57032	2.05048
1.57658	2.04754
1.58283	2.0446
1.58909	2.04166
1.59535	2.03874
1.6016	2.03581
1.60786	2.0329
1.61411	2.02998
1.62037	2.02707
1.62663	2.02417
1.63288	2.02127
1.63914	2.01838
1.6454	2.01549
1.65165	2.01261
1.65791	2.00973
1.66416	2.00686
1.67042	2.00399
1.67668	2.00112
1.68293	1.99826
1.68919	1.99541
1.69545	1.99256
1.7017	1.98971
1.70796	1.98687
1.71421	1.98403
1.72047	1.9812
1.72673	1.97838
1.73298	1.97555
1.73924	1.97273
1.7455	1.96992
1.75175	1.96711
1.75801	1.9643
1.76426	1.9615
1.77052	1.95871
1.77678	1.95592
1.78303	1.95313
1.78929	1.95034
1.79555	1.94756
1.8018	1.94479
1.80806	1.94202
1.81431	1.93925
1.82057	1.93649
1.82683	1.93373
1.83308	1.93098
1.83934	1.92823
1.8456	1.92549
1.85185	1.92274
1.85811	1.92001
1.86436	1.91727
1.87062	1.91455
1.87688	1.91182
1.88313	1.9091
1.88939	1.90638
1.89565	1.90367
1.9019	1.90096
1.90816	1.89826
1.91441	1.89556
1.92067	1.89286
1.92693	1.89017
1.93318	1.88748
1.93944	1.8848
1.9457	1.88212
1.95195	1.87944
1.95821	1.87677
1.96446	1.8741
1.97072	1.87144
1.97698	1.86878
1.98323	1.86612
1.98949	1.86347
1.99575	1.86082
2.002	1.85817
2.00826	1.85553
2.01451	1.8529
2.02077	1.85026
2.02703	1.84763
2.03328	1.84501
2.03954	1.84239
2.0458	1.83977
2.05205	1.83716
2.05831	1.83454
2.06456	1.83194
2.07082	1.82934
2.07708	1.82674
2.08333	1.82414
2.08959	1.82155
2.09585	1.81896
2.1021	1.81638
2.10836	1.8138
2.11461	1.81122
2.12087	1.80865
2.12713	1.80608
2.13338	1.80352
2.13964	1.80095
2.1459	1.7984
2.15215	1.79584
2.15841	1.79329
2.16466	1.79075
2.17092	1.7882
2.17718	1.78566
2.18343	1.78313
2.18969	1.78059
2.19595	1.77807
2.2022	1.77554
2.20846	1.77302
2.21471	1.7705
2.22097	1.76799
2.22723	1.76548
2.23348	1.76297
2.23974	1.76047
2.246	1.75797
2.25225	1.75547
2.25851	1.75298
2.26476	1.75049
2.27102	1.74801
2.27728	1.74552
2.28353	1.74305
2.28979	1.74057
2.29605	1.7381
2.3023	1.73563
2.30856	1.73317
2.31481	1.73071
2.32107	1.72825
2.32733	1.7258
2.33358	1.72335
2.33984	1.7209
2.3461	1.71846
2.35235	1.71602
2.35861	1.71358
2.36486	1.71115
2.37112	1.70872
2.37738	1.7063
2.38363	1.70387
2.38989	1.70146
2.39615	1.69904
2.4024	1.69663
2.40866	1.69422
2.41491	1.69182
2.42117	1.68941
2.42743	1.68702
2.43368	1.68462
2.43994	1.68223
2.4462	1.67984
2.45245	1.67746
2.45871	1.67508
2.46496	1.6727
2.47122	1.67033
2.47748	1.66795
2.48373	1.66559
2.48999	1.66322
2.49625	1.66086
2.5025	1.6585
2.50876	1.65615
2.51502	1.6538
2.52127	1.65145
2.52753	1.64911
2.53378	1.64677
2.54004	1.64443
2.5463	1.6421
2.55255	1.63977
2.55881	1.63744
2.56507	1.63511
2.57132	1.63279
2.57758	1.63048
2.58383	1.62816
2.59009	1.62585
2.59635	1.62354
2.6026	1.62124
2.60886	1.61894
2.61512	1.61664
2.62137	1.61435
2.62763	1.61206
2.63388	1.60977
2.64014	1.60748
2.6464	1.6052
2.65265	1.60292
2.65891	1.60065
2.66517	1.59838
2.67142	1.59611
2.67768	1.59384
2.68393	1.59158
2.69019	1.58932
2.69645	1.58707
2.7027	1.58481
2.70896	1.58256
2.71522	1.58032
2.72147	1.57808
2.72773	1.57584
2.73398	1.5736
2.74024	1.57137
2.7465	1.56914
2.75275	1.56691
2.75901	1.56469
2.76527	1.56246
2.77152	1.56025
2.77778	1.55803
2.78403	1.55582
2.79029	1.55361
2.79655	1.55141
2.8028	1.54921
2.80906	1.54701
2.81532	1.54481
2.82157	1.54262
2.82783	1.54043
2.83408	1.53825
2.84034	1.53606
2.8466	1.53388
2.85285	1.53171
2.85911	1.52953
2.86537	1.52736
2.87162	1.52519
2.87788	1.52303
2.88413	1.52087
2.89039	1.51871
2.89665	1.51655
2.9029	1.5144
2.90916	1.51225
2.91542	1.51011
2.92167	1.50796
2.92793	1.50582
2.93418	1.50369
2.94044	1.50155
2.9467	1.49942
2.95295	1.49729
2.95921	1.49517
2.96547	1.49305
2.97172	1.49093
2.97798	1.48881
2.98423	1.4867
2.99049	1.48459
2.99675	1.48248
3.003	1.48038
3.00926	1.47828
3.01552	1.47618
3.02177	1.47408
3.02803	1.47199
3.03428	1.4699
3.04054	1.46782
3.0468	1.46573
3.05305	1.46365
3.05931	1.46158
3.06557	1.4595
3.07182	1.45743
3.07808	1.45536
3.08433	1.4533
3.09059	1.45123
3.09685	1.44917
3.1031	1.44712
3.10936	1.44506
3.11562	1.44301
3.12187	1.44097
3.12813	1.43892
3.13438	1.43688
3.14064	1.43484
3.1469	1.4328
3.15315	1.43077
3.15941	1.42874
3.16567	1.42671
3.17192	1.42469
3.17818	1.42266
3.18443	1.42065
3.19069	1.41863
3.19695	1.41662
3.2032	1.41461
3.20946	1.4126
3.21572	1.41059
3.22197	1.40859
3.22823	1.40659
3.23448	1.4046
3.24074	1.4026
3.247	1.40061
3.25325	1.39863
3.25951	1.39664
3.26577	1.39466
3.27202	1.39268
3.27828	1.3907
3.28453	1.38873
3.29079	1.38676
3.29705	1.38479
3.3033	1.38282
3.30956	1.38086
3.31582	1.3789
3.32207	1.37695
3.32833	1.37499
3.33458	1.37304
3.34084	1.37109
3.3471	1.36915
3.35335	1.3672
3.35961	1.36526
3.36587	1.36332
3.37212	1.36139
3.37838	1.35946
3.38463	1.35753
3.39089	1.3556
3.39715	1.35368
3.4034	1.35176
3.40966	1.34984
3.41592	1.34792
3.42217	1.34601
3.42843	1.3441
3.43468	1.34219
3.44094	1.34029
3.4472	1.33839
3.45345	1.33649
3.45971	1.33459
3.46597	1.3327
3.47222	1.3308
3.47848	1.32892
3.48473	1.32703
3.49099	1.32515
3.49725	1.32327
3.5035	1.32139
3.50976	1.31951
3.51602	1.31764
3.52227	1.31577
3.52853	1.3139
3.53478	1.31204
3.54104	1.31018
3.5473	1.30832
3.55355	1.30646
3.55981	1.30461
3.56607	1.30275
3.57232	1.30091
3.57858	1.29906
3.58483	1.29722
3.59109	1.29538
3.59735	1.29354
3.6036	1.2917
3.60986	1.28987
3.61612	1.28804
3.62237	1.28621
3.62863	1.28438
3.63488	1.28256
3.64114	1.28074
3.6474	1.27892
3.65365	1.27711
3.65991	1.2753
3.66617	1.27349
3.67242	1.27168
3.67868	1.26987
3.68493	1.26807
3.69119	1.26627
3.69745	1.26448
3.7037	1.26268
3.70996	1.26089
3.71622	1.2591
3.72247	1.25731
3.72873	1.25553
3.73498	1.25375
3.74124	1.25197
3.7475	1.25019
3.75375	1.24842
3.76001	1.24664
3.76627	1.24488
3.77252	1.24311
3.77878	1.24134
3.78504	1.23958
3.79129	1.23782
3.79755	1.23607
3.8038	1.23431
3.81006	1.23256
3.81632	1.23081
3.82257	1.22907
3.82883	1.22732
3.83509	1.22558
3.84134	1.22384
3.8476	1.2221
3.85385	1.22037
3.86011	1.21864
3.86637	1.21691
3.87262	1.21518
3.87888	1.21346
3.88514	1.21173
3.89139	1.21001
3.89765	1.2083
3.9039	1.20658
3.91016	1.20487
3.91642	1.20316
3.92267	1.20145
3.92893	1.19975
3.93519	1.19804
3.94144	1.19634
3.9477	1.19465
3.95395	1.19295
3.96021	1.19126
3.96647	1.18957
3.97272	1.18788
3.97898	1.18619
3.98524	1.18451
3.99149	1.18283
3.99775	1.18115
4.004	1.17947
4.01026	1.1778
4.01652	1.17613
4.02277	1.17446
4.02903	1.17279
4.03529	1.17113
4.04154	1.16947
4.0478	1.16781
4.05405	1.16615
4.06031	1.1645
4.06657	1.16284
4.07282	1.16119
4.07908	1.15954
4.08534	1.1579
4.09159	1.15626
4.09785	1.15461
4.1041	1.15298
4.11036	1.15134
4.11662	1.14971
4.12287	1.14807
4.12913	1.14644
4.13539	1.14482
4.14164	1.14319
4.1479	1.14157
4.15415	1.13995
4.16041	1.13833
4.16667	1.13672
4.17292	1.1351
4.17918	1.13349
4.18544	1.13188
4.19169	1.13028
4.19795	1.12867
4.2042	1.12707
4.21046	1.12547
4.21672	1.12388
4.22297	1.12228
4.22923	1.12069
4.23549	1.1191
4.24174	1.11751
4.248	1.11592
4.25425	1.11434
4.26051	1.11276
4.26677	1.11118
4.27302	1.1096
4.27928	1.10803
4.28554	1.10646
4.29179	1.10489
4.29805	1.10332
4.3043	1.10175
4.31056	1.10019
4.31682	1.09863
4.32307	1.09707
4.32933	1.09551
4.33559	1.09396
4.34184	1.0924
4.3481	1.09085
4.35435	1.0893
4.36061	1.08776
4.36687	1.08622
4.37312	1.08467
4.37938	1.08313
4.38564	1.0816
4.39189	1.08006
4.39815	1.07853
4.4044	1.077
4.41066	1.07547
4.41692	1.07394
4.42317	1.07242
4.42943	1.0709
4.43569	1.06938
4.44194	1.06786
4.4482	1.06635
4.45445	1.06483
4.46071	1.06332
4.46697	1.06181
4.47322	1.0603
4.47948	1.0588
4.48574	1.0573
4.49199	1.0558
4.49825	1.0543
4.5045	1.0528
4.51076	1.05131
4.51702	1.04982
4.52327	1.04833
4.52953	1.04684
4.53579	1.04535
4.54204	1.04387
4.5483	1.04239
4.55455	1.04091
4.56081	1.03943
4.56707	1.03796
4.57332	1.03648
4.57958	1.03501
4.58584	1.03354
4.59209	1.03208
4.59835	1.03061
4.6046	1.02915
4.61086	1.02769
4.61712	1.02623
4.62337	1.02477
4.62963	1.02332
4.63589	1.02187
4.64214	1.02042
4.6484	1.01897
4.65465	1.01752
4.66091	1.01608
4.66717	1.01464
4.67342	1.0132
4.67968	1.01176
4.68594	1.01032
4.69219	1.00889
4.69845	1.00746
4.7047	1.00603
4.71096	1.0046
4.71722	1.00317
4.72347	1.00175
4.72973	1.00033
4.73599	0.99891
4.74224	0.997492
4.7485	0.996077
4.75475	0.994663
4.76101	0.993251
4.76727	0.991842
4.77352	0.990434
4.77978	0.989029
4.78604	0.987625
4.79229	0.986223
4.79855	0.984824
4.8048	0.983426
4.81106	0.982031
4.81732	0.980637
4.82357	0.979245
4.82983	0.977856
4.83609	0.976468
4.84234	0.975082
4.8486	0.973698
4.85485	0.972316
4.86111	0.970936
4.86737	0.969559
4.87362	0.968183
4.87988	0.966809
4.88614	0.965437
4.89239	0.964066
4.89865	0.962698
4.9049	0.961332
4.91116	0.959968
4.91742	0.958605
4.92367	0.957245
4.92993	0.955887
4.93619	0.95453
4.94244	0.953175
4.9487	0.951823
4.95495	0.950472
4.96121	0.949123
4.96747	0.947776
4.97372	0.946431
4.97998	0.945088
4.98624	0.943747
4.99249	0.942407
4.99875	0.94107
5.00501	0.939734
5.01126	0.938401
5.01752	0.937069
5.02377	0.935739
5.03003	0.934411
5.03629	0.933085
5.04254	0.931761
5.0488	0.930438
5.05506	0.929118
5.06131	0.927799
5.06757	0.926483
5.07382	0.925168
5.08008	0.923855
5.08634	0.922544
5.09259	0.921235
5.09885	0.919927
5.10511	0.918622
5.11136	0.917318
5.11762	0.916016
5.12387	0.914716
5.13013	0.913418
5.13639	0.912122
5.14264	0.910827
5.1489	0.909535
5.15516	0.908244
5.16141	0.906955
5.16767	0.905668
5.17392	0.904383
5.18018	0.903099
5.18644	0.901818
5.19269	0.900538
5.19895	0.89926
5.20521	0.897984
5.21146	0.896709
5.21772	0.895437
5.22397	0.894166
5.23023	0.892897
5.23649	0.89163
5.24274	0.890364
5.249	0.889101
5.25526	0.887839
5.26151	0.886579
5.26777	0.885321
5.27402	0.884064
5.28028	0.88281
5.28654	0.881557
5.29279	0.880306
5.29905	0.879056
5.30531	0.877809
5.31156	0.876563
5.31782	0.875319
5.32407	0.874077
5.33033	0.872837
5.33659	0.871598
5.34284	0.870361
5.3491	0.869126
5.35536	0.867892
5.36161	0.866661
5.36787	0.865431
5.37412	0.864202
5.38038	0.862976
5.38664	0.861751
5.39289	0.860528
5.39915	0.859307
5.40541	0.858088
5.41166	0.85687
5.41792	0.855654
5.42417	0.85444
5.43043	0.853227
5.43669	0.852016
5.44294	0.850807
5.4492	0.8496
5.45546	0.848394
5.46171	0.84719
5.46797	0.845987
5.47422	0.844787
5.48048	0.843588
5.48674	0.842391
5.49299	0.841195
5.49925	0.840002
5.50551	0.838809
5.51176	0.837619
5.51802	0.83643
5.52427	0.835243
5.53053	0.834058
5.53679	0.832874
5.54304	0.831692
5.5493	0.830512
5.55556	0.829333
5.56181	0.828156
5.56807	0.826981
5.57432	0.825807
5.58058	0.824636
5.58684	0.823465
5.59309	0.822297
5.59935	0.82113
5.60561	0.819964
5.61186	0.818801
5.61812	0.817639
5.62437	0.816478
5.63063	0.81532
5.63689	0.814162
5.64314	0.813007
5.6494	0.811853
5.65566	0.810701
5.66191	0.809551
5.66817	0.808402
5.67442	0.807254
5.68068	0.806109
5.68694	0.804965
5.69319	0.803822
5.69945	0.802682
5.70571	0.801543
5.71196	0.800405
5.71822	0.799269
5.72447	0.798135
5.73073	0.797002
5.73699	0.795871
5.74324	0.794742
5.7495	0.793614
5.75576	0.792487
5.76201	0.791363
5.76827	0.79024
5.77452	0.789118
5.78078	0.787998
5.78704	0.78688
5.79329	0.785763
5.79955	0.784648
5.80581	0.783535
5.81206	0.782423
5.81832	0.781312
5.82457	0.780204
5.83083	0.779096
5.83709	0.777991
5.84334	0.776887
5.8496	0.775784
5.85586	0.774683
5.86211	0.773584
5.86837	0.772486
5.87462	0.77139
5.88088	0.770295
5.88714	0.769202
5.89339	0.76811
5.89965	0.76702
5.90591	0.765931
5.91216	0.764844
5.91842	0.763759
5.92467	0.762675
5.93093	0.761593
5.93719	0.760512
5.94344	0.759433
5.9497	0.758355
5.95596	0.757279
5.96221	0.756204
5.96847	0.755131
5.97472	0.754059
5.98098	0.752989
5.98724	0.75192
5.99349	0.750853
5.99975	0.749788
6.00601	0.748724
6.01226	0.747661
6.01852	0.7466
6.02477	0.74554
6.03103	0.744482
6.03729	0.743426
6.04354	0.742371
6.0498	0.741317
6.05606	0.740265
6.06231	0.739215
6.06857	0.738166
6.07482	0.737118
6.08108	0.736072
6.08734	0.735027
6.09359	0.733984
6.09985	0.732943
6.10611	0.731902
6.11236	0.730864
6.11862	0.729827
6.12487	0.728791
6.13113	0.727757
6.13739	0.726724
6.14364	0.725692
6.1499	0.724662
6.15616	0.723634
6.16241	0.722607
6.16867	0.721582
6.17492	0.720558
6.18118	0.719535
6.18744	0.718514
6.19369	0.717494
6.19995	0.716476
6.20621	0.715459
6.21246	0.714444
6.21872	0.71343
6.22497	0.712417
6.23123	0.711406
6.23749	0.710397
6.24374	0.709389
6.25	0.708382
Molecule decay without microwave field (fit)
Hold time (s)	Molecule number N (10³)
0	4.519
0.00625626	4.51544
0.0125125	4.51188
0.0187688	4.50833
0.025025	4.50477
0.0312813	4.50122
0.0375375	4.49768
0.0437938	4.49413
0.0500501	4.49059
0.0563063	4.48705
0.0625626	4.48352
0.0688188	4.47998
0.0750751	4.47645
0.0813313	4.47293
0.0875876	4.4694
0.0938438	4.46588
0.1001	4.46236
0.106356	4.45885
0.112613	4.45533
0.118869	4.45182
0.125125	4.44831
0.131381	4.44481
0.137638	4.44131
0.143894	4.43781
0.15015	4.43431
0.156406	4.43081
0.162663	4.42732
0.168919	4.42383
0.175175	4.42035
0.181431	4.41687
0.187688	4.41339
0.193944	4.40991
0.2002	4.40643
0.206456	4.40296
0.212713	4.39949
0.218969	4.39602
0.225225	4.39256
0.231481	4.3891
0.237738	4.38564
0.243994	4.38219
0.25025	4.37873
0.256507	4.37528
0.262763	4.37183
0.269019	4.36839
0.275275	4.36495
0.281532	4.36151
0.287788	4.35807
0.294044	4.35464
0.3003	4.35121
0.306557	4.34778
0.312813	4.34435
0.319069	4.34093
0.325325	4.33751
0.331582	4.33409
0.337838	4.33067
0.344094	4.32726
0.35035	4.32385
0.356607	4.32044
0.362863	4.31704
0.369119	4.31364
0.375375	4.31024
0.381632	4.30684
0.387888	4.30345
0.394144	4.30006
0.4004	4.29667
0.406657	4.29328
0.412913	4.2899
0.419169	4.28652
0.425425	4.28314
0.431682	4.27977
0.437938	4.2764
0.444194	4.27303
0.45045	4.26966
0.456707	4.26629
0.462963	4.26293
0.469219	4.25957
0.475475	4.25622
0.481732	4.25286
0.487988	4.24951
0.494244	4.24616
0.500501	4.24282
0.506757	4.23947
0.513013	4.23613
0.519269	4.2328
0.525526	4.22946
0.531782	4.22613
0.538038	4.2228
0.544294	4.21947
0.550551	4.21615
0.556807	4.21282
0.563063	4.2095
0.569319	4.20619
0.575576	4.20287
0.581832	4.19956
0.588088	4.19625
0.594344	4.19294
0.600601	4.18964
0.606857	4.18634
0.613113	4.18304
0.619369	4.17974
0.625626	4.17645
0.631882	4.17316
0.638138	4.16987
0.644394	4.16659
0.650651	4.1633
0.656907	4.16002
0.663163	4.15674
0.669419	4.15347
0.675676	4.1502
0.681932	4.14693
0.688188	4.14366
0.694444	4.14039
0.700701	4.13713
0.706957	4.13387
0.713213	4.13061
0.719469	4.12736
0.725726	4.12411
0.731982	4.12086
0.738238	4.11761
0.744494	4.11436
0.750751	4.11112
0.757007	4.10788
0.763263	4.10465
0.76952	4.10141
0.775776	4.09818
0.782032	4.09495
0.788288	4.09172
0.794545	4.0885
0.800801	4.08528
0.807057	4.08206
0.813313	4.07884
0.81957	4.07563
0.825826	4.07242
0.832082	4.06921
0.838338	4.066
0.844595	4.0628
0.850851	4.0596
0.857107	4.0564
0.863363	4.0532
0.86962	4.05001
0.875876	4.04682
0.882132	4.04363
0.888388	4.04044
0.894645	4.03726
0.900901	4.03408
0.907157	4.0309
0.913413	4.02772
0.91967	4.02455
0.925926	4.02138
0.932182	4.01821
0.938438	4.01504
0.944695	4.01188
0.950951	4.00872
0.957207	4.00556
0.963463	4.0024
0.96972	3.99925
0.975976	3.9961
0.982232	3.99295
0.988488	3.9898
0.994745	3.98666
1.001	3.98352
1.00726	3.98038
1.01351	3.97724
1.01977	3.97411
1.02603	3.97097
1.03228	3.96785
1.03854	3.96472
1.04479	3.96159
1.05105	3.95847
1.05731	3.95535
1.06356	3.95224
1.06982	3.94912
1.07608	3.94601
1.08233	3.9429
1.08859	3.93979
1.09484	3.93669
1.1011	3.93359
1.10736	3.93049
1.11361	3.92739
1.11987	3.9243
1.12613	3.9212
1.13238	3.91811
1.13864	3.91503
1.14489	3.91194
1.15115	3.90886
1.15741	3.90578
1.16366	3.9027
1.16992	3.89963
1.17618	3.89655
1.18243	3.89348
1.18869	3.89042
1.19494	3.88735
1.2012	3.88429
1.20746	3.88123
1.21371	3.87817
1.21997	3.87511
1.22623	3.87206
1.23248	3.86901
1.23874	3.86596
1.24499	3.86291
1.25125	3.85987
1.25751	3.85683
1.26376	3.85379
1.27002	3.85075
1.27628	3.84772
1.28253	3.84468
1.28879	3.84166
1.29505	3.83863
1.3013	3.8356
1.30756	3.83258
1.31381	3.82956
1.32007	3.82654
1.32633	3.82353
1.33258	3.82052
1.33884	3.8175
1.3451	3.8145
1.35135	3.81149
1.35761	3.80849
1.36386	3.80549
1.37012	3.80249
1.37638	3.79949
1.38263	3.7965
1.38889	3.79351
1.39515	3.79052
1.4014	3.78753
1.40766	3.78455
1.41391	3.78156
1.42017	3.77858
1.42643	3.77561
1.43268	3.77263
1.43894	3.76966
1.4452	3.76669
1.45145	3.76372
1.45771	3.76075
1.46396	3.75779
1.47022	3.75483
1.47648	3.75187
1.48273	3.74891
1.48899	3.74596
1.49525	3.74301
1.5015	3.74006
1.50776	3.73711
1.51401	3.73417
1.52027	3.73123
1.52653	3.72829
1.53278	3.72535
1.53904	3.72241
1.5453	3.71948
1.55155	3.71655
1.55781	3.71362
1.56406	3.71069
1.57032	3.70777
1.57658	3.70485
1.58283	3.70193
1.58909	3.69901
1.59535	3.6961
1.6016	3.69318
1.60786	3.69027
1.61411	3.68737
1.62037	3.68446
1.62663	3.68156
1.63288	3.67866
1.63914	3.67576
1.6454	3.67286
1.65165	3.66997
1.65791	3.66707
1.66416	3.66419
1.67042	3.6613
1.67668	3.65841
1.68293	3.65553
1.68919	3.65265
1.69545	3.64977
1.7017	3.6469
1.70796	3.64402
1.71421	3.64115
1.72047	3.63828
1.72673	3.63541
1.73298	3.63255
1.73924	3.62969
1.7455	3.62683
1.75175	3.62397
1.75801	3.62111
1.76426	3.61826
1.77052	3.61541
1.77678	3.61256
1.78303	3.60971
1.78929	3.60687
1.79555	3.60403
1.8018	3.60119
1.80806	3.59835
1.81431	3.59551
1.82057	3.59268
1.82683	3.58985
1.83308	3.58702
1.83934	3.5842
1.8456	3.58137
1.85185	3.57855
1.85811	3.57573
1.86436	3.57291
1.87062	3.5701
1.87688	3.56728
1.88313	3.56447
1.88939	3.56166
1.89565	3.55886
1.9019	3.55605
1.90816	3.55325
1.91441	3.55045
1.92067	3.54765
1.92693	3.54486
1.93318	3.54206
1.93944	3.53927
1.9457	3.53648
1.95195	3.5337
1.95821	3.53091
1.96446	3.52813
1.97072	3.52535
1.97698	3.52257
1.98323	3.5198
1.98949	3.51702
1.99575	3.51425
2.002	3.51148
2.00826	3.50872
2.01451	3.50595
2.02077	3.50319
2.02703	3.50043
2.03328	3.49767
2.03954	3.49491
2.0458	3.49216
2.05205	3.48941
2.05831	3.48666
2.06456	3.48391
2.07082	3.48117
2.07708	3.47842
2.08333	3.47568
2.08959	3.47294
2.09585	3.47021
2.1021	3.46747
2.10836	3.46474
2.11461	3.46201
2.12087	3.45928
2.12713	3.45656
2.13338	3.45383
2.13964	3.45111
2.1459	3.44839
2.15215	3.44567
2.15841	3.44296
2.16466	3.44025
2.17092	3.43754
2.17718	3.43483
2.18343	3.43212
2.18969	3.42942
2.19595	3.42671
2.2022	3.42401
2.20846	3.42131
2.21471	3.41862
2.22097	3.41593
2.22723	3.41323
2.23348	3.41054
2.23974	3.40786
2.246	3.40517
2.25225	3.40249
2.25851	3.39981
2.26476	3.39713
2.27102	3.39445
2.27728	3.39178
2.28353	3.3891
2.28979	3.38643
2.29605	3.38376
2.3023	3.3811
2.30856	3.37843
2.31481	3.37577
2.32107	3.37311
2.32733	3.37045
2.33358	3.3678
2.33984	3.36514
2.3461	3.36249
2.35235	3.35984
2.35861	3.3572
2.36486	3.35455
2.37112	3.35191
2.37738	3.34927
2.38363	3.34663
2.38989	3.34399
2.39615	3.34135
2.4024	3.33872
2.40866	3.33609
2.41491	3.33346
2.42117	3.33084
2.42743	3.32821
2.43368	3.32559
2.43994	3.32297
2.4462	3.32035
2.45245	3.31773
2.45871	3.31512
2.46496	3.31251
2.47122	3.3099
2.47748	3.30729
2.48373	3.30468
2.48999	3.30208
2.49625	3.29948
2.5025	3.29688
2.50876	3.29428
2.51502	3.29168
2.52127	3.28909
2.52753	3.2865
2.53378	3.28391
2.54004	3.28132
2.5463	3.27873
2.55255	3.27615
2.55881	3.27357
2.56507	3.27099
2.57132	3.26841
2.57758	3.26584
2.58383	3.26326
2.59009	3.26069
2.59635	3.25812
2.6026	3.25556
2.60886	3.25299
2.61512	3.25043
2.62137	3.24787
2.62763	3.24531
2.63388	3.24275
2.64014	3.24019
2.6464	3.23764
2.65265	3.23509
2.65891	3.23254
2.66517	3.22999
2.67142	3.22745
2.67768	3.2249
2.68393	3.22236
2.69019	3.21982
2.69645	3.21729
2.7027	3.21475
2.70896	3.21222
2.71522	3.20969
2.72147	3.20716
2.72773	3.20463
2.73398	3.20211
2.74024	3.19958
2.7465	3.19706
2.75275	3.19454
2.75901	3.19203
2.76527	3.18951
2.77152	3.187
2.77778	3.18449
2.78403	3.18198
2.79029	3.17947
2.79655	3.17696
2.8028	3.17446
2.80906	3.17196
2.81532	3.16946
2.82157	3.16696
2.82783	3.16447
2.83408	3.16197
2.84034	3.15948
2.8466	3.15699
2.85285	3.1545
2.85911	3.15202
2.86537	3.14953
2.87162	3.14705
2.87788	3.14457
2.88413	3.1421
2.89039	3.13962
2.89665	3.13715
2.9029	3.13467
2.90916	3.1322
2.91542	3.12974
2.92167	3.12727
2.92793	3.1248
2.93418	3.12234
2.94044	3.11988
2.9467	3.11742
2.95295	3.11497
2.95921	3.11251
2.96547	3.11006
2.97172	3.10761
2.97798	3.10516
2.98423	3.10271
2.99049	3.10027
2.99675	3.09783
3.003	3.09539
3.00926	3.09295
3.01552	3.09051
3.02177	3.08807
3.02803	3.08564
3.03428	3.08321
3.04054	3.08078
3.0468	3.07835
3.05305	3.07593
3.05931	3.0735
3.06557	3.07108
3.07182	3.06866
3.07808	3.06624
3.08433	3.06383
3.09059	3.06141
3.09685	3.059
3.1031	3.05659
3.10936	3.05418
3.11562	3.05177
3.12187	3.04937
3.12813	3.04697
3.13438	3.04457
3.14064	3.04217
3.1469	3.03977
3.15315	3.03737
3.15941	3.03498
3.16567	3.03259
3.17192	3.0302
3.17818	3.02781
3.18443	3.02543
3.19069	3.02304
3.19695	3.02066
3.2032	3.01828
3.20946	3.0159
3.21572	3.01353
3.22197	3.01115
3.22823	3.00878
3.23448	3.00641
3.24074	3.00404
3.247	3.00167
3.25325	2.99931
3.25951	2.99694
3.26577	2.99458
3.27202	2.99222
3.27828	2.98986
3.28453	2.98751
3.29079	2.98515
3.29705	2.9828
3.3033	2.98045
3.30956	2.9781
3.31582	2.97576
3.32207	2.97341
3.32833	2.97107
3.33458	2.96873
3.34084	2.96639
3.3471	2.96405
3.35335	2.96171
3.35961	2.95938
3.36587	2.95705
3.37212	2.95472
3.37838	2.95239
3.38463	2.95006
3.39089	2.94774
3.39715	2.94542
3.4034	2.9431
3.40966	2.94078
3.41592	2.93846
3.42217	2.93614
3.42843	2.93383
3.43468	2.93152
3.44094	2.92921
3.4472	2.9269
3.45345	2.92459
3.45971	2.92229
3.46597	2.91999
3.47222	2.91769
3.47848	2.91539
3.48473	2.91309
3.49099	2.91079
3.49725	2.9085
3.5035	2.90621
3.50976	2.90392
3.51602	2.90163
3.52227	2.89934
3.52853	2.89706
3.53478	2.89478
3.54104	2.8925
3.5473	2.89022
3.55355	2.88794
3.55981	2.88566
3.56607	2.88339
3.57232	2.88112
3.57858	2.87885
3.58483	2.87658
3.59109	2.87431
3.59735	2.87205
3.6036	2.86978
3.60986	2.86752
3.61612	2.86526
3.62237	2.86301
3.62863	2.86075
3.63488	2.85849
3.64114	2.85624
3.6474	2.85399
3.65365	2.85174
3.65991	2.8495
3.66617	2.84725
3.67242	2.84501
3.67868	2.84277
3.68493	2.84053
3.69119	2.83829
3.69745	2.83605
3.7037	2.83382
3.70996	2.83158
3.71622	2.82935
3.72247	2.82712
3.72873	2.82489
3.73498	2.82267
3.74124	2.82044
3.7475	2.81822
3.75375	2.816
3.76001	2.81378
3.76627	2.81156
3.77252	2.80935
3.77878	2.80714
3.78504	2.80492
3.79129	2.80271
3.79755	2.8005
3.8038	2.7983
3.81006	2.79609
3.81632	2.79389
3.82257	2.79169
3.82883	2.78949
3.83509	2.78729
3.84134	2.78509
3.8476	2.7829
3.85385	2.78071
3.86011	2.77852
3.86637	2.77633
3.87262	2.77414
3.87888	2.77195
3.88514	2.76977
3.89139	2.76759
3.89765	2.76541
3.9039	2.76323
3.91016	2.76105
3.91642	2.75887
3.92267	2.7567
3.92893	2.75453
3.93519	2.75236
3.94144	2.75019
3.9477	2.74802
3.95395	2.74586
3.96021	2.74369
3.96647	2.74153
3.97272	2.73937
3.97898	2.73721
3.98524	2.73505
3.99149	2.7329
3.99775	2.73075
4.004	2.72859
4.01026	2.72644
4.01652	2.72429
4.02277	2.72215
4.02903	2.72
4.03529	2.71786
4.04154	2.71572
4.0478	2.71358
4.05405	2.71144
4.06031	2.7093
4.06657	2.70717
4.07282	2.70504
4.07908	2.7029
4.08534	2.70077
4.09159	2.69865
4.09785	2.69652
4.1041	2.69439
4.11036	2.69227
4.11662	2.69015
4.12287	2.68803
4.12913	2.68591
4.13539	2.6838
4.14164	2.68168
4.1479	2.67957
4.15415	2.67746
4.16041	2.67535
4.16667	2.67324
4.17292	2.67113
4.17918	2.66903
4.18544	2.66692
4.19169	2.66482
4.19795	2.66272
4.2042	2.66062
4.21046	2.65853
4.21672	2.65643
4.22297	2.65434
4.22923	2.65225
4.23549	2.65016
4.24174	2.64807
4.248	2.64598
4.25425	2.6439
4.26051	2.64182
4.26677	2.63973
4.27302	2.63765
4.27928	2.63558
4.28554	2.6335
4.29179	2.63142
4.29805	2.62935
4.3043	2.62728
4.31056	2.62521
4.31682	2.62314
4.32307	2.62107
4.32933	2.61901
4.33559	2.61694
4.34184	2.61488
4.3481	2.61282
4.35435	2.61076
4.36061	2.6087
4.36687	2.60665
4.37312	2.6046
4.37938	2.60254
4.38564	2.60049
4.39189	2.59844
4.39815	2.5964
4.4044	2.59435
4.41066	2.59231
4.41692	2.59026
4.42317	2.58822
4.42943	2.58618
4.43569	2.58414
4.44194	2.58211
4.4482	2.58007
4.45445	2.57804
4.46071	2.57601
4.46697	2.57398
4.47322	2.57195
4.47948	2.56992
4.48574	2.5679
4.49199	2.56588
4.49825	2.56385
4.5045	2.56183
4.51076	2.55981
4.51702	2.5578
4.52327	2.55578
4.52953	2.55377
4.53579	2.55176
4.54204	2.54975
4.5483	2.54774
4.55455	2.54573
4.56081	2.54372
4.56707	2.54172
4.57332	2.53972
4.57958	2.53771
4.58584	2.53571
4.59209	2.53372
4.59835	2.53172
4.6046	2.52972
4.61086	2.52773
4.61712	2.52574
4.62337	2.52375
4.62963	2.52176
4.63589	2.51977
4.64214	2.51779
4.6484	2.5158
4.65465	2.51382
4.66091	2.51184
4.66717	2.50986
4.67342	2.50788
4.67968	2.50591
4.68594	2.50393
4.69219	2.50196
4.69845	2.49999
4.7047	2.49802
4.71096	2.49605
4.71722	2.49408
4.72347	2.49212
4.72973	2.49015
4.73599	2.48819
4.74224	2.48623
4.7485	2.48427
4.75475	2.48232
4.76101	2.48036
4.76727	2.4784
4.77352	2.47645
4.77978	2.4745
4.78604	2.47255
4.79229	2.4706
4.79855	2.46866
4.8048	2.46671
4.81106	2.46477
4.81732	2.46282
4.82357	2.46088
4.82983	2.45894
4.83609	2.45701
4.84234	2.45507
4.8486	2.45314
4.85485	2.4512
4.86111	2.44927
4.86737	2.44734
4.87362	2.44541
4.87988	2.44349
4.88614	2.44156
4.89239	2.43964
4.89865	2.43771
4.9049	2.43579
4.91116	2.43387
4.91742	2.43196
4.92367	2.43004
4.92993	2.42813
4.93619	2.42621
4.94244	2.4243
4.9487	2.42239
4.95495	2.42048
4.96121	2.41857
4.96747	2.41667
4.97372	2.41476
4.97998	2.41286
4.98624	2.41096
4.99249	2.40906
4.99875	2.40716
5.00501	2.40527
5.01126	2.40337
5.01752	2.40148
5.02377	2.39958
5.03003	2.39769
5.03629	2.3958
5.04254	2.39392
5.0488	2.39203
5.05506	2.39014
5.06131	2.38826
5.06757	2.38638
5.07382	2.3845
5.08008	2.38262
5.08634	2.38074
5.09259	2.37887
5.09885	2.37699
5.10511	2.37512
5.11136	2.37325
5.11762	2.37138
5.12387	2.36951
5.13013	2.36764
5.13639	2.36578
5.14264	2.36391
5.1489	2.36205
5.15516	2.36019
5.16141	2.35833
5.16767	2.35647
5.17392	2.35461
5.18018	2.35276
5.18644	2.3509
5.19269	2.34905
5.19895	2.3472
5.20521	2.34535
5.21146	2.3435
5.21772	2.34166
5.22397	2.33981
5.23023	2.33797
5.23649	2.33612
5.24274	2.33428
5.249	2.33244
5.25526	2.33061
5.26151	2.32877
5.26777	2.32694
5.27402	2.3251
5.28028	2.32327
5.28654	2.32144
5.29279	2.31961
5.29905	2.31778
5.30531	2.31596
5.31156	2.31413
5.31782	2.31231
5.32407	2.31048
5.33033	2.30866
5.33659	2.30685
5.34284	2.30503
5.3491	2.30321
5.35536	2.3014
5.36161	2.29958
5.36787	2.29777
5.37412	2.29596
5.38038	2.29415
5.38664	2.29234
5.39289	2.29054
5.39915	2.28873
5.40541	2.28693
5.41166	2.28513
5.41792	2.28333
5.42417	2.28153
5.43043	2.27973
5.43669	2.27793
5.44294	2.27614
5.4492	2.27434
5.45546	2.27255
5.46171	2.27076
5.46797	2.26897
5.47422	2.26718
5.48048	2.2654
5.48674	2.26361
5.49299	2.26183
5.49925	2.26005
5.50551	2.25827
5.51176	2.25649
5.51802	2.25471
5.52427	2.25293
5.53053	2.25116
5.53679	2.24938
5.54304	2.24761
5.5493	2.24584
5.55556	2.24407
5.56181	2.2423
5.56807	2.24053
5.57432	2.23877
5.58058	2.237
5.58684	2.23524
5.59309	2.23348
5.59935	2.23172
5.60561	2.22996
5.61186	2.2282
5.61812	2.22645
5.62437	2.22469
5.63063	2.22294
5.63689	2.22119
5.64314	2.21944
5.6494	2.21769
5.65566	2.21594
5.66191	2.2142
5.66817	2.21245
5.67442	2.21071
5.68068	2.20897
5.68694	2.20723
5.69319	2.20549
5.69945	2.20375
5.70571	2.20201
5.71196	2.20028
5.71822	2.19854
5.72447	2.19681
5.73073	2.19508
5.73699	2.19335
5.74324	2.19162
5.7495	2.1899
5.75576	2.18817
5.76201	2.18645
5.76827	2.18472
5.77452	2.183
5.78078	2.18128
5.78704	2.17956
5.79329	2.17784
5.79955	2.17613
5.80581	2.17441
5.81206	2.1727
5.81832	2.17099
5.82457	2.16928
5.83083	2.16757
5.83709	2.16586
5.84334	2.16415
5.8496	2.16245
5.85586	2.16074
5.86211	2.15904
5.86837	2.15734
5.87462	2.15564
5.88088	2.15394
5.88714	2.15224
5.89339	2.15055
5.89965	2.14885
5.90591	2.14716
5.91216	2.14547
5.91842	2.14378
5.92467	2.14209
5.93093	2.1404
5.93719	2.13871
5.94344	2.13703
5.9497	2.13535
5.95596	2.13366
5.96221	2.13198
5.96847	2.1303
5.97472	2.12862
5.98098	2.12695
5.98724	2.12527
5.99349	2.1236
5.99975	2.12192
6.00601	2.12025
6.01226	2.11858
6.01852	2.11691
6.02477	2.11524
6.03103	2.11357
6.03729	2.11191
6.04354	2.11025
6.0498	2.10858
6.05606	2.10692
6.06231	2.10526
6.06857	2.1036
6.07482	2.10194
[truncated: 28 more rows]
